# Supplementary material for: Surveying the global landscape of post-transcriptional regulators
Source: Nat Struct Mol Biol. 2023 May 25;30(6):740–52. doi: 10.1038/s41594-023-00999-5 (PMC10279529; doi:10.1038/s41594-023-00999-5)
Supplement: Supplementary file 4 — Supplementary Data 1, Exemplary fragment library sequences. Supplementary Data 2, Barcode-to-fragment assignments. Supplementary Data 3, Fragment read counts and activity scores. Supplementary Data 4, Fragment activity scores. Supplementary Data 5, Fragment protein coordinates. Supplementary Data 6, Fragment Pfam domain coordinates. Supplementary Data 7, Repressor motifs. Supplementary Data 8, Activator motifs. Supplementary Data 9, Protein-protein interactions [file 41594_2023_999_MOESM4_ESM.xlsx]

## Sheet: Supplementary Data 1
Table 1
In-FrameLB_colony 1	NNNNNNNNNNNNAGTTTTTNNNNTTCTTAGATGCTTTCTTTTTCTCTTTTTTACAGATCATCAAGGAAGTAATTATCTACTTTTTACAACAAATCCTGCAGGGGCTCGGAGATGTGTATAAGAGACAGCATTCATGGTAGTGCTAATGCCAGTACCAATGCGACTACCAACTCCAGCACTAATGCTACTACCACTGCCAGCACCAACGTCAGGACTAGTGCTACTACCACTGCCAGCATCAACGTCAGGACTAGTGCGACTACCACTGAAAGTACCAACTCCAGCACTAATGCTACTACCACTGCCAGCACCAACGTCAGGACTAGTGCTACTACCACTGCCAGCATCAACGTCAGGACTAGTGCGACTACCACTGAAAGTACCAACTCCAACACTAGT…
In-FrameLB_colony 2	NNNNNNNNNCNTAGTTTTNNNNNTTCTTAGATGCTTTCTTTTTCTCTTTTTTACAGATCATCAAGGAAGTAATTATCTACTTTTTACAACAAATCCTGCAGGGGCTCGGAGATGTGTATAAGAGACAGCGGTACGACCAGTACAACAACGCCAGTAAACCCCACTTCCAGACAAACACAACTAGAATCGCAGGGAAGTCCAGCCATAAATAGTGCTAATAATAATAGCAACAACACGCCTTTACCATTTGCGCCAAATAAGTCTTCTAAAAAAACTTCACAATCTTCACCAAATGTTACGCCCTCTCATATGAGCAGACACCCCCCCTCTAATACATCTTCACCAAGAGTCAATTCCAGCACAAATGTCAACTCTAATACACAAATGAATGCTTCTCCC…
In-FrameLB_colony 3	NNNNNNNGNNNNNTCNATTCGTAGTTTTTNNAGTTCTTAGATGCTTTCTTTTTCTCTTTTTTACAGATCATCAAGGAAGTAATTATCTACTTTTTACAACAAATCCTGCAGGGGCTCGGAGATGTGTATAAGAGACAGAACACACACCTCTGTCCCGTTATTACCATCATCTAGCTCTATATCAGCATCTTCGCCATCATCAACTTCGTTGTTATCCACTTCTTTACCATCTCCCGCTTTTACGTCATCAACACTTCCAACAGCAACAGCAGTATCTTCCTCCACTTTCATAGCGTCTTCTCTACCATTGTCCTCTAAATCATCATTGTCGTTATCGCCAGTCTCGTCGTCTATTTTGATGTCTCAGTTTTCATCATCATCATCATCATCATCATCATT…
In-FrameLB_colony 4	NNNNNNNNNNNAGTTTTTCAAGTTCTTAGATGCTTTCTTTTTCTCTTTTTTACAGATCATCAAGGAAGTAATTATCTACTTTTTACAACAAATCCTGCAGGGGCTCGGAGATGTGTATAAGAGACAGCATCATCCTAGATTATACAATTGATCTTTCCAAAGATACCACCTATGGTGCTACCACCTTGGATGTAGATGTGTCGCACATTCTCCACCAGCCTCAACCCCAGCCAAATTTACAAAAAGAGGAAGAAACAGATGCTGAAGACACAGCAAAACTACGTGAAATCACAAAGCTTGCCTTGCAGTTGAACTCTAGTGCTCAAAAATACCAGTTTTTCCACGAACTGTCTTTGCATCCAAGAGAAACGCTGACTCACTACTTATGGTCTTCCAAGC…
In-FrameLB_colony 5	NNNNNNNNNNNGTTTTTCAAGTTCTTAGATGCTTTCTTTTTCTCTTTTTTACAGATCATCAAGGAAGTAATTATCTACTTTTTACAACAAATCCTGCAGGGGCTCGGAGATGTGTATAAGAGACAGGCCTAATTCTGTCGACCCTGCTCTCAGGAGACCTGGCAGGTTTGACCAAGAAGTAGAAATTGGTATACCAGACGTTGATGCCAGATTTGACATTTTAACTAAGCAATTCTCAAGAATGTCCTCGGATCGTCACGTATTAGATTCTGAAGCGATCAAGTACATTGCTTCTAAAACGCATGGCTATGTTGGTGCTGATTTAACTGCTCTCTGCAGAGAATCAGTTATGAAGACGATACAACGAGGACTAGGAACAGACGCCAATATTGACAAGTT…
In-FrameLB_colony 6	NNNNNNNNTCGTAGTTTTTNNNNGTTCTTAGATGCTTTCTTTTTCTCTTTTTTACAGATCATCAAGGAAGTAATTATCTACTTTTTACAACAAATCCTGCAGGGGCTCGGAGATGTGTATAAGAGACAGAACCTCTACTTTGCAGCCAAGCACTATTCCACAATCAACCTCCTCTTTTCAAGCAGAATCTACTTTGCAAGCCGTCTCTACGCAACAAACTGCTATGTCTGTTTCTGCAGGTACTAGTGAGGATGTGCAACAATTAGCTACTACTTCTACCTCTATCTCCTCCTCTCCTTCCCCTACCACTACGTCTACTTCCACACAAAATATCGTGAGTGGTGTCGGTGAAGCCAATGTTGAAGGCAACACTCAAAGTCAGCATCATTCTTACCAAGC…
In-FrameLB_colony 7	NNNNNNNNNTTTTTNNAGTTCTTAGATGCTTTCTTTTTCTCTTTTTTACAGATCATCAAGGAAGTAATTATCTACTTTTTACAACAAATCCTGCAGGGGCTCGGAGATGTGTATAAGAGACAGCAACGGGGACCAAGACATTGATATGCCGGATGTGAGTGGTGTCGATGTTGATTATGATGACGATGAAGACATCACGGATGAACGCAGCGGTTCTAATAGCACCAGCGGATGCAGGGTTACTGCTCAGAACTACGATCGTTATTCTATATCGGAGACATCCATTCCTCCCCCCTCTTATAGTATAGTACAACACAACGAGTTCAAGTCGAACGTGGGCGATCCTACGGTTGTGTTGCCGCTACCCTTGAATAGTCTAATTGAGAGCTATTTTGGGCT…
In-FrameLB_colony 8	NNNNNNNNNNAGTTTTTCAAGTTCTTAGATGCTTTCTTTTTCTCTTTTTTACAGATCATCAAGGAAGTAATTATCTACTTTTTACAACAAATCCTGCAGGGGCTCGGAGATGTGTATAAGAGACAGCCCAGGTAGTGGGGAGTCGGAAACTAACACTAGAGTTAACACCTTGACACCTGTGACGATCAAACAAATTCTAGAGTCCAAACAGGATATTCAGGACGGCCCCTTCGTTTCGCATAACCAAGAACTTCATCACGTTTGTTTTGTAGGTGTGGTGAGAAACATTACAGACCATACTGCAAATATTTTTTTAACTATTGAGGATGGAACTGGTCAAATAGAAGTGAGAAAATGGAGCGAAGATGCAAATGACTTGGCTGCCGGTAACGATGACTC…
In-FrameLB_colony 9	NNNNNNNTTNNNTAGTTTTTCAAGTTCTTAGATGCTTTCTTTTTCTCTTTTTTACAGATCATCAAGGAAGTAATTATCTACTTTTTACAACAAATCCTGCAGGGGCTCGGAGATGTGTATAAGAGACAGCTTCTTGTTGTCTTTGGATGGTACCGCCAACAAGTCCAAGTTGGGTGCTAACGCTATCTTGGGTGTCTCCATGGCCGCTGCTAGAGCCGCTGCTGCTGAAAAGAACGTCCCATTGTACCAACATTTGGCTGACTTGTCTAAGTCCAAGACCTCTCCATACGTTTTGCCAGTTCCATTCTTGAACGTTTTGAACGGTGGTTCCCACGCTGGTGGTGCTTTGGCTTTGCAAGAATTCATGATTGCTCCAACTGGTGCTAAGACCTTCGCTGA…
In-FrameLB_colony 10	NNNNNNNNNTAGTTTTTCAAGTTCTTAGATGCTTTCTTTTTCTCTTTTTTACAGATCATCAAGGAAGTAATTATCTACTTTTTACAACAAATCCTGCAGGGGCTCGGAGATGTGTATAAGAGACAGGCTCTGCACTTTGGGATTCTTGTTGCTTTTACCATCCGTGGTGACGTGCCTTTCGTTCGCTGGCAGGATATATTCAGCTACCCTCTTACAATGCACTTGTGCCGTTTACGCTTTCTTAGAAGCTGCCGTATTAAGATTTCAAGACAATGATGGGGTAGAAAATAGAACTTCAAGGGGAACCGCATGGTTTTTGGTGGGACTTACTTGGATAACCTTATTCTTTGGTGGATTAGCTGGAGGAACTGGTTTCTTAGTGAAAAGCAAGAGGTTGCA…

## Sheet: Supplementary Data 2
	chrom	start	end	barcode	score	strand
1	chr07	579774	580287	ATTTTTAGCGTAGTAGTTTAACTTT	5	+
2	chr08	230131	230651	CTTAACTAGGGATGACCGGCGAGAGTA	1	+
3	chr15	344735	345296	AGCCGAGAATTGTACAATTGGGAAG	10	+
4	chr01	25632	26199	TATAGATCCTCATGACATAAAGGCC	10	-
5	chr01	205066	205387	TGTTAGCCACGTTCGCCCGGTGACT	4	+
6	chr01	205044	205497	TGATCATAAATCATAAAGTATA	1	+
7	chr05	85225	85797	TGCTGTATGGTGGCTACGTGTTATG	8	+
8	chr08	526293	526830	TTACTTCTGGTTACAGTCCAGGAGA	4	+
9	chr05	471206	471657	TGTCACGAGGTAGATTCTCAGTCTG	1	-
10	chr04	1307915	1308623	CGGTACTTTCAACATTACTTACTTG	1	+
11	chr01	114217	114604	CAGTCGGCGAAATAGAAAGGGCTT	1	-
12	chr01	207334	207913	TGAGTTACCAGTTCGATGGGATAGT	14	+
13	chr04	1503977	1504412	GGGGGTGGTCAGAG	1	-
14	chr09	218848	219375	AATGAGCCCGGCCCTCATTCTATGT	1	-
15	chr16	945939	946285	AGACCTGGGGTCTTGCGCGGCGACG	7	+
16	chr13	250024	250510	CTGGTTGTTTGGCCTCACTTTACGA	2	+
17	chr13	747278	747665	TAGAAGCTAGTTTGGCGTCGGATCA	5	+
18	chr07	883169	883748	AGCCGAAGGTGGTACGATCTGAGGA	3	-
19	chr16	945961	946483	GTACTTCTACTTTTATCGCCAGTCT	9	+
20	chr02	277090	277702	TTGAAGTTTCCCTCATTTTGTCGC	1	-
21	chr16	946040	946445	CTGAGCATGTTTAAGTGAATTTGGG	2	-
22	chr16	78907	79312	GGGATTTATAATTTATTTCAGCGTT	4	-
23	chr04	1308051	1308495	TATCAAGTGGATGATAGGGGCCGTT	16	-
24	chr16	349285	349759	GATCTGCCTGGTCCAATGGTTTTATC	1	+
25	chr11	226820	227504	TTCCTGAAGGGTTTTGGCCGTACAG	10	+
26	chr06	47043	47727	GTAGTCATAATCAAATGCGCAGTTA	13	-
27	chr15	28847	29480	TCATGGCCTCTCGTGAACCGTATCG	3	-
28	chr14	68006	68351	ACATAGATTATGGGTATGAGGCATC	3	+
29	chr04	742297	742818	TATTCACAAGTTCACCGACGGCCCC	14	-
30	chr04	600776	601415	AAAATATGTTCTTGTACTTATTGTC	7	+
31	chr10	95372	95795	TGAGCACATCCCCTGTCGCGGCCAA	3	+
32	chr04	1504064	1504568	CGAATTTTCTATTTGGGGATCAGCA	3	-
33	chr16	584809	585241	TTGGGATTGCCGCATTGGGTCGATA	17	-
34	chr15	545459	545939	TCGTGTAGTCATTCTCTCTATGGAC	7	+
35	chr08	20507	20987	GACTTTCGTAGTTTTTTCGTAATGCC	2	-
36	chr11	381445	382075	ATGATCGGCGGTCAAGGAATCTTAC	8	-
37	chr02	464187	464574	AACAAATTCTACGGTACTGGGTAAC	5	-
38	chr05	481949	482507	GTCTTATGATACGCAACTATGTGAG	2	-
39	chr02	1485	2018	TGCCATGTTGGTTTTCCCGTAGAGG	7	+
40	chr07	442103	442586	TTCGCAAGATTCACCGTTTCTCCAT	4	-
41	chr11	144444	144966	AATTGAGCGATGTCATACCAATTTT	3	+
42	chr16	481608	482167	CCGGTGTATATCTAGGTCGTCTCAA	14	-
43	chr06	253595	254345	AATGTCCGACGGTGCGGCACTGGGA	2	-
44	chr13	250216	250690	AATACTGGAGTGTCGGGGGGTAAAC	3	+
45	chr16	946082	946481	GTCTCAGTGCTTAGATATATTACTT	3	-
46	chr10	714586	715087	GCAGCTGCATCCTGCAACTTGGTTT	2	-
47	chr01	25983	26328	CGGCAATTGCACTGCAATGTACTGT	18	-
48	chr09	25375	25792	ATGTAGGAATGTTCTTGTAGAACGC	11	-
49	chr09	23449	23887	GTTGTGGGGACTAAGTCGTAATCCA	6	-
50	chr12	1699	2206	CAAGGGGGTGTATTGTGATCGATG	1	+
51	chr02	72183	72734	TCATTAGTCTTGCTTTGGTTTGTGT	5	+
52	chr16	945792	946324	AAAGTGCGGAATAGTATAACAGAGC	2	+
53	chr06	253595	254345	ATGCGGTACGGCCAGCGTCTTCGGT	4	-
54	chr12	459979	460414	GATTTTTGCTCAGTCAACTTGGGGT	1	+
55	chr07	224657	225265	ATGATAATTTAACACAGGGGGGGTG	6	-
56	chr12	529609	529942	CACGCCATAGGGACAGCAGAAGTTG	3	+
57	chr15	30845	31178	GTGTACTAAAAACTGAGAGATATCT	8	-
58	chr08	549005	549365	GTTACTCGTTATAATATCGGGGAATA	1	-
59	chr10	366122	366587	GTTAAGGAACAATTTTGTTAAGGAT	10	+
60	chr10	94063	94525	TAATGATTTTGATTACCAGGGATCT	1	-
61	chr02	2089	2596	TTCAAGTGCTTTTTCGGTGTAGATT	1	-
62	chr09	23602	23893	CGTTAGACTGATGCGGGTTACCGG	1	-
63	chr02	463923	464559	TAGACCACCGGGTACACTAGTAGAT	3	-
64	chr04	1307982	1308483	ATTTATTATGTTTATACACTGAATT	4	-
65	chr14	609110	609437	CGGCTAATGAGCAGGTGGCGTGGAA	7	+
66	chr14	106033	106570	CTTGTGTAAAGATTATTCACTGAA	1	-
67	chr13	588473	588767	GCAACGTAGTTTTGTTGTATCTGG	1	-
68	chr04	168015	168300	GCTTCACGAATAGTTTCTAGACACA	5	+
69	chr12	7425	7776	ATTTTTGAGGGCTGCTTTTACTGAAT	1	-
70	chr08	420484	420964	ACGTTACACTCGTGTGTTCGAGGGG	5	-
71	chr01	130884	131466	TAAGTTAACTGCCCGGCGCTTTACA	7	+
72	chr12	254426	254858	TTTGTTGTTGGGTTACACCTTGGG	1	+
73	chr10	2386	2674	AGGACAGATTGGCATCCCACGGACG	5	-
74	chr09	23274	23932	TTAGTAATGTATCGTAGAATTCGTC	18	-
75	chr08	526293	526830	ACGTCCTTCTTTTAGGATAGACATT	5	+
76	chr04	67031	67406	TACTCCCAGATCGGAAGGTAGAGGCGATCCTGTA	1	+
77	chr11	142454	142793	GATATAAGCTTAGAAAGTGAGAAGT	21	-
78	chr02	1471	2230	TACTTCCTGAACCATGTTTAATACA	2	-
79	chr14	105784	106357	TTGGCCTGTGAGAATAGCGGGCTGG	1	-
80	chr10	94078	94525	TTCGGCACCGATTGATTTCCTGCGA	4	-
81	chr07	91760	92363	TACTCGTTTATATTGTATATATGCT	1	+
82	chr15	28748	29357	TGTACTTTAGAGTTGCGCCGGGTCA	21	-
83	chr04	1308210	1308636	TAGGTAACATTATAACCCATTTTCT	5	-
84	chr07	962419	962797	TTGAGCAGATTATATAATGTGCTGT	1	+
85	chr12	190312	190729	GGGGTGCCCTTGAACTGCGGGAGCC	3	-
86	chr02	792919	793297	TTATGGACGGCGAAGTCGTATGCGG	1	+
87	chr02	216891	217327	TCGGGTCGGTTCCTAGGGTGGGGGGAG	1	+
88	chr15	28727	29366	CTACGTTTTGACAACTTACCAACCA	3	-
89	chr09	23293	24049	TCGTTCGAAGTCGTTTTTGGTCAAC	2	-
90	chr04	59413	59893	TTGAATCGTCAGCTTATCGCCAAT	1	-
91	chr13	250051	250510	ATGGTCTCTATTTTTCAGGATTCAT	4	+
92	chr12	708682	709099	GTTTATGTGTCTATCTTGTGGTCCT	1	-
93	chr04	781562	781853	GGAGTGTCACTTCGACTCCGACCTT	8	+
94	chr04	1503908	1504301	CATTTCGTTGTTATTCGTGAAACGG	1	-
95	chr12	7275	7905	TCCCAATTGTTGATGGCCGGCAAGT	10	-
96	chr02	106048	106603	CCCTAAATTTTTGCTTTGCGTTCTC	8	-
97	chr07	579774	580287	CACCCGTAGCTTATGACAGTTTGCT	1	+
98	chr14	240719	241139	ATGTTTAATAGTAGTGTAGTGGAGT	4	+
99	chr12	440438	440879	GTAAGTGTTCGTTGCTTACGACGTT	1	+
100	chr16	945974	946526	CGTTGAAAAGTCGATGTTTGTGGAT	2	-
101	chr14	188874	189339	CATATTTTGCCTAGATTATCGTCCG	3	+
102	chr11	525573	526064	CTCTTGATGACAGTGCGGCATCGCCCA	1	-
103	chr07	579778	580287	TCGTTATATTTATCAAGCTTGTTTAT	1	+
104	chr10	381676	382091	GATCGTTGTGATATAAAGTACGGGA	1	+
105	chr07	527846	528392	ACCAGATTAGGATGGATATGACGCG	1	+
106	chr08	526633	526945	GTAAGTCTTAGGGTACGGGGAGTCA	27	-
107	chr09	128179	128716	GCTCAGAACATGGAATGTAGTGCTT	4	+
108	chr02	1748	2129	TGTCTCCTCTTGCGCTTACACGTGT	1	+
109	chr04	1307940	1308579	TAGTACGCCATTAATTAGGATTGGC	3	-
110	chr15	490202	490496	TATCTTTTGGGGATGGTTCGACGTT	5	-
111	chr02	2053	2569	ACCCCCGAGGAGTTGTTTAAAAGCA	5	-
112	chr16	945831	946458	CGAACGTTGGTAAAGGTCCAGATCA	11	+
113	chr07	442229	442550	AAGTTGCGTAATAGACAAAAAATGT	7	-
114	chr04	236160	236574	GGACTACAAATGACGGGATTGTAGG	1	-
115	chr13	93631	94177	TGCATCCAAATTGGGCGCGTACTCT	11	+
116	chr16	945985	946327	TCTACAATGTTGGGCTGGGGAGGGT	2	+
117	chr09	112760	113166	AGTTTTTCCTGATAGCCGTCAATGG	5	-
118	chr08	218316	218805	TGACGTGTTTGGTATTTTGAGGGT	1	-
119	chr13	68736	69141	TTGCGTAGCGCGTACATCACTAGCC	10	+
120	chr02	1772	2262	GATTCCGCCCCTACTTTACGGCATC	1	+
121	chr04	330765	331133	CCTGTGCAGTATTTAGACTCTGGT	1	+
122	chr09	390649	391051	AAATCAGTCTGGTAAAGGTGTGGCT	3	-
123	chr02	224146	224680	TCTTACGTACCTATGGGACAGAGCT	2	+
124	chr04	1410761	1411139	AGCAGATATTCCGTAATCGAAGTGTCGTCT	1	-
125	chr13	250186	250804	GCACTGATCACGGGTTGAGCACGGCC	1	+
126	chr16	945693	946002	GCATGACTGGCTTGGATTACACGCGG	1	+
127	chr06	226950	227322	GCCAGTGTTGCGGAAGGCACATTT	1	+
128	chr16	945682	946020	CAGGTGTCTCCGTGTAAAAAGTTAGA	1	+
129	chr14	33597	34038	GGCTGGTTCGTGATTATACGATTGT	6	-
130	chr02	752625	753114	TGAAGCGGGTGCTGCGGTTGTATAA	1	-
131	chr10	361502	361901	GGTAAAGTGTGTATGTCGTTTGGTG	4	+
132	chr03	91805	92366	AGGTGATTGTAACCCGGACCGGTGT	7	+
133	chr02	1351	2020	CAATCAGCGATGTGCGCGTCCAACA	3	-
134	chr15	490202	490496	AGCTTTAGCCGTCTCTGAGTATCTG	1	-
135	chr13	558018	558498	CTCTCAGATACGGGTTTTGTTTAAAT	1	-
136	chr05	81539	82205	CTATTCAGCCTAAAGCCGTTCCGTC	1	-
137	chr04	1308017	1308404	TTCTTGAGTTGCGCGAGAAAAGGTT	6	+
138	chr09	363537	363774	ACAGTTAGGTGGTAGCATCTTGAGT	3	+
139	chr12	350623	351220	CGTATGGGTTGTGTGGGCCGGGA	1	-
140	chr04	890415	890811	CGAGGTCGTGTCCGATGCCGCAGAG	2	-
141	chr14	33408	33933	AGGGTAAGGATTGGACGCCGTGGG	1	-
142	chr04	1307814	1307981	TTATATGATTTGTGTTCTGTTGGCT	4	-
143	chr09	55325	55928	GGTGTCATAACCGTCGGCGCGTAGG	2	+
144	chr16	946389	946989	AGTATGGCTTTGAAAGAGAGCACTT	1	+
145	chr16	584809	585319	GCTATTCTAAGCAGATGTACAGAAA	4	-
146	chr12	579384	579915	GTTCGTAGAGTTGAGGTAAAGGGTG	6	-
147	chr15	114918	115395	GTTTTAATTTGATTAGTCACAACGG	4	-
148	chr13	116313	116769	GGCCGGCGCGGTCCGGGGTGGTCGAG	1	-
149	chr09	290833	291469	TTTAAGAGGGAGGAGTGGGTTAGCC	5	-
150	chr02	664176	664568	AGTTGCCTTAGGTGTGGGTTACCAT	1	+
151	chr05	247742	248173	CCTCTTGGGTCCTTACCGAGGCGG	1	-
152	chr09	23566	23983	TGATTACACGTGGTTAGGGGTTAA	1	-
153	chr15	722719	723212	AATTCCTTATGTTGACCATTCTTGC	1	+
154	chr16	946094	946508	TCGGAAGTATGTTCAAACGGGTTCG	3	-
155	chr02	106048	106603	TTGCGCTCCATGGTATTGGGGCGCT	6	-
156	chr07	651725	652181	AGGAGGTCTGTGTGCCCAGGGCTCC	5	-
157	chr02	1544	2039	GATGCTTTGAACACAAATTCCGACT	1	+
158	chr05	414851	415301	AATCAAGCAGACCCGTTCGGTAGCA	1	+
159	chr07	442076	442601	AGTGCATGCTATAGCTTCTCGGGCG	9	-
160	chr16	945947	946409	CGCTAGACAGTTGGTATATAAGTT	1	-
161	chr15	717672	718254	ATGCTTGAGCCCATGCCTGTCTAGG	4	+
162	chr02	70330	71044	TTACTTTTGCACGGTCTAAGAGCTT	4	-
163	chr01	205146	205693	TATACCCCCCTTTTGATGTGGACGG	1	-
164	chr08	174335	174980	TCTCGTTAAGCAAGCACGTGTTCGT	2	+
165	chr05	85315	85959	TATTGTTTTAATAGAGCTGGTAGAA	14	+
166	chr12	7215	7776	TTGAAGGATTAAAGGGAAGGAACGC	2	-
167	chr05	85327	85797	GTTTTAGAAATACTTCATTACACTGG	1	+
168	chr10	338428	338896	ATTAAGCGGTTCCAAGGGGTCAATCG	1	+
169	chr12	274264	274819	CTGCGTCAAGAATTGGGGTTGGGTG	1	-
170	chr08	526293	526830	AAGGCTAGAGTATACCCGTGAATAC	1	+
171	chr11	144690	145251	GAATCATATTCACATCTTACGTTCT	1	+
172	chr02	752625	753114	TGGTTGACCATTGACTTTTAGTGGT	2	-
173	chr15	30937	31471	TTGGAACTCTCGTGGGGTAGTCCCT	1	+
174	chr07	529395	529884	GATCCGTCTTAAGCCCCTAGCAGTA	6	-
175	chr13	695504	695987	CCGAAATCACAAGTCCCCTCTTAGGTC	1	+
176	chr16	911433	911696	GTGAGGCCCTCAGGGGGACTCGTGG	2	+
177	chr11	174850	175285	AGTGTTTGCGCCTAGTTTGTGGGGA	4	+
178	chr10	100340	100769	TTTCGGTCTGTATGCTGAGAAGTGT	2	-
179	chr16	945993	946434	GAGTGTACAATATTTAACGAGGTTT	6	+
180	chr12	788472	789060	ATTCGATGAGTAGGATTCAGGCAC	7	+
181	chr15	722725	723137	AGGCTTTGTGCCGGGGCCTGAACTCG	1	+
182	chr13	114538	115063	GTAGTTCACGGTGATTATAATGACC	1	-
183	chr11	381769	382006	GCATGGGATGTCGCCGGTGTGGGCG	12	-
184	chr08	560225	560801	AAAGTGTATTTAAAGTTAAATTAGG	12	+
185	chr12	460062	460430	ATGGCGGTACAAGCTGTAGACAGGA	2	+
186	chr15	761938	762310	TGGTGAGCATTTGAATGGTTTGAGT	2	-
187	chr01	25924	26428	GGATGCCGTATTTACACTTGTATTGT	1	+
188	chr02	1723	2266	GTTAGAGGCGCTGGTAGTTTGGCGG	1	-
189	chr01	204965	205486	AAATTATATTAGTTGGTCATCAATA	4	-
190	chr15	162642	162906	CATAGGAACTAAAGGCAGGTTAAAT	1	+
191	chr11	383031	383598	TAATTACCCATTAAAATGTACATATC	1	-
192	chr14	105922	106471	TTAGTTCTGTGTTAGCGTCGGCGTT	5	-
193	chr16	733932	734382	CGGGCGCGGTTTATACATTCAGGTT	10	-
194	chr07	442316	442724	AACTTTTGGGACTAGTTGATGGGGGG	1	-
195	chr16	945779	946374	TTTACGTCGGGAGGTGTCAATCGAGC	1	+
196	chr02	685882	686275	TTACAAGCGAACTGTTAAATGTTGT	5	-
197	chr15	973446	973892	AATATTAGTTTCTTTGTATCGAAC	1	+
198	chr08	230131	230650	CGAACAAGGGTCCCGGGGCATGGGC	3	+
199	chr07	1004685	1005207	CAGGCTTATAAATGAGAAACTGTTT	1	+
200	chr13	250051	250582	TGTAAACTCACGGACGTAGTAAGGG	7	+
201	chr14	33438	33873	CGTTTTTCACGAAGAGGCAATACCT	4	-
202	chr05	85315	85959	TTCGCATCTAGAATTTAAGATGGGT	8	+
203	chr02	651539	652124	TGTAGTGGGCCGGGGTATATTTGTC	5	+
204	chr03	77380	77929	GGGTAGTGCCCGCTTACCCACTAGA	14	-
205	chr14	703853	704240	TTTAACAGTTTGCTAATCCCTTGTT	2	+
206	chr16	830052	830391	GGCTCAGACTTTGAGCAAGAAGCAT	2	-
207	chr09	176689	177243	TTTAATGTCGTGTATCGCACATGGG	1	-
208	chr14	36656	37151	CATGCCTCAGCGTAAGTATCAGTGTT	1	+
209	chr05	414704	415109	CCTTCAGATTGTCTAACCTTCTCA	1	+
210	chr16	945939	946326	ACGGTGTTGGAACGAAGACGGGTCC	5	+
211	chr01	204023	204591	AATAACGACTCGACACGAACGGAAGT	1	+
212	chr10	400203	400671	AATGTAGCAACACGGGAGCCGGGAC	3	-
213	chr16	584809	585319	CTACATATACACCCACGTTATGTTGGC	1	-
214	chr11	172981	173373	TGCAACTTTGTGAATTTGCAATCTT	11	+
215	chr04	1002738	1003257	AAGGCGGTTTGAGTATTTGCAATCG	3	-
216	chr04	880672	881062	TTCCAGAAGTCACTTTACCCCTGCGA	1	-
217	chr03	215934	216393	GTGCGTCGAGATAAACCATTAGTTG	2	+
218	chr07	887336	887873	CCCAAACGCAGTACCTAAAAGTGAC	6	-
219	chr04	17961	18523	AGAAAAATTGTGCATCATTCATGAGT	1	-
220	chr16	391766	392246	GGTTTATATGAGCCCGGTCCTAGTG	1	+
221	chr08	549005	549365	TGCCGGTTCGTTGTTACGTTTCTCA	11	-
222	chr04	600857	601280	GTTGTTATCTATTGGTGGGTAGTTA	1	+
223	chr09	391536	391866	TTCTTTGCTAATGGGATAGAACTTT	1	+
224	chr02	793144	793591	ATACACTTGATGGATGAAATCAGC	2	+
225	chr07	1049446	1049919	TCCGTTCTAACAAATTTACGTTTCAA	1	-
226	chr15	160130	160604	TGCGTTTTAGCCGCGTTTTATCAAA	1	-
227	chr12	708685	709099	ATCCCAGGTATCCAAATAATTATTA	5	-
228	chr12	460043	460424	GCCCAGAACGCCTTTATCACGCTGA	7	+
229	chr04	17961	18531	TTTGACCGGGGGGGGGCGTCTAGAA	5	-
230	chr15	759999	760521	TTTGCTACCTATGATGCGACGGGAC	6	+
231	chr12	632035	632368	GGCGTTGTAATTGCCTGGTTAGGGT	2	-
232	chr16	945876	946524	GTAAATGGTGCACTTTGACGACTAT	4	+
233	chr05	240476	241109	TGTTAGGAATGAAGCTGTCCGTTAGA	1	-
234	chr16	946070	946451	CGCTAGTCATTAACATGTTGTTGAT	1	-
235	chr16	902045	902486	AACAAACTGTGTGTAAAATGTTTCA	9	+
236	chr16	945962	946415	CTCATTGGGATATAGTAATGTACTAGCG	1	-
237	chr05	473149	473446	AAGATTATTGTTTACGTTTGATCTGC	1	-
238	chr15	197637	198033	CTAGACTATGGGTCTCAATACCTGC	1	-
239	chr15	30937	31471	TTGATTAACTGAAGCGCTTATATCGG	1	+
240	chr14	43330	43681	TTCACGGTTTTATGCGGCATAGATT	5	-
241	chr15	937097	937547	GTATCTATATATTGTGGGTGTACTG	4	-
242	chr11	648316	648799	CTGCCTAAGATTGTACTAATACAGA	1	+
243	chr12	803319	803832	TATATAGCGAAGCCCCCGTTGTCGT	6	-
244	chr08	385598	386138	CTTCGCTTTATATCGTATCGTATTAGTC	1	+
245	chr12	410910	411519	TCTGGTAGGCATCTTATATTGACTA	11	+
246	chr16	946038	946326	TTATATCAGTATTTTGGGCTCTAGC	5	+
247	chr02	277090	277693	TTTTCACTAGTAATTCTCCATTCCTGT	1	-
248	chr09	391446	391866	GCACGATTAAGAACCCTAATACTCC	1	+
249	chr13	247918	248527	TCAGTTTACATATTGCGCTAGTTCGG	1	+
250	chr04	1504043	1504601	TCAATTTGGTGAGGTAGGGGAATAG	2	-
251	chr16	463066	463507	TACACGGCTATCGCGAGGCTGATG	1	-
252	chr16	945768	946437	CCATAGTGTGATTGTGTCCTGGCTC	1	+
253	chr02	27487	28011	TGATTATTTAACACAATATAGCGT	4	-
254	chr04	1410567	1411137	CTAATGGTGTAGACAGATAGTTAAAT	1	-
255	chr16	945988	946393	ATGGGATAAAAGTAATTCAGTCGCG	3	+
256	chr05	100766	101114	GTGTTGTTATTATCGTGGGTTGGTTG	1	+
257	chr02	1687	2098	TGTTTGGTGGGGCAACAACATAG	1	-
258	chr04	1410759	1411140	TTTCTAAAGTCACCCTGCGATTTGT	15	-
259	chr15	30937	31471	TGTTACTTTCATTACTCTACGGGGT	6	+
260	chr14	271748	272282	CCGCTCGGCGGGGCAACGTTGCGGT	1	-
261	chr15	30937	31471	GGTCTGCATGAGGAGCAGTCATCGC	2	+
262	chr12	1164	1827	TTACGCGGCTAACGGTCGCAGGGAG	15	-
263	chr04	1504313	1504865	TGGAGAATAGCGAAGTGTCGGGCCG	7	-
264	chr15	344810	345338	AATATCAATTTGACACCCTTTAGGT	6	+
265	chr16	945880	946483	AGGTGGTATAATCGGAGGAGTCCGG	1	+
266	chr04	282691	283218	TGAAACACGGGTATGGGGCGTCAGTT	1	-
267	chr04	1504038	1504275	TTAGTTCGAGTAACGTCTTGGAGTA	11	+
268	chr14	703751	704288	GGTGAACGGGGACTTTAGGGGGGGG	2	+
269	chr04	1504313	1504742	GAATACTTCCCTACGGGAATACTCT	3	-
270	chr15	27483	27775	GGGGAGGCTAATAGTAACGTTGCGC	5	+
271	chr10	361871	362426	CATAGGATTCCATCCAACCTACGTA	1	+
272	chr09	23224	23719	GCAGTTGTCAATTAATTCCTGAACC	4	-
273	chr08	67842	68229	AATCTACGGGAACATTGATTGGTT	1	-
274	chr16	945987	946536	GAATATAGGTACTGCACAATCGAGCG	1	+
275	chr16	945974	946364	TACTGTGGGGTGCATGCCGACTTGC	15	-
276	chr15	748539	748986	AGATTATGGCCTAGGCGCATGGCCG	5	-
277	chr07	979960	980485	AATATTTCAAATCTATTGCGGTTGT	6	-
278	chr16	23807	24325	AGCATCTTGTTTACGGCTCCTGAAG	4	+
279	chr13	911517	912063	TACGTTGGCAAAGCTCAAGGTTTCT	5	-
280	chr08	420484	420964	TTTGCGTAGATCCCGTAATTTTCGA	11	-
281	chr10	661619	662105	GTACCCTTCATTACATTTAACGAA	1	-
282	chr15	160040	160604	TAGGGGCGGCTCGTGCCTAAGGGTG	1	-
283	chr15	270960	271458	GAAAGTAGATAAGGGCAGTAAGA	1	-
284	chr07	883001	883523	ACACGAAGCGTGAATGGAGCGATCC	1	-
285	chr09	23293	24049	CTTTGGGCACTAGAGGCGTTAATCCT	1	-
286	chr07	378897	379224	AGCACGGTTTTTAGTGTGTTGAGGC	1	+
287	chr14	188874	189339	CAACGTAAAATGATATTTGTTATC	1	+
288	chr05	81887	82352	TTCGTCTCTGCCTTTGAAGTAATTA	1	-
289	chr01	206000	206332	CTACTATCTTCTATTTGTCACACT	32	+
290	chr01	206015	206467	TGCTAGAGGCAATGAGTGTAAATG	1	+
291	chr04	1504313	1504865	TATTTCGTATCAATACACGGTCCGT	2	-
292	chr15	66570	67038	TAGCTAGGATTGTGGTATCTTGAGG	14	+
293	chr13	909264	909732	ATTCAAACATGCTCTGCGCGGTGGA	10	+
294	chr14	717097	717407	CTTCCGTTGCGCACGAGCAGAGACTGG	1	+
295	chr14	708746	709277	CCTTTCGGCTTACCTTCCACTGGGG	3	+
296	chr02	268151	268670	GACTCGAAAGGCAAGGATAAAATAA	4	-
297	chr16	187255	187744	TATCCTTTTTGGAGATGGCCTTAGA	3	-
298	chr09	23557	23779	GCGACCTCTGGTGTACAAGCAACTG	31	-
299	chr09	23455	23983	ATGTGCCCCTTTCGTGTCTTAAATG	3	-
300	chr04	696960	697320	TATTTGTGAACTGCTTGCCACCGGA	1	+
301	chr16	946065	946536	TAGGTTAGAGCGGATACCAACTACGA	1	+
302	chr09	23293	24049	ATGCCGACATTTTATCGTAGATCCT	48	-
303	chr01	25983	26538	TAGTCTTGAGGGCCCTAGCTCCATC	2	-
304	chr07	611087	611387	ATTCTAACCCAAACAGCGGGAGAATC	1	+
305	chr16	945964	946315	TAGTACCAATTTGCATGAAACATGG	1	+
306	chr16	584794	585310	CTCCTTATTAAACTCTTCACTATCA	7	-
307	chr13	250024	250510	CTTTACGGGCTAAGATGTTGGAGGGC	1	+
308	chr15	28910	29480	CGTTATTTTTGGCCCGGCGGATTGT	1	-
309	chr01	204118	204571	TGCGTTGCGTCATCTGAGGCGGCTA	1	+
310	chr16	945936	946596	GGACCGGGTTCGTACTTTCATACT	1	+
311	chr08	120196	120664	ATGCTGTGGGTACAGGAGAGCCGGA	3	-
312	chr16	945974	946565	GTGTTGGGGGGGCTGTTGGATATGC	19	-
313	chr15	879993	880452	ATCAGGCGGTTTCCTCCAGGGAATG	45	+
314	chr02	2030	2663	GGACTTTTAATTTAAGATCTCCCTA	2	-
315	chr13	701923	702487	GTAATAATTCCTCAATCGTGAATTT	3	+
316	chr02	563719	564086	TCTTGTGATATTAATCTGGGCTTG	1	-
317	chr02	455536	455983	CGTGTGGTGGGCCATGGGGAAGTGGC	1	+
318	chr12	350740	351281	AGTATTGACTCCCAACGGCTGTTTCCTA	1	-
319	chr08	543008	543476	TGCGGGAACTGCAGGAAAGATGGT	1	+
320	chr09	23138	23719	CGAGTCAGATCCAGGCTTTGACGTA	2	-
321	chr10	521477	521918	TTCCATTTGTCTCATTCATAGCACA	12	-
322	chr01	204963	205406	TTATGTTTTAGTTCAATGTACGTAA	5	-
323	chr08	520742	521195	TCTCGTGGGCATCTCTGTCGTCGGT	13	-
324	chr05	2013	2346	CTTAGGACATTGACTCAAGTAAGTC	11	-
325	chr15	677131	677668	TGTAGATGCTCTACAGCTTCCCCCACC	1	+
326	chr13	510892	511388	ATCCGGACGCAGGTTGCGAGGTAT	1	+
327	chr14	33513	34026	CTGTAATTCAGAATTCCAGCAAACT	3	-
328	chr04	1308024	1308462	CGCAGAAATATGGGTGGAGCACATG	4	-
329	chr12	7341	8022	GCGCATTTTGTTCGGGCCTCGCCG	1	-
330	chr01	11724	12255	AGATTACGTGTCGAGGAAGCAATGT	10	-
331	chr12	459979	460414	TAATTTCCTTACTAAGGTTTGTAGG	2	+
332	chr14	720096	720585	CTCGGTGGGTCAAACGGGCATGTAG	1	-
333	chr14	719919	720459	CAAGCACGTCGGTCTCTTAAATTGCG	1	-
334	chr15	381495	381912	CGCCGTAATGCTCGTGGTCATTCA	1	+
335	chr01	109576	110038	AGGGGGTCCCTACGGCGTGTGAGTG	2	-
336	chr12	508835	509177	ACATTGATTTGATACTAAGTACGTT	7	-
337	chr04	1308069	1308411	AACGTTCTACGTTAGTAGAGCTAG	1	-
338	chr04	1308017	1308419	TGCTTATCTGCGGTCTATATTTGGC	63	+
339	chr14	288190	288772	TACAGCAGCGTCCAATTGATATGTT	4	+
340	chr01	24807	25131	CGGGGCGGCGGACGAGAGAGCAACG	7	-
341	chr03	270684	271185	TTAATGTTTGGTGAATTATCTTAGTG	1	+
342	chr16	946245	946506	GTGATCTCCAGTTTCTATACACTTA	1	+
343	chr14	271709	272327	TATCTATAACTAACACATTATGCGG	4	-
344	chr16	946012	946501	AGTTACGAACCATATTCGGAAAAGT	1	-
345	chr16	584812	585319	AAGTTTTTAAATAAGTATTTATCACA	1	-
346	chr12	274264	274705	TGGTCGAACGTTAGCATTTACTCT	1	-
347	chr05	1887	2355	AGCAAGGTTAGTAATATAATTAGGT	12	-
348	chr04	1308096	1308609	GGATATATATACGTTATACGCAGTG	1	-
349	chr08	526203	526836	AGAGCTTGTGTCCGTAGTGGACGTG	1	+
350	chr16	945927	946324	GTTTAGTTCAAGTAAGCCTACTGTAC	1	+
351	chr16	945998	946379	TATCATGCGGTGATTCAACAAGAGA	5	-
352	chr09	23455	23983	AACGGGTCTCTTTTCTTATTCCGTATC	1	-
353	chr02	1824	2370	TGCAAATTTTTAAGCTAGGATTGAG	3	-
354	chr14	33513	34023	GCCATTTTTCTCCAGGTGCGCGATT	7	-
355	chr15	748539	748986	GAGTACAATGTTTGTGTTCGAACTT	4	-
356	chr02	2005	2488	ATTCTTTATGATGTAATGGGGGTCA	6	-
357	chr15	114669	115077	ATTAATGGGCGCAGCACACATGGCG	8	-
358	chr08	420484	420964	GTGATTGAGTCCAAATGGGTAGAAGA	1	-
359	chr07	76895	77423	GGCGGTTCCGGGAAGGTACCGGCCG	2	+
360	chr12	804534	805059	CTGAAGGGGCCTTATAATAAGAAGCC	1	-
361	chr14	305841	306291	TGTTAGGCATAAATGCAACAGAGGG	4	-
362	chr10	94135	94585	ACTGTCTGGAGCTAGCTTCGATCC	1	-
363	chr05	85310	85931	TATTTACGTTTAAGTATGCCCGTTG	1	+
364	chr15	879993	880452	CGATACTCTGCGTCTAATTTCATG	1	+
365	chr09	128179	128716	GAGATGGGTTGCCGATTACCATTGT	1	+
366	chr07	54817	55145	AATGCTTCGTTTCGGTGTTATAGCT	2	+
367	chr07	15571	16078	TGTGCACCTTATCACTATTTGATTA	4	+
368	chr12	350734	351283	TGTATTAAAGGTACTATCTAGGAGC	2	-
369	chr13	907779	908319	AATGGTAAAATTGAGAGGCTGGGAG	2	+
370	chr16	945810	946326	ATTCTGGCCTATGTTGTGCTGGCTA	1	+
371	chr16	945939	946364	TTTCCTGTTAGGTTTTGGATGTGGC	1	+
372	chr05	329003	329366	GCTCAGGGCGGGCTGTCCGTGAGACG	1	+
373	chr14	267668	268100	CAGAGGATCCTTATCCAATGATTAA	4	-
374	chr01	44336	45017	ACTCCGGAAGATTACGGGGGCGGGT	4	-
375	chr04	1308413	1308854	TGTTAGGGGGGGTAGCAGACGCCATA	1	+
376	chr16	367564	368005	TAATCAAAGAATGTATTGTCATTTC	4	+
377	chr14	593713	594147	CGGTACAGTACAATTGTGTAAGTTCC	1	+
378	chr12	541181	541490	TATGCGATAAACGTTAATGTTCTAC	1	-
379	chr04	1307976	1308636	AGAGAAAACCGCCTCTTAGATTGCA	35	-
380	chr08	175559	176074	GAAAACGTTCAAACCGTTGGGCCGCG	1	+
381	chr15	879993	880452	TCTCGGCGAATTTCCAAATTACTGC	12	+
382	chr14	196453	196939	TCCCGGCGAAAGGGCGGGATGCATG	4	-
383	chr16	379354	379849	TCCGTGAATTGGTTTTTTTTGAGTTT	2	-
384	chr16	481608	482167	CGGCGGGTGCGTATGGTGATGTGTG	11	-
385	chr04	330767	331208	ATTAATTAGTCCCCGTGTCAGGTCT	8	+
386	chr03	74863	75334	CAACGATCTACGAATGGTTCGACAG	2	-
387	chr01	109597	110074	TTTTATTGCTACTGACATTTATGAC	9	-
388	chr03	270936	271387	AGAACATTTACCCGATCTCGTTTATA	1	+
389	chr14	267668	268100	GTAACTGATGTTGTAGTTCTAGTTA	1	-
390	chr06	11375	11937	CCTTGTTGTGGTCCTGGGTAGAGGG	20	+
391	chr09	24052	24658	GACTCAGTGGAGCTGCCTAAGGCAG	2	-
392	chr07	740776	741241	CTCAAAGCATTGTGTAGTGAGTTCG	3	+
393	chr16	946137	946448	TGAATGTTTCTCGACGTCGGTTAGG	9	+
394	chr01	11973	12531	TTCGCGGCGAATGGATTTGGGCGGT	4	-
395	chr01	44099	44567	ATCATGTGTGTTCCCCGACGATTGA	1	-
396	chr02	1678	2086	GGTGGATGAATCCTACACGTCCTGT	21	-
397	chr07	272494	272953	GCCGGTGGATACTTGTGTTGTAGGA	6	+
398	chr07	873664	874042	AGGGGGTAAAAGCCGATAGCGGCAA	3	-
399	chr16	946005	946350	ATAACGGTGGTTTAAGCCGTAATAT	1	+
400	chr09	23512	24031	ACATTGCTGTGGACGATATGATTGT	20	-
401	chr15	219911	220289	AAAGTTTTAGTGGTGACATGGAATC	2	+
402	chr13	219936	220370	AGATTGTTTCATGGATATCTAACAT	2	+
403	chr04	271620	271913	TATATCTATTATTTGTATGTGCAGG	10	-
404	chr14	703739	704435	GTCTAATGCTCTTTGTGCTAGATCA	1	+
405	chr08	140740	141274	TGTTATGTTTATTCAACAGAGGGTAG	1	-
406	chr02	1656	2166	CCTCCACCCCTAGGTTTTGGCGATTAGG	1	-
407	chr04	536110	536578	CCCGGGCAGAGGATGGGGGAGGTTT	3	-
408	chr02	70267	70732	TGCTTTTTCGCTGATTTCCGAGTTT	5	-
409	chr01	205212	205699	CCTTTTTTTGCCGGTTACAGAAATC	2	-
410	chr08	560110	560399	ATTGGAATCACTAGAAGATTCGTTT	1	+
411	chr13	510882	511388	TTCAGTTCTCATCCACCCCGAACCG	2	+
412	chr02	1873	2170	ACAAGTCTTGCGCTAAGCATCTATT	8	-
413	chr04	481722	482229	AGATCGAGTAGTAACCGTCCGTGGT	11	-
414	chr04	145826	146270	TGAGATACTTGCTACGTGGTGATCG	16	-
415	chr04	1307889	1308636	GTGGGTAATACGGAGTCTCATATTA	13	-
416	chr05	510926	511583	ATAAGCCGATGGTTGAAAGTTCATC	4	+
417	chr09	391492	391740	CTGACGGGAAGAGTCTTATAGCATG	6	+
418	chr14	33417	34215	GCTTGAGTAATATCTCTTGCGTTGT	7	-
419	chr02	157886	158314	GGCATTGCCCTTTTACCATCCTTATAGA	1	-
420	chr14	704921	705440	GGTTGATGTAGCGAGATTCTCAATC	1	+
421	chr14	441504	442020	CGTACAGCTAAACACGTGGGCGTGG	1	-
422	chr01	167630	167876	CGTTTAACTATAAGTGAGTTCTGCG	9	-
423	chr11	381625	382010	CGTACTTATGTCCGCAGTACGGTGT	1	-
424	chr12	214049	214457	TAGGATTTGTGCTTCATACGAGGCC	7	-
425	chr04	1308279	1308603	AGTTTTTGTGCATAGTTGAAGTTGA	1	-
426	chr10	715030	715420	AGTGAACGGAGAAAATTAAACGCGG	1	-
427	chr16	379198	379756	CAAGTAACCGGGTTCCAAACGCCCG	8	-
428	chr15	344720	345197	ATAATTTGTTCTCCCTAATTCGTGCT	1	+
429	chr02	651539	652124	ATTTACGATGTTTTAGACAGCTCCT	14	+
430	chr05	349999	350458	GTGAGTGTCGCTGGTATTAATCGCA	6	+
431	chr08	420484	420964	TTAGTTTCGTGTAATTAATTATATA	36	-
432	chr02	455006	455489	ACAGGGAATGACTAACAAGTAGAAT	2	+
433	chr02	106048	106603	GGGTGGGCGTTTTGTCCCACATATG	2	-
434	chr02	72335	72905	GGTCGCAAGGAACGTCCTTTGTGTT	3	+
435	chr14	98938	99415	AGGGCCCACTGCTCTGTCGAGGTAT	5	-
436	chr07	251312	251642	AATGTTTGTCTGTCCAGGTGATGCTC	1	+
437	chr10	95423	95870	CCTATCACGATACGTACTAATAAG	1	+
438	chr16	945939	946285	GGTATGGTCGTGATGCTGGAATAAT	1	+
439	chr09	333713	334278	CGGGCAGAGTTGTGGTATATGAAGT	1	+
440	chr11	243772	244222	GTGGCATAAACGCTGAGGCGCGGTCG	1	-
441	chr14	33519	34038	CAGTAAGGTGCCGGCGATCCGGCA	1	-
442	chr11	336813	337197	AGATTCGTTCCTACTCTTGTTCCTC	7	-
443	chr14	708746	709277	GGTAAATGTAGGGGAGTCTTAGATA	8	+
444	chr04	465881	466346	CTTACGGCTAATTCTTGTGGGTACC	1	+
445	chr13	695543	695933	GGACGGGCGATAAGGTGGCGTTTGT	1	+
446	chr15	74761	75253	TGTTGTCAATCTGGCTAACTTAAAGT	2	+
447	chr15	676705	677338	TGCGGCTGTGGACATTTACGTTCTG	4	+
448	chr08	142011	142440	CTCGGGTGTCAATATGCGGGGGGGG	2	-
449	chr16	946194	946738	GTCCCGGTGATAGACACCTATGAAC	2	+
450	chr15	344735	345296	TCTCTCCCTCGAGGTGCGTTGGACT	1	+
451	chr04	295538	296072	ATTCGTTGTTGGGGGCTCTGTCAGC	1	-
452	chr08	272640	273222	ATTAGACCTACAGCCTGTCTAGACC	2	+
453	chr07	68837	69372	GCGTTTTATATATCTAGAGATGATA	3	-
454	chr14	271709	272327	AGGATTGTTTTTTGTTCATTGTCTT	4	-
455	chr09	23569	24115	TTTCATGTATACTTGAATCGCTCGA	1	-
456	chr16	946094	946445	CAACTGGACGTATGTAATTTTGATT	5	-
457	chr09	209222	209576	AGCGAGTTCCCTCCTGGCAATGGGA	1	+
458	chr04	880672	881062	TCTCTTCAGTCTGCACTATAGCT	1	-
459	chr16	281708	282126	CTACCACGTGAACTAAAAGGTATAG	7	+
460	chr14	105793	106384	GAAGAATCTGATTAAGAATTGGTGC	5	-
461	chr12	708685	708994	AGTATGTAAATTAACAGCGCACATG	2	-
462	chr12	7173	8007	AACGTGATCGTGTTCGGATTTTAAG	1	-
463	chr04	236757	237243	GGATTTATTTCGCCAGCGGGTCCAAA	1	-
464	chr16	946224	946536	CCAATCTAGTGCCCGGATAACGTTC	5	+
465	chr02	74202	74612	TAGACTGTCATGTAATGTTCCAGT	1	-
466	chr02	663205	663672	CTCCCTCGAAAGGTGACTGACATGGTT	1	-
467	chr02	2053	2569	ACGATAGGAGATTTTGCCAAGTGTG	4	-
468	chr11	528698	529271	CTCTGGAGCTGTGGGCCGGGTAGCT	7	+
469	chr09	23293	24049	GGCGCGAGAGACCGTTCCGGAGGTG	6	-
470	chr09	23512	24031	AGCGTTTTAGATGCGGCAAAGCCAG	11	-
471	chr05	1785	2088	GGGTTGTTCCCTTGGGAAGGGCTTGA	1	-
472	chr16	945969	946575	TTTTTACGGTGGATGTTATTGATTA	2	+
473	chr16	946113	946614	ACCGTCGATTTGGAACTGTTTATTC	1	+
474	chr09	23515	24061	ATATATTGGCTTTTAAGCGTGTCAA	4	-
475	chr13	219803	220256	ATGATATTTCATAAGTAATACATC	1	+
476	chr06	254366	254986	GTATCTCTGATTTTTATTGGGCAAT	5	-
477	chr11	144690	145251	GATTAATATCTGTGTCAGACAAGGC	6	+
478	chr15	588176	588623	TGGAGTTATTCTTTTAGCATGATGC	1	+
479	chr13	683082	683706	TCTGTTTCATGGACACTGTTATGA	1	-
480	chr13	772979	773540	CAGTGAGACACAGACATCTTGGAGA	3	+
481	chr05	156783	157191	ATTTACGACTGATTAGGGAGGGCGC	2	+
482	chr15	344796	345281	CTGATGATTGAGTTTTTCCTTTTCAGA	1	+
483	chr09	23293	24049	GCCTGTAATGGTAGTACCGGGGTTA	7	-
484	chr02	277090	277702	TGTGCTGTCACTGCAATCAGGAGGA	5	-
485	chr08	49271	49643	TAAACAATTTTAGTCGGCGTATTTG	3	+
486	chr07	847404	847893	GATGGGCGCTGGCTGAGATTGGTTC	3	-
487	chr11	648316	648799	ACTCTGTCAGGAACTGCTGTTAGTC	3	+
488	chr05	390665	391211	GCGTTTTACGACTTTTGCTATGAG	1	-
489	chr11	646663	647317	TGCATGATGTATATTGGAACAACCT	1	+
490	chr03	21177	21606	GGGAGCTTCACGGCCTCGTCAGGAT	10	-
491	chr16	945965	946382	TTGGGTACAGGTTCGCAATTTGCTC	1	-
492	chr04	59923	60409	GTTCTGGTAGGTTTTGGGCCAGGAA	6	-
493	chr02	70156	70696	TATTGGGTCTATAACCGTTATATG	1	-
494	chr07	847605	848184	AATAGTCCAGCACCCAAGGGTGGAA	1	-
495	chr07	57491	57911	TGACTACTAATATTCCGGTCTAAAA	1	+
496	chr16	945974	946418	CACAGTTGGCAATTTAATGACTCAT	4	-
497	chr02	455447	455864	TTACTCCTCATCTTTATGGCGGAGC	8	+
498	chr04	481722	482229	CTTGTGCGTGGAAAGGAATGACTAG	4	-
499	chr09	23383	23956	GGTCTTCGTCATGATGCCGCTTCCT	1	-
500	chr15	722719	723212	GGCGCAAGATTGGATTTCTTGGCGG	1	+
501	chr14	33513	34086	GGCAGTGCTCGGATCAACGAATCGT	5	-
502	chr02	130445	130889	TTGAGCTTTTAGTGGAGGCATCCCT	1	-
503	chr03	33430	33901	ACAATGTCGTTGGTCGGATAGCATA	6	+
504	chr02	792919	793297	TAGCAAAATTGAATGTACCCAAATT	2	+
505	chr02	792916	793471	ACTTCATCTCTAAAGTTAGCAGGTA	5	+
506	chr16	701307	701372	GACAATGGCAGGTCTGACGTTTAAG	1	-
507	chr06	126990	127395	CATTAACCTCTCCCGTGACAGGGGT	2	+
508	chr14	98938	99415	ACTTTTACTAAGTTCTTGTTGCCGCGCGA	1	-
509	chr07	442091	442571	TTAGATTTTTCTGGTACTTTCACCG	7	-
510	chr12	876759	877209	TTCGTTATCTTGTAAGGGTTCATTT	8	-
511	chr02	780248	780506	TGCGATTTTTACAGTACCAGCTATC	2	+
512	chr09	23276	23914	GTAGGAGGTAAAATACTAGCTGCTTA	1	-
513	chr04	1307915	1308623	AGAGTGTTCAATTGAATTACTGGTC	1	+
514	chr12	803307	803853	CGCATAACGTTATGTACTATTTTAA	1	-
515	chr04	59923	60409	AGCGTCGAGCTAGCATGAGGTTGGT	7	-
516	chr04	227623	228012	CTCTCTCTACCTTATCAATTGTGTG	2	+
517	chr16	86391	86672	CTCTGATAATCTCGGTTGACGGATGGTGCCTGC	1	+
518	chr04	1394851	1395145	AAGATGATAATACTAGCACCTGGG	1	+
519	chr14	33585	34266	TTGTGACTACTCCTCCGGTTTTAGTCT	1	-
520	chr14	704000	704615	TCTATGACGCTCCGCAGTCTTGCCG	7	+
521	chr09	399775	400162	TAAGTTCGAAAGAGATGACAATGGA	10	+
522	chr04	330773	331286	GTGTCGCCAAGCGGAGTATCGTCGC	2	+
523	chr01	62812	63390	GTGATTTGACTGTATAATAACTTGGA	1	+
524	chr01	205918	206461	TGGGGGATATCGCGGTATTTTGATG	4	+
525	chr02	1873	2671	TGAAGGGAGTTGCAGGCGCGATGTG	2	-
526	chr14	371918	372434	TGCGGTATACGAAATCGAGAATAAC	2	-
527	chr04	59458	59905	AGTATTAATAAGGTGTTTAATCAGT	5	-
528	chr14	703949	704501	TATAGGGACTTAAGACCCGACGGTG	6	+
529	chr02	113764	114041	TTTTACGTTGGCACATATGGGTGCT	4	+
530	chr07	216496	216895	TGTCTACAGGGATTTAGTAGTTTTG	1	+
531	chr14	244547	245072	CCGATAGGCCTTCCCGCAGTGCGTG	8	+
532	chr12	736778	737315	TGGGTTTTGACGGCCCGTACGCGTT	3	-
533	chr15	29096	29555	TTAGAGTCGGGATCCTTGTTTTTGT	19	-
534	chr13	746303	746735	ACTGTAGGCTACTGGGATAATGGAG	1	+
535	chr07	478209	478650	TTCGTCACGTATGCGGAAACACCTT	3	-
536	chr02	356913	357227	AATTGATTAAGGAGCGTCGCGTGC	1	-
537	chr04	1503784	1504117	AGCGCGGCGAGAGGAGCGATTCCGG	3	+
538	chr04	59245	59734	AGGTTCGTTTCTCCGGTGATGTGAG	1	-
539	chr12	1888	2358	CCACTATGTCCTTGATGTCCATACG	3	-
540	chr12	350623	351220	ACGTAAACATTGTTTTAAGTCTGTG	1	-
541	chr02	563773	564181	GGGAAGGGACGGATAGAGGGCGAGA	2	-
542	chr09	83297	83678	CTGGACGGATTGCATGGCGTGGAGG	1	+
543	chr01	129397	129913	TGTTATGTGCAGGATGAGTACCGCC	6	+
544	chr07	335598	335982	ATAAACAGAGGGTGGTATAGCCGTG	3	+
545	chr02	795499	795988	GTAACCCTCTAGGCTCGCTGAATAG	1	+
546	chr04	891048	891537	ATACATGTATCGGTTACATGGCGT	1	+
547	chr07	832589	833111	GACATACACCCGGCGCCTAGTAGCG	6	+
548	chr04	59923	60409	CTCACCGTATTTTAAAAGCCTTGAG	6	-
549	chr12	410910	411519	TGAGTGGTTATTCCCAAGGCCTGTGGGT	1	+
550	chr02	1570	2018	CACGGTTATTATGATAAGGGGGCCG	1	-
551	chr06	55402	55987	TATCACTTTACTGCGATTCCGCAATG	1	-
552	chr10	401241	401640	GGGCCATCCAGTTGTCCAAGGTGGG	2	-
553	chr12	730958	731348	GTATCCTCTAACTTTACCAAGAATC	3	+
554	chr07	442076	442601	CTGCGTAAACTTATACCCTATGTGC	29	-
555	chr08	542984	543482	TTGTGGATGGGTAAGGCCCAGGTGG	1	+
556	chr08	20519	20982	GGTAGGTAGGGGGCAAACTATTATC	1	-
557	chr12	790713	791229	AATGTCAATCCTTGTCAGACACGGT	11	+
558	chr11	144852	145272	ACTTTTTGGAGAACGTGCGCTCTAA	6	+
559	chr13	116313	116769	GCGATGTGCCTGTGTTTTTCTTGCC	2	-
560	chr10	122544	122967	CGAGCTTGCGTCATCGTATTGCCGT	7	-
561	chr05	375851	376370	GTTTGTGTAAGTGTGACTTTGGTCT	4	-
562	chr05	410502	411051	CGATCAATTAGGCCGTAAGGATAGA	1	+
563	chr04	803278	803706	CACTGGTCGATGACAGAGTAGTTGT	2	+
564	chr15	588680	589154	ATTGCTCGTTTATGTCTAGTTTCGT	2	+
565	chr03	215196	215709	GCCGTGGGGTGTACGTGTTGCGTGG	7	+
566	chr01	112955	113333	TTTAACTCGATCATTCTTTGTGTAT	1	-
567	chr02	1796	2243	TGGCGGTCCAGACCTTGAACGTGTG	12	+
568	chr14	33354	33822	TTTTTGAATTTACCGTGCGAGTTAA	8	-
569	chr14	33513	33987	GTTGACTACGATGGCTCCAGCTATA	6	-
570	chr09	23242	23887	GCGATTATAAAAATTAATAGTCTAA	15	-
571	chr05	468431	468797	CTTGTTTAGGTGCCGCCCATGTTGA	1	+
572	chr02	72335	72794	AGTTAGCTTCGTAGTTTCCTGGCA	1	+
573	chr03	271146	271593	TTTACCGGGGTTCTCTTCCGGGATG	1	+
574	chr14	570892	571369	AGGTTTCAGTAGGTTGAGGTGTGGG	4	+
575	chr12	375029	375601	CAATGCGCCGAAGGAGTGGTTCCACT	1	-
576	chr07	480396	480945	GATAAATAGGTTTAATCGCAACTCA	2	-
577	chr05	1857	2088	CTTGTTGAATTATCTACGCGGGTTCTG	1	-
578	chr02	268799	269351	TTGGTGTTTAAAGTATCTTAATGGG	3	-
579	chr07	119648	120191	GAATATCAATGCGCCCATAATCACG	1	-
580	chr07	517766	518219	TATATACAAATAGTATTACGTGTGT	1	+
581	chr04	59581	60004	AAACACGGATATTCCTACGGGTTCG	8	-
582	chr12	1191	1815	GGTTGTCAGCTAGTAACAGGAAATTGC	1	-
583	chr10	120897	121410	GCTAATTTCTTCTATCGCGTGTGAA	16	+
584	chr10	570200	570635	GTGTTAAACTCTCGAATATACCCT	1	-
585	chr16	945810	946279	AATCGTATCCGCATCCACGTGTCTA	1	+
586	chr01	204250	204748	TTGAGGATGTGGGCAGTCCACCACT	1	+
587	chr13	2255	2714	AGTAGATACGCTGGTGGGGTAATGTG	1	-
588	chr04	330744	331418	TGGTGGTGTTATATCTATATCACCA	4	+
589	chr13	250216	250690	AGTGCAGTGATTGATCCCAAGTTGG	4	+
590	chr04	465881	466346	GGAAGAGTAGGGCCGATAGTGAGTG	1	+
591	chr07	755808	756225	TCCTACATCCCAGTTCGCATTAGTA	1	-
592	chr04	600797	601205	TCGTCATGTAAGTATACGTCACTATG	1	+
593	chr15	28883	29480	ACGTTGATGTAGGCAACCGCCCCTG	5	-
594	chr12	47994	48555	TGTTTATTAACAGTAGTTTTGTCAG	25	-
595	chr16	584809	585319	TATTGTTATGCGTCTCTTAGATTTC	1	-
596	chr04	334965	335499	CTGTGCGTGATTGATACGTGACTAG	1	+
597	chr02	72266	72962	TATTTTTCTTTTACGCAATTAGGGA	6	+
598	chr16	945951	946362	CGGTGCCGGAAAACAAGTCAGTACG	5	+
599	chr08	385757	386294	TGAGACGGGAACGGAGTTGTTTTTT	1	+
600	chr14	522302	522788	CACTGGACGTCAGGGCCGGCGCGTG	3	+
601	chr12	790818	791211	GAGCATTAGGTTTTGAGAAAATTGT	3	+
602	chr08	49178	49643	ATATGGTTAGGGTTGTCGTAGAGTC	1	+
603	chr05	85361	85860	TTTTTCGTATGTATAGAAGTCGTGA	1	+
604	chr16	945974	946565	TACAGGACAAGACAAATTATAGATT	5	-
605	chr01	205735	206197	GTAATGACGCGAGTTCGGGACGCAA	3	+
606	chr15	490202	490496	CATATTTGCGGCTACCTCCTCCAGA	8	-
607	chr01	222394	222916	TATAACCTGTGACAGTAGTGTCACC	1	+
608	chr05	72765	73221	CTTATTTTAGGTAAATAAGGGTGAA	22	+
609	chr13	811446	811812	TTATAACATGGTGGGTTATTTTTCT	5	-
610	chr14	703751	704258	GATAGTATAGCAGGATACCTGATTA	3	+
611	chr12	460053	460421	TCCGGAGGCGAATTAGTGTGTGCGG	4	+
612	chr01	207388	207835	TAGAAAAGTTAGTAATATTTTTGGC	6	+
613	chr16	379315	379903	ATGTCAGGTCATGCCATTTAGCATA	1	-
614	chr16	945974	946481	TAAACAGGGGAATGTGTGGAACAG	1	-
615	chr13	723009	723345	TTGTTAGTTGCTTCACGTTTCAGGAG	1	-
616	chr04	152536	153121	ATTGCTTGCATACTTTACCGATGCC	9	-
617	chr11	144627	145251	TCCCGAAAACGCCTAGAACATCGT	1	+
618	chr10	366287	366710	GACTTAAGTAACTTGGGGCTGGTCGGC	1	+
619	chr02	1858	2590	AAGTTAACGAAAGAAATTGTTGTGT	3	-
620	chr04	205582	205909	TCCGTGTTCCAACAAGTATGTCTTG	8	-
621	chr14	305865	306228	TTGGTGTTGTGTCGAAGTCGCCCCT	3	-
622	chr09	392211	392736	GTATCCTCGTATGGGATTGTTCTGAG	1	+
623	chr16	945962	946331	TAATAGTCATAGCACGGGCTGAAGG	8	-
624	chr09	23476	24079	CTCTTGTAATATTTTTAGGAAAATCCT	1	-
625	chr15	289103	289568	TGGGTTGGGAGGAGAGTTGCCGTGG	1	+
626	chr16	946221	946590	GCCCAATCTTGTGTCTGTGAGTGGC	2	+
627	chr12	978628	979093	GTGTTCGTCTGAAGGAGGTGGTGCT	5	-
628	chr16	945974	946451	AGTTTATATGTTACATTTGGGCCCC	14	-
629	chr04	330697	331106	AAAGAACGTCTTGAGATTTAATAGA	1	+
630	chr05	395402	395921	TGCGAGCCCGTGCAAAGAGTTGAGA	1	-
631	chr05	1785	2088	CGTCTACTGAGGACGATCGCAGTTA	4	-
632	chr03	214015	214543	CCTAGGAGTTCGTCTTTCACTGAGA	6	+
633	chr01	222019	222706	TTCCGTGAAAATAGAGGCGTGATG	1	+
634	chr02	455231	455750	CGTACACGAGCTCGAGGTGAGCTCT	9	+
635	chr12	1003299	1003746	AGGAGAACCAAAGACTTTGCAAGTG	5	+
636	chr01	76141	76644	TAGGGGTGCCCTTATTGTTGGAGGT	5	+
637	chr07	579774	580287	TTAAGTCCAATCGGGCAATGTTGTC	4	+
638	chr12	7209	7839	TCCGTCGAGGGTAGCGGCATTTGTTG	1	-
639	chr03	87822	88233	AGAATTCTGTTATCTTTTAAGCATT	4	+
640	chr04	1503916	1504301	CTTACATAAATTTTCAGTAGCCCAAGAG	1	-
641	chr12	460148	460433	ATGCGTTTGCCAATCGGAGGTCGAG	7	+
642	chr15	160001	160604	ACGTTGATGAAGTCACCAGCTAAGCA	1	-
643	chr03	174972	175337	GGTGAGACAAGGGGTATTCTGACGA	5	-
644	chr14	717097	717412	AATTAAAGCAGATGCATTTCACGAATT	1	+
645	chr16	946082	946445	TTAGCAGTACGTTGCGGTTTTTGCTG	1	-
646	chr12	274264	274819	AACGATTTCTGGATCTGCCATTGTGC	1	-
647	chr04	1126885	1127383	CTTCCGAGGTCCATTAGTATTGCTCTA	1	-
648	chr07	921309	921790	ATGAACACTTTCCGCACTAATGTTA	1	-
649	chr15	30845	31241	TACTAGAAGCTTTCCGTAGGCTATG	5	-
650	chr13	303476	303857	TGTTAATCGCACAGTGTCGGCGGTC	12	-
651	chr12	349900	350323	CAGCGGCCGGTTGTGAATCCCCGAG	6	-
652	chr14	652454	652949	TGTCGAGCTTCCATAGAATCGTTTC	2	+
653	chr10	362333	363026	AGTAGAGCGGAGATTGTTATGATGA	16	+
654	chr05	85309	85746	GCGGAGTGGTTTGATTTAAATCTACG	1	+
655	chr11	356869	357373	TTACGTAGCTAGCGCGCTAGAGCTG	28	+
656	chr16	945681	946326	AATTATCGCGACCTATGTTTATTCA	13	+
657	chr13	911460	912081	CAGACAAATCAGCCGCCGTGTGCA	1	-
658	chr02	792940	793438	GACGGCGGGGGCGGGCGCCGTTGTATA	1	+
659	chr04	1308180	1308636	CTGTTAGTGGGTCTGTGAGTAGTGG	2	-
660	chr02	72575	72953	TGGGGCTCGCATGATCTCCGACATA	11	+
661	chr02	661416	661689	GTTTGTCGAGAGGTTCGGGGATGGA	3	-
662	chr16	945974	946442	GGATAGTTTTTTGAGTTCATGTTT	1	-
663	chr04	149494	150118	TTCATTATACATTCGGTAGTATTAGG	1	-
664	chr04	365254	365656	GGGACTGTCGTGGGGAGCCCCCCTAT	1	-
665	chr08	489555	489987	TCGGATGTTACAAATTAGTGCGCGT	1	+
666	chr16	945789	946422	AGATCCGCTAGGGTGACGAAATATC	12	+
667	chr03	214015	214621	GCTCGAAACGGAGGCGAACTATTGG	1	+
668	chr04	537994	538429	TATTGTCAAGCGCAAGTTCATTGAT	11	-
669	chr04	1308269	1308573	AATTTCCATCTATCTTTTTTGCTTT	9	-
670	chr03	77380	77929	CAGTGAGACATGGTATTTTATTAAC	4	-
671	chr09	23224	23857	AGGAGAACCCCGAGTTGGTTAAAAAC	1	-
672	chr08	106800	107079	TAGTGACGTAACGTTAGCACGCATGA	1	+
673	chr07	979960	980485	TTTACTGATTAAGTATGTTTGTGGG	1	-
674	chr10	361871	362426	CGGTAATGTTTGGGGAGTGGTGCAG	3	+
675	chr16	389270	389837	GATACGTTCCAGATGTTAAGTTGT	1	+
676	chr04	1307940	1308399	GAGAACGCAACAATTAAACCCGTGC	8	-
677	chr07	307627	307903	ATGCTATCATAATGCCTGTATTTT	1	+
678	chr08	140740	141274	GTTTAACAAGAGACCAATTAGCTTG	2	-
679	chr01	25584	26057	AATGGTTTTGTCGGCAGATGTTGGG	1	-
680	chr04	1328772	1329390	TGTCGCCAGTCTTGATTGGTTTCCT	15	+
681	chr03	77419	77878	TCGGAGAGGTTCCGGGTTAGTTTTTT	1	-
682	chr03	242873	243308	AAATTAATCCTTTGCATCGCCTTTG	22	-
683	chr01	207364	207913	TAGTTGTATTCACCATGTATACGCC	3	+
684	chr16	945965	946382	GTACGTGAAGTGGTTGAGACGGATG	6	-
685	chr01	114406	114616	TAAGTAAGTCGTCTATTATTGCCGT	4	-
686	chr04	146903	147332	CTTAAGCCCTCGCGGAGTCATGCCGG	1	-
687	chr08	470587	471072	GATAAACTTTAGTAAAAACAATTAA	3	+
688	chr04	152488	153079	AGGTGCCGAGGGTTGGAGGGTTCTT	1	-
689	chr10	705985	706687	GGGGTTAGACGGGGTCCTGCGGTGC	10	+
690	chr10	290232	290661	GAGGTAGGCGGTCGGTGGTAGTCAG	6	-
691	chr11	311475	311919	GTTGGTTGGGGCCTGAAGGCGGAA	1	+
692	chr10	620980	621487	CTCCGGCAGTTTAACATTGGGCTTA	1	+
693	chr12	388903	389554	TAAGTTTATCTACATTTTATTATTA	1	-
694	chr04	1307552	1308006	GCGTTGTGACATTCTGAATGCCGGG	10	+
695	chr08	1936	2290	GCGTAGCTTGAATCCCATTCTCGAA	6	-
696	chr10	292080	292359	ACAATGAGAGATTGGACACGTCTGG	3	-
697	chr01	204184	204577	GCAGGTGTGTGTGTAGTGTTGGTGG	16	+
698	chr09	390784	391240	GTCTATGTTTCGCTGGGCCACCAGG	1	-
699	chr02	523665	524067	CCTGATATACTTGTTCCTTATAGC	1	-
700	chr11	337099	337542	CAGAAAGCGACGGGAGGCGGAGCGT	3	-
701	chr13	219936	220496	ATCATGTGATGGATAAATGGAGACA	1	+
702	chr05	461528	462103	TGGTGTGATATGACAGAAGGCTCGG	11	-
703	chr06	264631	265024	GACAGGAGTGGAAGGGTGTTATCGA	3	+
704	chr01	24315	24687	GTTACACTTCGGCCCGGGAAATGTG	1	-
705	chr08	462482	462935	TCATCGAGTTCTCAGCGTTAAACAT	6	+
706	chr04	1198218	1198587	TTTTCGCCCGTAGATGATAAACATAC	1	-
707	chr04	113486	113867	GGGTTCTATTATTCTATAAACCCTA	3	+
708	chr01	44336	45017	GGTATCGGGTTAGTATAAAATTCAG	16	-
709	chr09	23584	23986	CGCCCAGGGTTAGGCGGCAGCCTAA	1	-
710	chr09	23293	24049	TGGGTCCAGGTGGGCAGAAACGTCC	1	-
711	chr02	428274	428799	TATTAATTGCCTATAAGTATCTTAG	15	-
712	chr14	33417	34215	TTTCGTTGGATTTGGAGGAATATCT	4	-
713	chr15	114654	115197	TATTAAGTTTGGTCAGTCACTACTT	1	-
714	chr09	402205	402592	AAAATTGTGGCAGAGTTAGGCGGCG	7	+
715	chr07	529383	529971	AAACCATAGTTCCGGTAGACTGTGG	1	-
716	chr13	114538	115062	TGCTTGTAACCTGCTTCTTACTCGG	4	-
717	chr16	945936	946633	ACGGATGGTGGGAGCTTACCGGAACC	1	+
718	chr16	946084	946481	ACCGTTTCATGATGTCTAGGACTATT	1	-
719	chr14	441606	441828	TTGAATGTAGATATTCTTGGTGTAT	1	-
720	chr16	379315	379903	TAACCTGAATTAACACGTAATAGT	1	-
721	chr16	946245	946683	TGTGTTCTGGCCATATGTCAGCATG	1	+
722	chr04	1308081	1308636	TTGGGCGGGGCTTCCAGAAGCTTCC	6	-
723	chr12	375168	375447	TCGCAGGATGACCACGGACGGAAAT	2	-
724	chr04	1015355	1015727	TCGGTAATAGTCGAGTATAGACTGC	2	-
725	chr13	539490	540054	GGAACCCGTCGATCTTATGTGACGG	2	-
726	chr13	746303	746864	TCTTCCACCGGGTCTGGGCCTCGCA	4	+
727	chr02	1562	2127	GATATGGTCGTGGGTAACGGTGCCC	6	+
728	chr03	95260	95656	GTGTGTCTAAACAGGAAACGGCTTC	4	-
729	chr09	55235	55835	CACATCAGTCTCTGTATACCATTCC	16	+
730	chr14	33513	33960	CGTATTGTTTTACGCCTCTATTCGA	2	-
731	chr03	105870	106404	ATGTGGGTGAGACACGGCAGACTTA	3	-
732	chr01	207397	207799	CTCTGTTCTAGTGATGGTAGTTTAC	6	+
733	chr08	394653	395145	TCGTGTTTAACGGGAGGCCGTTAGT	6	-
734	chr05	510926	511583	TAGTTTTGGGTGTTGGATGCTGTTG	1	+
735	chr12	610702	611170	TTCTATGGATCTTGAGTCCCTACCT	5	+
736	chr16	945774	946440	GTTGGATTTGTTATGTACTGCTGAT	1	+
737	chr14	90574	91093	GTGAGGTCAAGTGAAGCCCGGATCG	5	+
738	chr08	526498	526945	GTTAATTTTCCAGGTCTCCCTGATC	11	-
739	chr16	584809	585319	GGGGGCAGAGGCGGCCTGGATTGG	1	-
740	chr05	85219	85827	GTGATCATGTGCCAAGGCCGGGAAA	3	+
741	chr01	62040	62529	CATAGCTTGGAGCGTGATAAAGTAT	3	+
742	chr10	120954	121567	TGAGGGCAAGGGTTTGGCATATTCT	3	+
743	chr16	945974	946565	TCTTGCCTCGCGATGAAGCTTTTCCGATCTAAAGACCCCCCGACTCGTGCAATTG	1	-
744	chr14	717137	717518	TTGTCTATGTTGGTTTGGTTTAG	1	-
745	chr13	771318	771798	TCACATTGCAGCAACACCTACGGTG	3	+
746	chr12	7275	7905	GTTGAGTTCAAAAGACCGAAGACGAT	1	-
747	chr14	288337	288541	CTATTATATACTAACCCCCACGGCA	5	+
748	chr15	193126	193573	TGTGTTGTTGAGTCTACTATTCTTG	33	-
749	chr13	250051	250582	CTTCGTGAATAGATGGTGAGGCGGG	2	+
750	chr09	389821	390274	GCAGTTGTTCGTTACGCGTTAGTAT	10	-
751	chr03	274399	274735	CCGACGGTTATTTAGTCGACTTGTG	2	+
752	chr13	249919	250223	ACTGATTCATTGTGTTGGCTTCTAT	5	+
753	chr05	27625	28003	AGTCGGGTGCCCGTGGGCAGGCGGA	31	+
754	chr06	96699	97326	TGAATATTTGCCTAGTGCTGTAGTC	5	+
755	chr09	263688	264144	AGATATCCTTTGTCTTTAGACAACA	5	+
756	chr01	25983	26328	ACTAGGTTTGGCTGACAGCCTGAAG	5	-
757	chr15	114915	115380	GGTCTTTTGCGAATATAAGGTTATC	19	-
758	chr15	737016	737469	ATTGCGATTTTGCCGTGGATTTTCA	13	-
759	chr12	7317	7926	ATTCCTTTTGCTGTTACGGACCCCT	1	-
760	chr15	160040	160594	TTTAAATTGTATCCGCGACTTGCGT	5	-
761	chr16	946096	946513	TATGTGGCATGTTTGCGCCGAGGGC	1	+
762	chr09	23482	23983	TAGCGACAGAACTGCACGTGAGTAT	6	-
763	chr15	344432	345092	TGTATAAGAGGTTGGGGTTAGATT	1	+
764	chr04	262579	263012	TTTATCAAACGTTTTTAGCCATTTG	1	-
765	chr15	722719	723212	ACGTGGTCTTTTCACCAATGATCAA	3	+
766	chr10	400149	400410	AATCACATATCCTCAAACTGTTTAG	1	+
767	chr04	643253	643721	AGCGGGAGAATAAGCGGTGTGTCCCTAA	1	-
768	chr10	576167	576604	CCTCTCTAGATTACTGGAGTGGCCC	7	-
769	chr16	945974	946526	CTCGCTCGCCTACTCTATCCAATCA	13	-
770	chr06	47109	47589	GTATTGGGGAATGTCCAACTTTGAGT	1	-
771	chr04	1307915	1308212	TTAGTGGGATGTTTTTACGAACGGT	21	+
772	chr11	53756	54221	GGTTCTAGAAGATGGGCCAAGACGG	11	+
773	chr05	1116	1549	GGGGGAGGTTGTGCCCGGGATAGTCG	1	-
774	chr13	701923	702487	CTTCTCCTCAATTGCTCCACATGGTA	1	+
775	chr02	780217	780661	GGACGAAAATTAATTCTTCTTCGTT	4	+
776	chr15	344735	345296	CTTGGGCCTTGGCAGTGAAATGGC	1	+
777	chr16	611257	611612	CACTATACGTCGTTCTTGTTCGTTA	6	+
778	chr03	105921	106434	GTTTACCAGTTCAGGTGGTTGTGAG	1	-
779	chr05	85315	85959	AAGTTCGCCTTTTGCAACTCCAGTA	14	+
780	chr16	123502	123850	TTGCTGTCTTTACAAGTTACCGCGG	1	+
781	chr08	49178	49643	GCATTTAGCGAATCTTTACAAATGT	37	+
782	chr07	513172	513556	TTGTTATCATAAGGTGCGCGAACT	2	+
783	chr12	420973	421318	ATTTTGGTTTTTTTGGAAATTCGAG	4	+
784	chr01	25584	26082	TGCTGCTGGACCAGTCGAGGCGTGCGA	1	-
785	chr13	249919	250223	ATCCTTTAATTTAGGAAGGCCAAA	1	+
786	chr04	1307546	1308168	CGGCCATGCGGGGGGGCGGTGGTGC	1	+
787	chr04	1125560	1125998	CTTAGTTTGGCAGCGCAGCCTGGCTCT	1	-
788	chr10	362222	362771	GAAGTTCTAGATGAGCAGCCATGCA	5	+
789	chr12	708682	709099	TACAGTTGGCTTTCTGTGGAGGAGG	1	-
790	chr09	365946	366393	TTGTTACCTCTTGTAGTCGGAATCT	1	-
791	chr16	133455	133830	TGAACCGCGACGAAAGGATAAATTCA	1	+
792	chr04	1308353	1308611	CATTTGGTTATTGTACTTTCAGAGG	11	-
793	chr14	601523	601771	TGTAAGGGTTGGGCCTTGTTGGAGT	6	-
794	chr09	422116	422812	CCGCTAGTAGCTGAAATTTGTCGCT	1	-
795	chr11	262350	262764	TGGTTCGTTGTCAATGAACCCGATC	2	+
796	chr15	317104	317605	TTAAGAGTGAAGCATGGGCCGCCTG	3	+
797	chr16	460944	461364	TGGTATGGCCCTTTCGCCGATTTTC	2	-
798	chr04	1307915	1308212	CGGGGCATCGGTTCTATCACATTTG	5	+
799	chr01	31994	32597	TTACTTGTACGTGAAGAGTTGCTCT	1	+
800	chr12	391310	391650	GCCAAAACTTCTCTAAAGATGTTGC	3	-
801	chr04	742297	742819	GTCGTGATAGTCGAGTAGCGGACAC	4	-
802	chr16	945789	946419	TTTAGTCTCAAGAGTGTAGGATTA	1	+
803	chr15	676705	677338	AGGTATCTGCAAATCGAACTATACC	6	+
804	chr04	1308059	1308512	TGTCTTCTAAAAGTTTCTAAGTGTT	7	+
805	chr16	379315	379903	GGAGCGGCCCTGTTCCTATTGGCAC	6	-
806	chr14	33513	34038	GGTATCGCCAGCCGATCTTGCTCGCG	1	-
807	chr15	26282	26726	TTTAGTTTTGTCTGTCGCTATCATT	4	+
808	chr05	59814	60129	CTCTCTGCGGATGATAGCGTGACCCGA	1	-
809	chr10	291921	292428	CCTAAGTAAAGCCGGATGTGTGGA	1	-
810	chr05	85327	85797	TATTTTCGTGCCATCGATGCATTAC	6	+
811	chr09	238219	238486	CTTTCGAATGCTATGGCGGGGGCCA	10	-
812	chr02	382058	382559	CATGAGGAGACAGTGTTAGACTGCTG	1	+
813	chr14	638301	638831	GTACATATGCTTGAAAAGAGAACAG	8	+
814	chr10	292365	292935	TATTATGTGCGGGGCTCGGTAGTTA	2	-
815	chr16	693084	693513	TTTAAAAGGGTTAGTCCTCGATAG	1	-
816	chr15	344612	345164	TAGTGGTGAAATGGTTATGTATAT	1	+
817	chr16	945661	946177	TGCGTTGACTCGTAACAGGCTATAGCT	1	+
818	chr11	126618	126879	ACCTTTGACGACGGGGCCATTTCCA	3	+
819	chr15	637953	638562	GAGATTTTGTTGAGTCGGGATTTTT	3	-
820	chr09	176777	177275	ATGGAGCTAGGCACAAATGATACGG	4	-
821	chr04	617587	617896	TAATATGGTATGTGGTCACGATAA	1	-
822	chr08	189070	189709	TGGTGCCTTTTTAAAAAGCGATGAG	7	+
823	chr15	28844	29366	TACTTTCCCTTAGCATTAGAGGGGA	8	-
824	chr15	344735	345296	GCGTACTTTCGTAGCCATGGTTAAT	2	+
825	chr15	637953	638562	GATGTTGGTGTCGTTTGAAGTAAAA	4	-
826	chr07	984979	985311	AGTGAGATTGTCAGTTATGTTTCTGGG	1	+
827	chr14	33726	34281	CTTTGTTGAAGACGCTTAAGGTGTA	4	-
828	chr02	372175	372610	AGGAGCTTAGACTTCTTCGTTTACA	4	-
829	chr11	116211	116535	TGCTATACGGTTTTGCTATTTTGT	3	-
830	chr11	326741	327245	TAGTTTTCTATTATCGTCAAAATTGC	1	-
831	chr05	395543	395900	GGATGATAGGCACACTTTAATGATT	10	-
832	chr14	570892	571369	ATAGAGTTTTAGATCTCGGGGGAGA	1	+
833	chr01	204185	204709	GTTTTTTGTTATACGTCGGTTCTAA	21	+
834	chr01	207334	207901	GTTCTCAGTAGATTTTGTTTATTAT	8	+
835	chr01	24672	25140	ATCAATGGCCGGCGGGGTTTCTAGC	5	-
836	chr15	211540	211993	GTGTCGGTGGGTAATATCCTAACGT	9	-
837	chr04	1307799	1308287	CCTGGTAATCGCACTCGAGTTATACGC	1	-
838	chr14	652454	652949	CCATGTGGGTACCCCGGGAGACCAG	2	+
839	chr04	334965	335499	GCCGCTGTCACACCGGGGCCCAAGG	3	+
840	chr15	722683	723140	TCTGACCGATGTTGGAGGCAAGGT	1	+
841	chr10	1870	2674	TGTCCTGCTCAATGATTTTTGCTCTT	1	-
842	chr01	205195	205726	TAGAGTGTTGTGTAGGCCATTTGATT	1	+
843	chr13	219936	220370	GCTCAATGCTCGACCCACAATGAAC	8	+
844	chr02	1606	2015	CTGTTGCGTCTACAGTCGGGTGCAG	8	+
845	chr12	7365	7990	GCTCTGGTTTATTCTTGTTTCTAGT	13	-
846	chr16	945921	946536	CTTGCCTTTTTATCTGGTTACCTCT	2	+
847	chr01	25909	26431	GATTTCGTAGAGCCTTTTTAGTGAA	15	+
848	chr08	49244	49682	TTAGAAAGACGGACGCTCCGACGGACG	1	+
849	chr14	33348	33964	TGTTCTTGAAATTGCACCATTGGCC	1	-
850	chr08	77880	78357	TACCTAGGCGGAGCGGCCCAAGGTG	6	-
851	chr04	779404	779815	TACCTCCTGTGGATTGAGAGATTAG	1	+
852	chr13	93394	93895	GCACAAGTAGTGTCTTAATTTAACT	2	+
853	chr07	529383	529971	TAGCTGGGTTCGACCAACTG	4	-
854	chr01	44252	44648	CACCTATGGGGTTGTTGTTGAAGAG	2	-
855	chr16	454421	454835	GAGGTATAGTCTTAACCGCCGGAGT	2	-
856	chr15	114846	115542	CGCGGGGTGGTTGAAACGTCAGTGG	2	-
857	chr14	703817	704276	TATTTTGATTAATGAGTTCGTCTAC	1	+
858	chr12	708682	709099	TAACGCATCACGGCCTCTTATGGTA	1	-
859	chr04	66968	67424	GGTGTACAGCGACGGAGAGGTTCTG	3	+
860	chr07	471696	472101	GGCTGTAAAGGATAGAGACGCTATC	6	-
861	chr13	389585	390119	TTTAATTTTATGGGTAGTTGGAACT	3	+
862	chr10	565807	566215	TTATGGCTCACTTGACAGGAGGTAT	4	+
863	chr02	682477	682992	GTTCTTTGTACGCTTTTAAAGCCA	1	-
864	chr11	520185	520460	CCTAAATTTTTCCCTTCAATTCAAAT	1	+
865	chr15	317077	317551	TTCGCTTTGAGTGTTCACCTATGCC	24	+
866	chr05	510926	511583	TGTATCGCCACAGGAGTCCATCTAA	3	+
867	chr02	650378	650834	TTAGAATCTTAGCGCTCCAGCAGTA	1	+
868	chr04	1308435	1308854	ATGTGAGAGTCAGGACTGGTTGAAGGA	1	+
869	chr15	419915	420461	TTAGTTTTGTCATTTATTTGAGGT	1	-
870	chr04	522291	522747	TATGTAAGGGTGGAGCTTCGGGCAA	14	+
871	chr15	717672	718254	TCGGAATCGTTATTGCACAGTTTC	1	+
872	chr12	375245	375432	GGTGGTGTATTCTAGTGCTCACTTG	2	-
873	chr09	23515	24061	CGGAGGAAATTTTAATGCAACACTT	7	-
874	chr16	945810	946326	AGGAATGGCTTATCTGTCCGACGGA	1	+
875	chr14	332598	333132	CGTAATAAGTGATCGCTACCAGAAG	15	+
876	chr05	83968	84221	GGGTACGATAGCCGCGTTCAGGGGA	4	-
877	chr13	673963	674386	ACCCCATGTGTCCGACTTGCTTTGC	2	-
878	chr09	23156	23810	GCCGTTAAACGAATTTGGGTATAAT	39	-
879	chr06	146230	146884	GAGGCGCCCACACATTAGGATCTTAG	1	-
880	chr09	23274	24049	GGGACATAGTACGATGTCTATAGGACGTCTCTTAGGCGGCCACT	2	-
881	chr12	921579	921909	GCGCCGACGCTTCGATTGTTCAGTA	4	-
882	chr04	742297	742819	ATGGTCATAATAACCTGGACTCATG	10	-
883	chr16	945774	946308	TCAATTCCGTTGGTGATTATTTCGG	3	+
884	chr07	883169	883748	TTTTCGATGTTGACGGTCTGTGGTC	1	-
885	chr11	108842	109360	TGTTGTTGTTGTCTATTAGGGTGG	1	+
886	chr08	420484	420964	GCCAGGGATCCCAGCGTCTATGGAT	6	-
887	chr16	481608	482167	AGATCTTCAGCTAGAATCGGGCTAG	10	-
888	chr07	883151	883505	CGAGTATTGATATCTTATGTTGAAG	1	-
889	chr13	909213	909672	GTCCAGAGATGAATCTTGTGTGTTT	7	+
890	chr16	584809	585319	GACATGGGGGAGGCCAACGCGGCCA	1	-
891	chr10	399848	400341	TCTAATTACTGCAGAGAGCATAGTC	3	-
892	chr08	560357	560765	GACAATCATAGTCAGAAGGTGTTTT	1	+
893	chr04	59413	59893	ACTCTTGCAAGACCTGATAGATTGT	1	-
894	chr05	85182	85788	TAAGGGACGGCCGGTAAGTGGTTGC	4	+
895	chr09	54419	54968	TAAGGCGGGAGCTAGGGTCGGCGAG	1	-
896	chr01	129412	129982	TTCCGATGCTTTACAAGGTCCGAGA	1	+
897	chr12	791259	791682	GAGCCGGGGTAGAGCGGGGGGACCG	2	+
898	chr09	391785	392262	ATTCCTTCATCTTCTCCTTTTAAAACGG	1	+
899	chr15	272018	272555	GGTAGTCGTGGTAATCCGAGAAGCG	8	-
900	chr07	907525	908113	TTATTGGCCGTAGTACATCTACACCTAA	1	+
901	chr14	704882	705407	ACTATTTTTGGGTGAAAAAGTATGA	4	+
902	chr14	501612	501948	GGTGTCGACGGGGCGAGGCGTGGGC	2	+
903	chr16	945918	946557	GAAGGGGGTACATGGCTATGCACGTA	1	+
904	chr12	736778	737315	CGGTGTTCGGCACATTTGAGTATGT	2	-
905	chr02	1606	2015	CTGCCACGTTGCGACGTGGTAGGGGG	4	+
906	chr15	879993	880452	TAGGTTAACGGGGGTCGTGTACGTT	6	+
907	chr02	1771	2242	CGTAGGCATTGATTTACTAGGAAGG	5	-
908	chr01	12170	12740	TCGGTCGGGTTATGTTATTAATGCAGG	1	-
909	chr01	112178	112823	ATAGTCTCCAAGCAATGAGATAAACA	1	-
910	chr11	220310	220853	CATAGAGACGTCCTGTAGAGTCAGA	11	+
911	chr04	236757	237243	AAACGAATACTGATGACCGCGCCTT	2	-
912	chr15	344735	345296	AATTAGTAAGGTGCTGCAATCTAGTCTG	1	+
913	chr11	464284	464569	GGGCCCGAAGGGGGTGCTGCGGGC	48	+
914	chr08	560110	560399	TTTAACAAGCTGCATGTAAGGTTTT	5	+
915	chr14	322843	323311	AGTCTGTCTTGTTAAAGTGCGTGGG	1	-
916	chr02	651539	652124	CATCCTTAATCGACGTTTTCATTGA	2	+
917	chr02	25959	26112	GTTAATAGCTTGCTCACGACTATGC	10	+
918	chr04	833786	834173	CGCAAGAGCATCTTTTAAGCTGTGA	2	-
919	chr09	376644	376944	ATCTTAACATGTTCGCCTAGCTAGG	6	+
920	chr04	1433813	1434281	CTTAGTCTGGCTGGTAAAACTTTGC	12	-
921	chr01	26022	26565	GCCTTAAGTTAGTTGGCGACTAAC	1	-
922	chr10	399762	400203	TGTGCCGTCTCGGGCCAAGAAAAG	1	-
923	chr15	317104	317605	CTAATGTCCTGTCATTTATATTAA	1	+
924	chr14	708746	709279	AAACAATCAGTCTGATAATGATTC	1	+
925	chr14	623387	623705	GCTTTAATGATTGGTCTATTGGGTC	15	+
926	chr14	33468	33831	TTCTCGTGGTAGAAATCATTAGAAG	8	-
927	chr13	257358	257613	ATTACGACACTATATAATTGATGTAG	1	-
928	chr15	722719	723212	GTTACTTTTCCTCTTGAGGCCGAAA	2	+
929	chr04	1307928	1308522	AAGCGTTGGCGAAATTCGATTTTAT	10	-
930	chr16	945974	946283	AATTAGGAGGTAGTTATCTAGTTTA	3	-
931	chr09	95287	95773	TCCATACCTAAGTTTGCTCTTTTAG	1	-
932	chr02	215916	216346	GCCGGAGTCCTCATAGACAAAGTCG	4	-
933	chr15	588434	588848	GACTCAAACTGTAAACTATATGTTC	20	+
934	chr02	1881	2435	TTCAGGGCTCTCTGGAACATCTCGG	1	-
935	chr11	144741	145209	GCGGATTTATTATATTATGTTGCGG	2	+
936	chr15	23422	23872	AGGTTTCCTTGGGTTCGGGCTTTCG	31	-
937	chr04	330706	331130	TGACTTGACGTGAGGCCTACTGAAG	11	+
938	chr10	292164	292770	CCTAAGATGGTTCCGGTAAGGGTAA	1	-
939	chr04	1430205	1430790	GAGTCGTCTAATCCAACGGGTCTTG	2	-
940	chr16	946022	946511	ACTCCGGCTCTACGTTGACAATTAA	3	-
941	chr10	571108	571351	GTACTCCGTAGGACTAAAGGGTTTAC	1	-
942	chr13	72083	72476	CCTTAGCTTCGTTTTTTTAAGGACC	6	+
943	chr15	619094	619494	TCAAGGGAAGTTGCTTTGTCCACCT	1	-
944	chr08	49172	49643	CGACCTAGAGAATTCGGTGAGGGT	1	+
945	chr10	464613	465102	TGGTGTGTGCTTGCATCTGGCTGCC	4	-
946	chr04	472343	472898	ATGTTATGGATGAGAAGATTATGAA	3	+
947	chr09	95287	95773	TACAGTGCCGTTAGATACAGACTGC	1	-
948	chr12	254309	254786	ATGTTCGCCGTTGTTATGTAGAAAG	7	+
949	chr12	713843	714293	CATATGTAAAAATAAAGAGTGATGTC	1	-
950	chr03	214048	214564	CCTTGTGACATACGGGGTATTGGAG	4	+
951	chr09	23293	24061	GAGAGTTTCGGCGGAGTTCTGCACT	9	-
952	chr12	410982	411573	TGTCGGTTATATCGTTGAGCTATAT	5	+
953	chr15	722441	723038	TGTGGGGGACATCACACTGGGTGC	1	+
954	chr13	701923	702487	CATTCCCATATTTTCGACTAGG	1	+
955	chr04	1308096	1308634	TACTTTTCCAATGGCTATCCTTAATT	1	-
956	chr11	32998	33487	TACACATGTACGTTCGATTTTCCGA	2	-
957	chr02	596446	596926	TTTATTTGGGACATGCTAAACATTG	3	+
958	chr07	610856	611420	CCGTACGAAAGGTTGTTCTAATTGG	9	+
959	chr04	406697	407183	TAAAGTGGGACCTGTTGCTGCGCTG	3	-
960	chr11	144612	145169	CTATCATGGGTGCCTTTTCTCCAA	1	+
961	chr14	703832	704301	TTTTCCATGATTGTTCGGTTACAT	1	+
962	chr09	23482	23983	CGGTTTATAAAGGCCCAAAACAGAA	4	-
963	chr13	811454	811812	TAGTGAGAAGTCCACTTTTTTTTTTCGC	1	-
964	chr03	271110	271581	ATAGGCAATCTTCCGGTGACTTAGG	1	+
965	chr09	23383	23956	TGGAGCTCGACATAGTTTTACGAAG	1	-
966	chr04	199985	200696	ATGGGTACTGTGCCTGATACACCTA	1	+
967	chr16	946116	946608	GCGTTCGCTCTGTGGGCCACTTGGC	1	+
968	chr07	378969	379392	ATTGAACCGTGTCATTGATATTAAC	3	+
969	chr04	815740	816121	CGGGAAAGGACGGCTCATGAAAGTT	1	+
970	chr07	887336	887873	CCAAACGCAGTACCTAAAAGTGAC	1	-
971	chr04	1002738	1003257	TGGTTAAAGGTAGGGTAGTCGGTAT	5	-
972	chr04	1308213	1308624	GTTTGTTACCGAATCATGAGCGAAA	1	-
973	chr04	211356	211910	AGTAGCTCGCATTAATGGTTTCGGA	7	+
974	chr01	102379	102708	ACGGATAGCGATAATAGGAGTTGCC	7	-
975	chr16	945969	946320	CCGGGGGGCGGGGTGTAGGATGTCC	2	+
976	chr15	676705	677338	TGCGTGGTGACCCGAACTCTAAGGT	1	+
977	chr11	144690	145272	ACTCATGTAGCCTGCACAAACGCTCG	1	+
978	chr05	85309	85746	TGGCTTCGTGTCTCTCTGTCAGGG	1	+
979	chr02	1574	1973	GAAGGGTATGGAAAGCAAGTATCGG	4	+
980	chr07	819634	820012	CACGGGTGTTTAAAGTCAGCTGGAC	1	-
981	chr13	558018	558498	TATGGGAATACAACATTGGATTTTG	5	-
982	chr10	362333	363026	GACCATGTATTCCCCAAGCGCGTAC	3	+
983	chr02	106048	106603	GAGACGATGTTGTGCAGAGGGTAGT	3	-
984	chr16	462781	463293	GGGGTGGACCGTCCATGGGGGAGGG	8	-
985	chr02	106048	106603	GGCAGACCAAAGTCGTGACTATAAG	2	-
986	chr04	59587	60034	TTTCCGTATGATGTACCCGCCTTGG	1	-
987	chr13	68379	68853	GGCTTAGGACCAATCGTGATCCTCC	10	+
988	chr07	883025	883505	TGTAGTAGGTATTGACAGACTACTA	1	-
989	chr02	792904	793465	AACTATTAGGGTGCATGCGCTTAGT	1	+
990	chr07	1049524	1049860	ACGTGCGTTCCTTTATAGATACTGT	1	-
991	chr03	271146	271593	TGATATAAGTACTTAGATTGCGTAAG	1	+
992	chr06	40998	41646	CTGCAATACGGACCCACGTCCATCG	6	+
993	chr15	30835	31276	ATAATATCACGTTAGTGTCGGTTGC	1	+
994	chr16	945774	946290	ACTGAGGGCTGGCATCTAAATAGGC	1	+
995	chr16	500855	501173	GTACACAAGTCATTCGCGGCTATGG	4	-
996	chr13	219936	220370	AAGGCGAATTGATAGGTCGGGCCAT	7	+
997	chr15	344720	344912	CTTCAAAACCGGGGAAAGCAGGAT	1	+
998	chr16	945897	946557	TGTCGCACGCTCATCGTACTGTGTT	1	+
999	chr01	204244	204844	CATTACATGAAGGTTCAATGAGCT	1	+
1000	chr08	49271	49694	ACTTCCCGTGTTACCTTTTTACCGG	3	+
1001	chr04	145826	146270	CTTAGGATAATATGGCAGGCCCAGT	3	-
1002	chr15	344796	345281	TTTCTGTTGAAATAATTTAAAGAGC	15	+
1003	chr10	118313	118790	TTATTCATTCATCCCGTTCTCGTTG	6	-
1004	chr14	501609	502218	CGGAGAAAATAACTCTAGAGAGGGG	18	+
1005	chr07	442412	442772	TGGGGATTCCCGCCACAGTTTAAGC	2	-
1006	chr02	1562	2127	AATCCTTTACCTTTAAAAAAGTGTT	17	+
1007	chr10	708859	709411	TTAAAACCTAGATGAAAGCCAAATT	6	-
1008	chr13	156872	157401	GCTCACATCCACCCCCAGAACCTAA	8	-
1009	chr10	100286	100892	CTAGCGAGTTTTTTATGTTTCGAAGAT	1	-
1010	chr12	736778	737315	ACGCGTCGGATACGTTTTCCGTCCA	6	-
1011	chr09	360982	361438	TATAGTTTGGTTGGCTGTATGCTGT	2	+
1012	chr10	361379	362000	ACCTATGTAGTGGGCAAATCAATAA	1	+
1013	chr05	1544	1944	GGCTAGACTTGTTTTAGTTCAGATG	1	+
1014	chr16	945964	946482	CTCAGTGTTCACGTTAGGTTCGTG	1	+
1015	chr16	946149	946536	TCCGCAGTAATAAGAAATCCAGGA	1	+
1016	chr14	148201	148657	TTCTAAGGTATTCAGTTAGTGTGAT	1	+
1017	chr13	771318	771798	AGATAAGGCTAGTGTATGGGGCCGT	17	+
1018	chr01	58004	58307	CTATGTGAGCGAAAACTACATTGGATT	1	-
1019	chr01	25738	26263	CTCCCCATCCATTCGGGTCATGTCACA	1	+
1020	chr05	395402	395921	AAATCTCTTTTTTTCAACGTGCTTAA	1	-
1021	chr15	29393	29762	GTGGTCAGGGGTCGTCTAGTGGGGT	7	-
1022	chr01	26678	27059	GGCAGTCGATAAACGAATCAGTAGG	1	+
1023	chr15	722708	723140	CGCTCGTGTCTACTCCAGGCAACAA	7	+
1024	chr10	361442	361934	TGAGTCCGTGAACGGAAGGTAACAT	1	+
1025	chr12	879829	880258	TGGCTACCTGTACGACGTGCGCAGT	6	+
1026	chr12	1566	2241	GATACGCCATGAAAATACTACCTGC	7	-
1027	chr13	908055	908319	GAGGTTCTCTGTCTACATAAGGATT	3	+
1028	chr16	945993	946362	TATATGTGCCAAGGTACTTTTGCTT	8	+
1029	chr16	832625	833120	AACGGATTACAAAACCTACTGTATG	17	-
1030	chr01	204242	204618	TGCTTGCTCCCACTAAATGCGTATT	1	-
1031	chr07	417724	418244	AAAACTGTATGTTCCCAGCGGCTCA	29	+
1032	chr02	455537	456146	CGCGACAGAACGTTAGTTCGGAGTG	10	+
1033	chr10	601202	601622	AATTTCTGATGTCTTAAGGACTAGT	4	+
1034	chr12	7209	7776	TATTAGCTTAACTGTCCTTTTAGAA	1	-
1035	chr14	487396	487906	GACTGTGATCATCTTAACTGTTCTT	1	-
1036	chr16	446559	446994	GTATAGTGAGCATGTTTGTGTCAGA	4	-
1037	chr14	33513	34038	TGATTTTAGTGCAATGAACAAC	1	-
1038	chr16	945774	946341	CGAAGTTGTGGTTCCGCGCCAAAGT	8	+
1039	chr16	945918	946548	ACGATCAGATCGTGGGAATGTTTTGA	1	+
1040	chr09	343060	343694	TAGGTGAGTGTGGGGGGAGACTCGT	4	-
1041	chr09	95539	96139	AGAACCTTATCGATAACAACTCCTC	1	-
1042	chr01	112517	113083	CTAGGTTATCCAGCAAACAAGTATCCG	1	-
1043	chr02	1856	2278	TTGTAACGTCAAGTACATGTTGGA	1	-
1044	chr01	116189	116654	GCTGACTTGTTGACTTGATTGGCT	3	+
1045	chr16	945918	946544	GGGGCTATACTACTATAGGTCAGTC	1	+
1046	chr04	1106923	1107358	AATTTTGATGTACTGGGTATCTCCC	1	-
1047	chr04	891048	891537	TACCGTTATTTTATCTTTGGCAGTT	1	+
1048	chr12	804534	805059	CCTTTTTAAATCAGGGTATTTATTA	18	-
1049	chr09	54296	54905	AGTTATACGCTAGTAGGCTAAAGAC	23	-
1050	chr12	1605	2079	CCTTGTTTATCGTATAGTGCGGGGG	1	-
1051	chr15	676705	677338	TGAGCGACTTTATCTTGCGTGGGAG	1	+
1052	chr15	1010162	1010594	GGAGTAAACGAGTAGTACTGCTTGG	17	+
1053	chr16	945971	946499	TCGCGGACCTACAGGGCGCGTATACT	1	-
1054	chr08	526248	526653	GGGTACGAGTAGCGGGGGGGAAGGCAG	1	+
1055	chr10	661617	662109	ACGTGTTAAAACAAAATGCCCGTGG	3	-
1056	chr15	1042545	1042956	TGCCAAGGAATGGATAGAGTTCCCC	11	-
1057	chr15	344720	345332	CATCGGCGTTCGCATGAAAAGTATG	4	+
1058	chr06	35093	35741	TATAGGATAGAGGAGTTAGAGGGTG	5	-
1059	chr16	946058	946526	GCCCACATCCCACGGATTCGTATGG	6	-
1060	chr16	945774	946362	CTTAGGCAAGGGCTCACGACCTCGGAT	1	+
1061	chr07	949790	950204	AGTTTTTAGAATCTGACGAGTTATG	1	-
1062	chr14	660415	660811	ACATCACATTTAACGGGGGCAAAAT	20	-
1063	chr02	563581	564193	GATACGGGCCGATACAGTGTCGGCT	5	-
1064	chr14	652454	652949	CCTAATAAGATCAGAATATCTGATG	5	+
1065	chr04	1307445	1308287	ACAGCACAACCCTGAGATCGACAGGA	1	+
1066	chr12	459979	460414	ATGGATATCAATACGTAGCGGTGAG	4	+
1067	chr08	341672	341969	TGTTCAGTCGTCACCCAGAAAGGGT	1	+
1068	chr09	422116	422812	AACGAAGTGTGGGTACACATGTCGCC	1	-
1069	chr04	481722	482229	GCGTTTATGGGTAAGCACACTCTCA	2	-
1070	chr09	25189	25771	GATCTGCGTATCGGCCTAGCGTAAA	3	-
1071	chr07	904062	904590	GTAGAAGCAGATTGTAATGACAACAT	1	-
1072	chr08	527928	528438	GTAGATGCATGGGCGTAGGGATCTG	12	+
1073	chr05	85327	85797	CTCGACATTGTAATGCATTATGTCA	8	+
1074	chr10	597602	597992	GGTTTACGGCTGCATAGCACAAACC	4	-
1075	chr05	1953	2547	AGCTTACTTTTGTAATTTAGATCCT	8	-
1076	chr16	945952	946327	CTAACGGGTCGCTTGCGGCTGCGGT	17	+
1077	chr10	361871	362426	TTTATTGAAGCCTATGGGAATTAGA	4	+
1078	chr12	185537	185972	GCCGTAACTAGCAATCCGCAACTTA	3	-
1079	chr05	482267	482861	ACACTTACGCCCTAGGGCAGAAGAA	1	-
1080	chr05	517059	517395	CCTTGAGAATGACTGATATCTTTCA	3	+
1081	chr05	143018	143534	GTAATACCCATTCACAATAACACCT	4	+
1082	chr14	33513	34218	CATGATGGCCTGTCCCAAGTTCGCA	2	-
1083	chr15	114918	115395	TATACAGTCATGGCTTCTTCCTGTT	4	-
1084	chr04	536032	536560	GTGATTAGGTTAAGGGCAGGGCCGT	6	-
1085	chr15	30895	31267	CGTATTTGAAAGATGCATTGTGTG	1	+
1086	chr16	946079	946508	TCTTGATGAGGTTCACGGAAAAGGT	1	-
1087	chr09	392665	393115	GGTTTTTACGCTCCTTTTAGGGGTT	4	-
1088	chr01	204043	204547	TGATGCTGGTGTAAAGATTCCCTTG	3	+
1089	chr10	714493	714865	CCCGGGTCAGTATTAACAGTATCGG	3	-
1090	chr04	1520027	1520501	CTGGCGCATTAAATGGGGTCCCGC	1	-
1091	chr11	144444	144948	CTAATATGAGCAGGTTTAAATGTCT	11	+
1092	chr07	442076	442601	TTCAGCGACCGGAGTGATCCCGCGC	9	-
1093	chr10	381095	381517	ATAAATATTTAACCTATCGGGGGCG	8	+
1094	chr01	26059	26473	GGTCTGCGTTGCTGTAATGTTAGAT	2	+
1095	chr12	131961	132444	ATTAACTAGGTTGAAGCATTTTTAC	4	+
1096	chr09	23512	24031	TGTAAAATCATGGTTAAGTATTAGC	4	-
1097	chr04	981430	981961	TCTTCTATTCCTGCATACAGACGTG	1	+
1098	chr04	809084	809576	AATAGGCGGAACACGTTAGCGTACC	1	+
1099	chr02	792919	793297	CTATTAGGAAGGTGTTGGGTGAGGTTT	1	+
1100	chr07	731626	732184	TTTTACCATGTTTTGCGAGTGAGTA	2	-
1101	chr01	25942	26540	AGCTATAAACTCAGTTCGTGGTGAC	2	+
1102	chr14	105913	106348	AAAACCTATAGGTTTTGGGGAGAG	1	-
1103	chr13	243310	243874	AGCATTGGTGCATTAGTATCTGTCT	5	+
1104	chr10	661683	662137	CTGTCTAGGACTTATTCGTATCTTC	1	-
1105	chr01	25578	26040	CTGCTCACGGCCGACGTTGCTATAA	9	-
1106	chr14	132039	132432	CGGATTCCTCCGCTTTTCGCATTTC	3	-
1107	chr04	59413	59893	GTGATTGGCTGGGTGGGGGATCGGT	4	-
1108	chr05	85182	85788	ATCGAGCATAAGGGCTTTTAACTACT	1	+
1109	chr16	203440	204004	CAAGTGGTTCGGGGGCGGTGTAATT	4	+
1110	chr15	540198	540606	TTTTCCGTTGTTATCCATGGCCAGGG	1	-
1111	chr02	1945	2479	GACAACTAAATATGGATGTTAGCAC	14	-
1112	chr04	59923	60409	GGTCGTGCTGTCAACTTTTAATTTA	4	-
1113	chr04	1453487	1454012	AATCTATTAGGTGGACTGGGAGGTA	3	-
1114	chr16	945951	946338	AGTTTCGCAATTTCCTTAGCCGTTGT	1	+
1115	chr02	792838	793261	GTAGAGCTCATTCTATAGTGTGGAC	3	+
1116	chr16	945974	946565	ATATCCTCACAAAAGAAATAGCCAT	6	-
1117	chr08	385598	386138	CTAAGTAGTCTTAAATGTTATTGG	1	+
1118	chr11	53756	54221	TTTTGTGCGGTATTCATAGTACCTTA	1	+
1119	chr15	28844	29366	CTGGCAATGCCCTTTTCACCCAAGC	4	-
1120	chr16	945952	946418	TTATTGATTGCTAGAAGCATACTTT	1	-
1121	chr14	105817	106357	GAACTCCGTCGAGTTTATATAACTG	7	-
1122	chr09	23293	24049	TTGTCTGATTACAAAAAAAGACTAG	3	-
1123	chr14	105817	106408	CATACCGTATACTCGTTTTCAGTGC	1	-
1124	chr10	285618	286077	TCCTAGCATACGGTTCAGTACTCAT	3	-
1125	chr12	349900	350323	ATATCACAACGGCTATTTAAGTGCA	1	-
1126	chr09	2058	2276	AATTTTCGGGTGTTTAGATGTGCGT	2	-
1127	chr12	952372	952825	TGGTATGACTCTGTGGCTAGAGGTC	2	+
1128	chr10	94147	94582	TGCCAATTTCCATCCGGCTGCCCGAATGAT	1	-
1129	chr12	1632	2314	CGTTAGTGCGTTTTAGTAAGTGTGG	5	-
1130	chr04	149674	150070	GACTTTTTAGAGTGTTGGGTAGAGT	14	-
1131	chr12	828614	829163	TCAATCTATATTGAGTATTAAGTTAC	1	+
1132	chr04	59923	60409	GGCGCTGACGGGAGTCACACGACAG	1	-
1133	chr03	653	988	TTTCACCCAATCCACGTGTTATGGGC	1	-
1134	chr01	25983	26538	TGTTTCTCTTTAAAGGTCTTTAGACG	1	-
1135	chr04	330717	331133	ATTGGTCATTTCCATGGAGACTTCG	8	+
1136	chr05	334349	334673	ATAGGACCATCTGAGTAGCTTATCC	5	-
1137	chr16	341098	341599	CTGTACCGTTTAGATTAAATTTCATG	1	-
1138	chr04	1504064	1504568	CGAATTTTTCTATTTGGGGATCAGCA	1	-
1139	chr01	112181	112877	CACCGTTTTAGTAGTATGTGTGCTT	2	-
1140	chr05	85361	85860	TTTTCTATCCCCAAACTTTCCAGAG	1	+
1141	chr08	526674	527106	GTCAGCGTTCGGGAGACGCAGCATC	2	+
1142	chr01	60363	60768	TTCTGTGTTATTCATGTAGGGGCAA	2	-
1143	chr01	111649	111985	ACGCTTATTATTGTGGCTATGCTCC	5	+
1144	chr15	344735	345296	ACCTCGGTAATCTAACTCTTGGATA	4	+
1145	chr06	55495	55987	CTACGATAGTTACACACCTAAAAG	1	-
1146	chr09	23274	24049	GAGCGGTGCTTTAATGCCCAGGTA	1	-
1147	chr02	1507	2018	TAATTATCAGGTATATAAGTGACT	1	+
1148	chr10	714809	715257	CGTTGCGAGGCCAGTAGGGTACGCT	4	-
1149	chr15	235822	236345	AGGTACTAAGGATTTGCTATGTGTC	11	+
1150	chr05	85309	85746	AGTGCTTGAGGTATTCACTGCCGGA	18	+
1151	chr02	2087	2569	AAAGTAAGCCGTTCACGATGTTTTAC	1	-
1152	chr15	722667	723038	TTAGAGTTGTGGAGGCGGGGCAAGC	3	+
1153	chr09	392143	392487	TATTGCCCCTAAGAAAGTTGCGAAAC	1	+
1154	chr15	30793	31282	GGGACCCCGGACCAGCGGGCACGTG	1	+
1155	chr04	45221	45779	CTACCAGGCTTACTGCGTTTGTTTGTT	1	+
1156	chr04	330663	331220	TGGTTATTTAACGTGCATTGGGCAG	5	+
1157	chr12	99356	99956	CAGGCGGTGGTTATGGGTGGGTTAG	4	-
1158	chr02	380532	380922	GCAGGAGCACGATCCGAGTGTGCGGC	1	+
1159	chr14	288379	288751	AATGATGGTTTAGTGTGGTGCTCTT	4	+
1160	chr16	945993	946422	CTTTTAAAGCTAGTCCGGCGAGGAG	10	+
1161	chr12	708607	709099	TTATGTGAGCGATTGATAAAACTGT	3	-
1162	chr04	1504013	1504568	ACGAGAAGAGGGTGGCTTGAGTG	1	-
1163	chr12	790788	791196	ATCGGACTGTAGGCCCTGCCCAAAA	2	+
1164	chr10	291921	292326	CAGATGGTTTATAAATACCGAGCAT	2	-
1165	chr13	250051	250582	CGGGTCGATTCTCCATAAACTATGT	6	+
1166	chr14	703751	704258	TTCTTAATATGTTTACAATATCAAG	14	+
1167	chr01	25578	26040	GTGCCACTTTTCCTGTGGTGTACAGT	1	-
1168	chr12	803307	803853	CTATGCGTTAAGTGAGGTAACTGTT	2	-
1169	chr13	170394	171039	GATTTCTGAGTTGATATGTAGGCGA	2	+
1170	chr08	218316	218805	TTTTTGAACAATTTGTGGCTGGTAC	4	-
1171	chr12	197871	198326	GCTTGTCGGCAATTTGGGGTGTCCG	51	-
1172	chr16	945939	946364	TTATGATTTTGTCAACTCATAGATG	2	+
1173	chr05	116453	116768	GTGTGGTGATGCTCGACAGGTGTAT	5	+
1174	chr09	23265	23887	ACGCTGTGGGTCAGGGAGGACCGTC	1	-
1175	chr12	110838	111411	AACTTTAGTTATGTTGTTACTGATA	1	-
1176	chr10	107887	108127	GTGAAAATGATTGGATTAAGAGGGAT	1	-
1177	chr15	760032	760557	GAGGGTTATACACTAATGTAGTGACA	1	+
1178	chr13	250024	250483	GTCTGTGAGTATTGGTAAATTTTACAC	1	+
1179	chr04	481722	482229	GAGATTTCGAATGTAGTGACGTGAG	1	-
1180	chr12	708607	709099	TTCACAGTGCCCTTGACCGGGCGTTT	1	-
1181	chr03	61767	62265	TGTCTGTAGCGACAGGGAGTGCCGT	8	+
1182	chr16	945954	946596	CTTATTAGTGGTTGTAGTGACTGAC	2	+
1183	chr10	55497	55869	ATCACTGCTAGGATAATCACTTTAG	22	-
1184	chr08	562424	562635	GTCCATAGCTAGGCCTCATTCAAGT	2	+
1185	chr02	1562	2127	TTTCTGAGTAGTTATCGTTAGATAC	1	+
1186	chr07	752981	753365	CAATTAATTCCTTGAGTGGTTAGAT	12	-
1187	chr16	945986	946490	ATTTTGTGATAACTATCAACTTCAA	12	-
1188	chr08	106800	107079	ATCCCTTTCGGATATAACCCATTGG	22	+
1189	chr08	49172	49640	TGGAGAGGTCCTGGCAAATGTCGT	1	+
1190	chr02	752625	753114	CTTTGAGTCGCTTCTTTGCAGTTTCCTTGTGTCGTACGCAG	1	-
1191	chr12	574611	575067	TATGTTTGGGGGCGGTTGCCTTTGTT	1	+
1192	chr03	274399	274792	GCGAAAATAATTTCTCGAACTTGGGG	1	+
1193	chr09	23252	23671	TTAGTGAGTCGTCTGACCAGGGCGC	4	-
1194	chr16	945988	946513	AGGTTCTTTTGTCAGAATTTTTACA	1	+
1195	chr02	651539	652124	TATGTCCAGTGTCATTACCATGGTG	1	+
1196	chr16	945961	946367	TATGTCACATTTTGTTTGTGTGGACG	1	-
1197	chr06	55531	55891	GTGGAAGAGTGTGTTTGTTGTTTTGAT	1	-
1198	chr07	442076	442601	GATACTGACCTCTAACTGATGTTAA	4	-
1199	chr14	244547	245072	AACTTAGGGCTGATTCGATGTACGG	2	+
1200	chr10	714809	715257	GTGGTTTCACGGAAGCCGGCTCACG	1	-
1201	chr07	509608	509833	AGTATACTTGATATTTGTTTAATTG	2	-
1202	chr10	2374	2752	ATAGACTCGACGTCTTATTTAGAGT	11	-
1203	chr13	908122	908601	GTGCTGCTCGGGCGGGTGCTATTAA	5	+
1204	chr02	277090	277702	GCCTGACTGCTGTGCCAAGGTGTGT	9	-
1205	chr04	236157	236640	AAGTAGTACTATTAATCGCGTAGTACC	1	-
1206	chr04	537994	538429	AGTTTCGGTTGTCTCGTGCTGTGCC	5	-
1207	chr16	946179	946599	GGGGAGCAGCGCCGGTTTAATGTGT	3	+
1208	chr13	884214	884715	TGGACCATGATCAACAAAATGGTGG	1	+
1209	chr09	23425	23983	TGTACGGGCGTCATGTGCCTTAGAT	1	-
1210	chr11	521290	521674	ATACCAAGCCCTGGTCTCACATTTC	1	-
1211	chr02	752625	753113	CTGCTTACAACAGCACATTTTTCAA	5	-
1212	chr08	329015	329432	TAATTCGTTTTCATCTATGATAAGGC	1	+
1213	chr13	458048	458568	GCCATGCAAACTGGTCCCCATCCAC	12	+
1214	chr09	23293	24049	GTCACGATCTTGAAGGCCTCCCTCCCCACCACGTG	1	-
1215	chr16	946008	946569	GCCAGGTTCTATTACTTCAGGAATG	5	+
1216	chr10	426385	426832	ATGGTGGCAGAATAGTGTGGGGAGT	1	+
1217	chr01	25912	26411	GTATAACTGGCATAATGGCCGACAC	1	+
1218	chr11	116205	116667	CCGAGTACGGAGGGCAGACGGGGCAGAT	1	-
1219	chr11	144414	144966	TATATTGTGTAAGTGTCTTTTTCGA	9	+
1220	chr01	26063	26466	TCCTCTACTTTTTTTAATTGTTAGAGAAA	1	+
1221	chr05	87202	87706	ATGTTCTTTTAGAACGACCGCTATA	7	+
1222	chr16	945660	946146	TTGCTGCTACGCCCCGGTACGCGA	1	+
1223	chr16	945974	946451	TCGTGCAGGACTGCTCTGCGTCTGT	50	-
1224	chr12	103303	103726	TGTAAGGTGCAGACAATCCTGCGA	6	+
1225	chr12	601590	602008	AGATAAATGCTTCTCCAGGCTCTGG	2	-
1226	chr08	329015	329432	AATTGTATAATAGTTTTACATTTGG	3	+
1227	chr08	385598	386138	GTTAGAGTGGTCGAACGAACTGCGC	1	+
1228	chr11	648316	648799	CTTGGATTTGGATTAGCTATAGCGC	23	+
1229	chr10	362222	362771	TAGTACGTAACATTATTGTTAATT	1	+
1230	chr01	204181	204577	ATGGTGATGTGTTTGGAAACCGGCG	6	+
1231	chr11	144690	145251	TGCCCTATGTGGCGCACATCGTAG	1	+
1232	chr04	1308108	1308522	ATCGCGTTATTGCTCGGTGAGTGCC	3	-
1233	chr15	737016	737469	CCGAATAAGATTCAATCTCGAGCTC	5	-
1234	chr16	945974	946526	ATTCCTGAGGTCTGGTACGGGGGGG	9	-
1235	chr04	330765	331133	TAGCGGTCGGCAGGCAACCAGTGGG	5	+
1236	chr02	2009	2536	TATGAGTATGTTTCCTCCTCGGCTA	4	-
1237	chr02	70330	71044	CACGTAGACGGGTGAGGGGCCGTTG	7	-
1238	chr13	389048	389543	GGAATCTAAGCACAGTCACAACCGG	6	+
1239	chr01	205735	206197	ACACGTTTTCAGGTATTAGCAGAAC	12	+
1240	chr12	7280	8011	AGGGTACGTATCTCTAGCCTCGTAG	1	-
1241	chr13	723057	723348	CGACTATCTTTCCGGCAAGGTTGCC	6	-
1242	chr04	383443	384145	TCCTTTGGGATTCATTAGAGCACTG	13	-
1243	chr08	560294	560717	TCTACGTAAACTTCCCCGAGACCAA	6	+
1244	chr12	132063	132393	GCATGAGTTGTGGTTTGCAAGGGTG	5	+
1245	chr07	988458	988947	GGCGGAATCTGACGATAATACGGAA	1	+
1246	chr13	723114	723381	ATAGTAGATTGTCCTGCGGATTTCA	17	-
1247	chr16	945974	946373	ATGAGTTAATCTGTACATCGTCTGC	1	-
1248	chr15	314821	315319	AGGTCGTCAGGTGGCTGAGAGTACG	4	-
1249	chr10	291921	292326	ATTTTGCTTCAGTTCAGGCAGTGGG	13	-
1250	chr04	742555	743008	CTGCGAAGTTTGCCGTGCAAAAAAG	2	-
1251	chr02	1485	2018	CAATTTAAGCGCGGGGATAAGGGGT	8	+
1252	chr09	95287	95773	TGAGATATATCATCGGTATAGACTC	7	-
1253	chr15	272018	272555	GAGTAGTGTCAAGTATCCGAGCCAA	10	-
1254	chr04	334890	335289	GGGGACTGGGTTGTGCAACTTGGTG	4	+
1255	chr04	815744	816118	TATAACATATGGGTTTAGCATTGACTT	1	+
1256	chr16	946016	946499	AATTTTTTCCTCGTATTGTGAGCGA	1	-
1257	chr16	945974	946526	TTTTTTAAGTTTTGACTGGACAGGG	1	-
1258	chr07	518231	518732	TCTATCTCTCGACCCGCGTATCTTG	7	+
1259	chr04	97450	97885	CTTCTACATCAAAGCGTCAAAGACCTTG	1	-
1260	chr04	1308234	1308624	GTTATCGATTAATGCTAGGTAGAGC	5	-
1261	chr01	130962	131542	GAGACCATGTGACGGAGTAACAATA	12	+
1262	chr04	236157	236655	TGTGGCTGCGGTGCATTGTCTGTAG	1	-
1263	chr11	647230	647830	ACTTAAAGGATGATTGCA	27	+
1264	chr08	442986	443340	CTGTTATCAAATACGTCTATTCTGC	3	+
1265	chr16	945909	946599	ATAACTTCCCTGTCCATGGAGCGGA	2	+
1266	chr08	420484	420964	TAAAGGACCTAAAACCGTGAGGAG	1	-
1267	chr16	187261	187711	TTTATAAACTGTTGTGGAATGTTTT	2	-
1268	chr11	144744	145251	GAAACGGACAGGATGAGTGGAATAT	1	+
1269	chr04	236157	236655	TGCATGTCAGCGTGATTTTTAATTC	5	-
1270	chr07	442226	442838	AGCCAATCAAAGGTAACTCGGCTTG	9	-
1271	chr15	30937	31471	GTTTATCGTTTCTCAAAGGCCTTTG	3	+
1272	chr04	365302	365848	ACTCTTTTTCTGGGGTGAACCTTG	1	-
1273	chr08	385598	386138	ATGCAAAGGGGTTAGCTTGTGGAGT	2	+
1274	chr14	559325	559824	ATAGAGCAGATAGTCGGAAAGCTGG	10	+
1275	chr04	1308228	1308621	TTATTAGGTGTTTGTGCCCGTATGT	2	-
1276	chr07	979960	980485	CTGAAGGATGCGTACCAGGTTTGAG	2	-
1277	chr02	2005	2536	ATTTACGGCGCAGGGTCAACCGCGG	2	-
1278	chr15	344735	345296	ATCGTTAGGGTTTCGTATATGACTG	7	+
1279	chr15	637953	638562	TGTGACATAGGTGGGATTACCGCCGG	1	-
1280	chr07	442076	442601	GGTTGTCGTAACCATAGAGGCACG	1	-
1281	chr15	28961	29459	TGCACACGACAATGTATGTGGATAA	6	-
1282	chr12	633333	633670	TACCACGAGTTCTGGTCGTATTTGG	3	+
1283	chr12	708682	709099	TTTAGACAATCTCTTGCATTTGGCA	3	-
1284	chr05	85357	85917	ATCTTAACCAATTCATTAGGTTATC	4	+
1285	chr04	1307747	1308622	TAAAGGATTGAAATTAAAAACATTGG	1	+
1286	chr01	222310	222829	AGAGACTGCGTGGTATGTATTTACC	6	+
1287	chr12	1038395	1038632	TATAAAACAAGACCTTCTTTAACGA	2	+
1288	chr02	70132	70648	GGCCAGGTCATGCTCTATGGGAGAG	2	-
1289	chr08	487757	488243	AGACTTTGTTAAGCTGTATAGGTCT	2	-
1290	chr08	49151	49694	AAGGTATAGTACAGGCTTGCTGTAT	2	+
1291	chr05	1563	2010	CCGTACGGGATAAGCCGTGCGTTGT	3	-
1292	chr06	234792	235165	TGTTGAATATGGACTCAGCCGTCTG	7	+
1293	chr02	740346	740736	TATTTGATAAAGGTAGCCGTCGGGG	5	+
1294	chr16	945822	946326	CTCCTAGTATTAGAGACGTAACGGTGC	1	+
1295	chr12	325582	325864	TTCGAAGTTTCGTTTGCTCGTATAT	21	+
1296	chr13	147544	147922	TAGAGCTGGGTCGCCGTGGTTATGT	3	-
1297	chr08	142011	142440	CTTAAGATATGATGTCTCACTATTA	2	-
1298	chr07	442076	442601	TCGGAAAGTCACCCGTCCTCGTGAG	6	-
1299	chr09	23293	24049	AGGCTTCTAGGGTACGACATGGAA	1	-
1300	chr07	294265	294748	TTGGCTACTGTGGCCCCCCCAAGTG	11	+
1301	chr02	1726	2176	CATTCATGGCCTGGCAGCGCCCGGG	3	-
1302	chr16	496044	496332	CAATTGGTGTTAGTTCTCGATTGCT	1	+
1303	chr02	72263	72740	TATAATGGGTAAAGCCTGTGTCAGC	14	+
1304	chr09	23344	24010	ATTAATTCAAGGTTTCTGCACACGA	1	-
1305	chr16	945939	946326	TCGCTATATTATTCCTTCTATGTTC	5	+
1306	chr14	489290	489725	TGTGGTTCGTTTCGATTACAGCGCC	1	+
1307	chr04	1504304	1504805	GTCAGAATAATTCTTACCTTTTTAT	19	-
1308	chr09	391821	392361	TCTAAACAAAGCGGAACCGGCGTGC	6	+
1309	chr15	722725	723137	AGCAGAGGGTTGGAGGGTAGTTGGT	10	+
1310	chr15	881134	881581	GGGGATGGGCAAAGTCAAAAAGGTT	7	+
1311	chr11	116211	116502	TAACAGTTCGCGGTGTGTAATTTGCA	1	-
1312	chr09	392554	393085	CAGACGAGGAGTTGAGATGGTATGC	4	-
1313	chr15	676705	677338	GGGCGGGGGGATTTGGTTTTGCGGG	4	+
1314	chr12	375168	375447	TCGCAGGATGACCACGGACGGAATT	1	-
1315	chr01	205819	206467	GTGACGTTCCCGGGGGGAGCGTGCGG	1	+
1316	chr09	23344	23935	ATGTCAAACGATGTGGCCTCTAGA	1	-
1317	chr12	233284	233836	CGGGTTCATGCCGTATTTTTTTTCT	1	-
1318	chr09	95287	95773	TTGGAAGCATACGTGCAAGGGGGTG	14	-
1319	chr09	391864	392305	CGCAGGCTCTAACAGGGGCGTGGCG	7	-
1320	chr11	144690	145251	ATTTGTAGCGTGCTGGGTGTAGTTG	16	+
1321	chr16	945974	946418	GAATACAACGCCCATAAGGAGACCA	1	-
1322	chr16	379315	379903	CTTGAGTTTTTAAAGTTTGAAGCGG	7	-
1323	chr14	600716	601109	GCTCCAGATCCCAGAAAATCGGCGT	1	-
1324	chr08	527451	527838	TAAGGTGTCGGTAAAGGTGGACTTC	12	+
1325	chr02	775202	775691	AAGTTCCGTGCTGCATTCCAGGCGG	10	+
1326	chr07	337901	338190	CGTTTCAAGTCTTGTGGGACTCGAG	1	+
1327	chr12	1632	2370	ACCATTCGGGACCAATACTATCATG	2	-
1328	chr01	204181	204709	ATTTCGTGGCGGAGCTGTTTCTTAA	10	+
1329	chr14	707750	708095	ATCGATGGAATACTCCACATATATG	10	+
1330	chr15	160040	160604	TATATGACGTTGGTTCCTAAAGCGT	7	-
1331	chr16	946041	946368	GGAGAATATCCTGCCATTGGGGGGAG	1	+
1332	chr12	981023	981440	CAAGTAGATATTTTTCAGTGGTGAT	3	-
1333	chr04	1126885	1127383	TCCGAGGTCCATTAGTATTGCTCTA	6	-
1334	chr04	32609	33118	CGATATTGGGAAAAGGTGGGGAACT	1	+
1335	chr02	1873	2382	TGGCGTA	1	-
1336	chr10	285618	286077	GTGACTTCGTATTAGGACCAGGCTG	8	-
1337	chr04	762934	763525	GGGGCAGGATAGTGAATTGAGGGCT	3	+
1338	chr07	442226	442838	CGAGTTGCATCTTCTGTAAAATCCG	4	-
1339	chr16	945792	946483	GGGTTTATGAAGCAATGTGGTTCGG	1	+
1340	chr10	601118	601385	CCCCCGTCCTAGATAAGTATTATG	1	-
1341	chr09	23252	23935	TAAGTGATAGACATGTTCCCAATAGG	1	-
1342	chr13	304078	304619	TCTTTGGGGTGGTTAGAGGATCACAT	1	-
1343	chr15	344649	345141	TTGCTTTTAACGTTGCTTTCCTTTA	1	-
1344	chr02	1766	2247	AAATAGCCACGTCTAGGCTATACGT	20	+
1345	chr15	160001	160604	CAAATTGATAGTGCGTCAGTTTGAA	4	-
1346	chr01	26208	26692	TTACGCGTGATTAGAGTGAGTGGAG	2	+
1347	chr07	294292	294769	TAGACATTGCAAGACTACTAATGTA	2	+
1348	chr04	1308079	1308636	GGTGTTTGATGGTGGGAGTCCACGG	1	-
1349	chr10	2028	2686	TGGGTGGGGGGTGATTAGTGCACGG	5	-
1350	chr02	159310	159787	ACGTTCATACTGCAGTGTAGTCAGG	11	-
1351	chr16	454838	455304	GCGGGATGGACCATGCCGCAGGGCG	3	-
1352	chr08	526516	526910	GAATGAAGAAACGACTCCTCTAGTG	10	-
1353	chr11	520092	520437	GGAAATTATAAACTGTCACTACGTT	2	+
1354	chr13	102391	102771	GGTTGGGCAGGAGTATGCTAAATCG	7	+
1355	chr14	487687	488116	TATTATATTGCAACCTGCCCCTTGA	6	-
1356	chr09	23588	23986	CCTACATGGCAAACACTGAGGGAGAC	1	-
1357	chr16	946155	946665	GCGCATAAATCGTAAACATCGTTTG	5	+
1358	chr13	250051	250582	TTTTTATAACCGTTACAATCACGTT	37	+
1359	chr04	330789	331112	GTCAATGACGAAGTTTACCGTTGAT	2	+
1360	chr14	704987	705446	AGCTATTAGCTGTACATTCCCATGA	3	+
1361	chr01	129490	129925	ATGCGTCGTTGTTCATAGTGTCCAC	1	+
1362	chr11	526137	526677	GAAATTAGTCGAAACTTTGGAAGTA	4	-
1363	chr15	676705	677338	GTAAGGAACAGAGAATACTGTAGTC	4	+
1364	chr16	946149	946614	CTGTTGAAACATACCAGTTTGTGTG	2	+
1365	chr12	351388	351847	GATCGTAACTGTATTGTACGCTTGA	1	-
1366	chr01	24319	24687	GAAAATTTGTTACCTAGGCACAAGAT	1	-
1367	chr16	379315	379903	CTCCTTAGTTGGTTATCCGGGGTT	1	-
1368	chr04	59923	60409	TGGCGCCGGTGAAGTTTTTTAGCCC	7	-
1369	chr16	484233	484671	TGTGATGTTCGGGTGGCATAGCAGG	3	+
1370	chr13	860310	860868	ATGTTTATATATGCGACATTGAGC	1	-
1371	chr16	945974	946418	GGTTGATTGTGTAGTCTCAGCGTA	1	-
1372	chr05	1785	2088	TGTAGGGCTTATGGATTACGATGCA	2	-
1373	chr04	1308054	1308573	GTTATTCTTTAGCATGTTTTCGACT	1	-
1374	chr12	7248	7926	ACCATGTCAGTGGGTATTCCATG	1	-
1375	chr13	545529	546056	ACGCGGACGGTAAAGCGTGTCGAGA	1	+
1376	chr12	110048	110364	TATCTGCAGAGACACTAAACCACCG	7	-
1377	chr15	28865	29447	GCAGCCGGACAGTTCGGAAGTTTAG	6	-
1378	chr01	85082	85508	GTTGACGGTGAACTCGGCGAACCG	1	-
1379	chr12	459979	460414	GTGGCATCCGATTTTTACAATGTTT	1	+
1380	chr11	144798	145251	GGCTCTTTTGAATTGAGGGGAAAGT	3	+
1381	chr04	59686	60316	CTTCAATTCCGTCTTATCTCGTCCCCT	1	-
1382	chr02	1628	2309	CACGGTTAAAACTGTGGTTTACACAG	1	+
1383	chr10	95309	95843	TGGAAGATACGGAAGGGCTAGGACG	2	+
1384	chr04	1504043	1504799	GGGAAAAAACCAGTATGTTAAAAT	1	-
1385	chr09	25276	25723	GTTTTCGGCCCGTGCGTGTTGTATG	5	-
1386	chr14	704921	705446	ATTTTTCTCGTTCGTTGGCGTGTCT	5	+
1387	chr06	53653	54190	GGGGTGTCGTTATACTCGTCGGCA	1	-
1388	chr09	128266	128980	CAGTTGGGACTGCACACGGATTAGC	41	+
1389	chr04	236223	236574	GGCATACATATTGCACTCTGTTCTG	8	-
1390	chr10	121041	121641	TGACAAGGAGCCCCTTAAGGAAGCC	8	+
1391	chr09	308665	308986	TAGTTCAAGGATCTTGCCGCATGG	1	-
1392	chr02	1619	1944	CACACTACCACGTGGTGTGACTTG	1	+
1393	chr02	463923	464559	ACGATACCTTTAATCATTGTCATCC	2	-
1394	chr14	33513	34038	AGCGAATAAAGGACAGTAACACAGA	6	-
1395	chr13	303300	303662	CTGCCTTAGGGTGGTAGCATGCACGTG	1	-
1396	chr10	342523	342937	GTGGCCTAACGGGCTTATCCTTAAAA	1	+
1397	chr14	501609	502218	GATTGCGAAGACCGATTTGGCCGA	1	+
1398	chr16	945993	946415	TTATGCACTCACTAAACAGAGTTGT	17	+
1399	chr14	105784	106408	AGCGTGCGTAGAAATATATGATGC	2	-
1400	chr15	114963	115360	GTACTGTCCCCGCCGTTTGCAATAG	2	-
1401	chr16	945885	946336	CGGACAGGTCATTTGGCGAATCAGC	4	+
1402	chr16	946224	946626	GATAGGAGGCAGGCCTTGCTGAAGGT	1	+
1403	chr05	510926	511583	TTCGCGGGGCAGTTGGCGGGTTAACA	1	+
1404	chr15	317077	317551	GGAACGAATTTGATAAGGTGTTTGG	11	+
1405	chr16	945962	946481	AGATTCATGAAAATAAACGTATAAA	1	-
1406	chr09	23455	23983	AGTAATTAATATGAGTAAGTGATGG	5	-
1407	chr08	1936	2260	ATCATCATTTTTCTATATTGCGTTT	1	-
1408	chr11	174850	175285	ATAGAGTAAGCCTGAATTTAGGCTC	8	+
1409	chr02	2005	2569	GTTATTAGCCGGTTGCGAGAGTAAT	28	-
1410	chr14	105865	106372	GTATCCGCTTTGTTGTCGAATCTAGCA	1	-
1411	chr01	25914	26431	AGGGCACATCTGAAGGGTCGGGGAGGGGTAGCCCTTG	1	+
1412	chr08	1279	2014	ATGAGGTGTTTTTGTATTTTGCATT	1	-
1413	chr02	2053	2386	AAGTTATAAGTTTGTATATTTTCGT	17	-
1414	chr08	35300	35993	GGAACATGATAAGTTAGTCATGCTTC	1	-
1415	chr14	33585	34266	TTCGTACGGTACTTGGTGAGGGTGGG	1	-
1416	chr04	16181	16652	CGGCATTCCAGAACGTCACGATTCG	9	+
1417	chr04	330699	331220	GCTAGTCTAGACAGAATTTGTTTTG	2	+
1418	chr09	25189	25771	TATTCCGGTGGCAACAGGCAGAGTT	4	-
1419	chr02	111926	112104	AAATTCTTGAAGTTACAAACCTGGG	1	+
1420	chr02	177110	177590	TGTGGTTGGCGTTTAGTAAAACAGC	5	-
1421	chr05	510926	511583	GATTGTAGGTCGATTTGCTATCCGC	3	+
1422	chr07	140941	141340	CATCTTCGGCCCTGCGTAATGCGCG	2	-
1423	chr14	421244	421817	CGCAAATGGGCGAGCTTGAGTGGAG	6	-
1424	chr04	1504313	1504865	GAAAGACGCCTGAACCTGGATGCTGT	1	-
1425	chr07	579774	580287	TATAGTTGGTTCCTTTAGATCCTGA	4	+
1426	chr05	19653	20148	CGTCTTTTATCGCTGCGAGTTATAG	6	+
1427	chr02	1682	2105	AGATTGGATCTCG	2	+
1428	chr01	25983	26323	CTAGCCCGTCATAATAATTTTTACACA	1	-
1429	chr04	330767	331208	AGCTTTGGCTGGGTCGTGCTTTTGGC	1	+
1430	chr04	981586	981961	CTGCGACGAGAGTGTTACATTTGGGTC	1	+
1431	chr11	337229	337625	TCACCTGTACCAAATCGACGGCTAT	1	-
1432	chr10	95264	95801	GTTGATGTGGGTTCTGGTTCGTCAC	2	+
1433	chr02	651539	652124	CAAGGTGCCAGATTCAGGGGGGTG	1	+
1434	chr01	68914	69506	TTAACCTCAAGATTTTACGACATCT	13	-
1435	chr16	945974	946409	ACCGTAATAAAAATGTATCCGGTCG	3	-
1436	chr09	23512	24031	ACATGGTTACTGTATGAGCCTTAA	1	-
1437	chr16	945974	946445	TTTGAAAGGCGTAAACGTTCTTTTT	2	-
1438	chr16	855626	855994	TAGTGTTTCAAAGATCGCTGGCACA	6	-
1439	chr05	87202	87688	ATTCAGAGTTGGGAATTGGGTGCAG	8	+
1440	chr16	946101	946356	GTTCAGACTAACCTCAAGCCGCTGA	13	+
1441	chr14	593705	594149	GGAAAGGGTGGATGTTGGTGCGCTT	2	+
1442	chr08	470584	471006	CCAGGGTTCCTAATTAAGTTTTCCG	6	+
1443	chr12	375120	375447	CTCAACGATCTACTTTTCAACAGAGCAAGATGCACA	6	-
1444	chr08	420484	420964	CAGCAAAGGAAAAGCGGGATGTTTG	5	-
1445	chr02	1369	1936	AGTTGGGCATTAGTGTTGGTGATCC	5	-
1446	chr13	2052	2396	TTATTAGGTCGTGAGATTTCGGTGG	4	-
1447	chr09	23239	23698	AAGGTGGAACCTGGTTGAAGCCGAT	2	-
1448	chr01	222310	222829	TTCTTGGTTATCCGTTGCACGCGC	1	+
1449	chr04	1307459	1307984	AAGTTTTTCTATGATAACTTTTCGAT	1	-
1450	chr01	205735	206197	ATTTAATATGTCAGTATCGCTGCAA	6	+
1451	chr04	601391	601772	TACGGGGGGAACAGGTTGGTGCTTG	3	+
1452	chr16	945993	946374	ACCTAACCATGGGCGGAATGTTCGG	1	+
1453	chr16	187256	187711	AGGTGTAAAGTCGCGCCGATTTTTT	5	-
1454	chr04	1307464	1308026	TATTTGTTAGCAATTTAAATGGTT	1	+
1455	chr09	128179	128656	TAGGTGTTTTGCTTTATTCTCACT	1	+
1456	chr04	1529976	1530423	TTGGTTCCCTCAATGTATGTTTATTGT	1	+
1457	chr09	23497	23887	CATCACAATGTCCTGATGATTTATT	4	-
1458	chr14	522302	522788	GTATACCCCCATTGAGCATTAAGAG	4	+
1459	chr04	427404	427608	GGAGCAAACTTTACTTGCAGGTCAG	1	+
1460	chr01	192983	193370	GGTCTTTATTAATTCGGTTGGCAGC	27	+
1461	chr15	30937	31471	TACGTGCCGTGTGTATGCGATAGTT	19	+
1462	chr08	525960	526350	GCTGTGATTTGAGTCCGTATTGCTC	2	+
1463	chr02	1646	2243	TTGCTGGGGAATGGGCGGGGTGCGC	1	+
1464	chr07	450230	450653	TCGTTTTTACTACGTTTATGGGAAA	5	-
1465	chr12	375160	375592	ACAGCAGCCGCTCAAGCGTTGGACC	1	-
1466	chr10	601202	601622	CAGATAAAACGTGTGATTTAGACTC	12	+
1467	chr12	1527	1897	TCGTAGATAAAGTACAAAATGCGC	1	-
1468	chr16	945965	946418	AAACGAATGATTTTAATGCATAAAA	2	+
1469	chr16	945974	946439	TTTGAGAATAGAGTGTTTCGACGGAG	1	-
1470	chr02	1723	1954	AGGATTCACAGGCTAATAGCAGTTC	4	-
1471	chr05	395402	395921	GCATACCTGATGTGTAATAGAGGA	1	-
1472	chr08	509595	509895	GCGTGTAAGTGGAGAGGGCTCGGCT	4	+
1473	chr11	326699	327269	TTGCTCATAAACATATGGGTTGTCG	2	-
1474	chr07	579774	580287	CTGCGCTCATGTTCCGGTTCTCGGGGC	1	+
1475	chr04	465941	466361	CTAGTTTGCCGTTGTTTGGAGTTCTCTTG	1	+
1476	chr16	946011	946394	TTACCATTAAGTGTTATCATGCGTGGA	1	+
1477	chr09	365943	366465	TCTAACTCAAATCCGCTGCCTTTAATG	1	-
1478	chr12	368830	369265	GCTCGATATATGTTTTCTGTTGATG	5	+
1479	chr04	236224	236574	GCATACTATTGCACTCTGTTCTG	1	-
1480	chr16	946096	946476	CCGTGTCTCATCATCCGCCGTGATG	2	+
1481	chr09	24052	24658	AGTACATGAGTGTGTAGTGATGTAT	1	-
1482	chr08	49169	49643	GTGCTCATTAATATGGTGCTTTTATT	1	+
1483	chr07	284836	285256	GATTAGAATGAAGATAGTTTGTTAA	6	+
1484	chr06	78235	78661	TTATAATTTTCGTAACCTGTTGGGC	3	-
1485	chr05	143114	143415	CTTAACAGCTCAATTCGAGCGCCAC	15	+
1486	chr16	945921	946536	TTTACCCAAAAGTTGACGAGACTAA	1	+
1487	chr12	350884	351286	TGATTTAGGTGTAGGCGCAAGTTGG	3	-
1488	chr01	25578	26181	ATTTTGTTTGGTGAACGATATAAA	1	-
1489	chr14	105679	105922	GGTTATCTGCCTTGAAGAGCCTTGT	7	-
1490	chr12	978628	979093	TTCTTCTTCATGGTGCTTGGGATAT	5	-
1491	chr15	587306	587591	TTAAAAACAGTCTATGATCGCTCAA	11	+
1492	chr02	775018	775486	AGTAGCTCAGCATTTGTATTTAATT	8	+
1493	chr09	206834	207299	ATTCTACGGTGGGATGATCCGTAAA	1	+
1494	chr15	797740	798205	AATAGAGTGGGGGTCTGTCTGAGTT	9	+
1495	chr07	821139	821677	CAGCAGTGGGCTGAACAAAGTGAGC	5	-
1496	chr14	704000	704615	AATCAGAGTTATTTGCGGGACGGTC	18	+
1497	chr04	1503941	1504442	GAGCATGTGGACTGCTTTATACACT	2	-
1498	chr07	442229	442550	AACCTGCACCTAGGAGGAGGGCAAC	1	-
1499	chr15	344735	345296	AGCACAAGCTGGGGATGCTTGGGGA	3	+
1500	chr16	945974	946565	AAGTTCCACACTGGGGAGCCCACGT	3	-
1501	chr01	129250	129778	GGTATTCGTGTTTGATATCCCGACGCAA	1	+
1502	chr12	403028	403445	GCTCAAGATAACTTCGTAGAGTCAT	11	-
1503	chr04	1307835	1308623	GGCTCATGTGAAATCCTTATGGATG	1	+
1504	chr05	512736	513054	GGACCTAATCTTCGATCCGATAGGT	16	+
1505	chr08	49481	49922	GTCATCGATTATTTTGTTGATTTCT	6	+
1506	chr15	30694	31265	TAAATTGGTTGTCTGTACAACGGA	1	-
1507	chr13	682872	683475	GGAACCGGGATGGGTTTGGCCGGTC	3	-
1508	chr01	129412	129811	GGTGGTGCGAGTGGGTTGTATGTCG	17	+
1509	chr13	210192	210654	TAGTGAGTACCAGAGGGATACAATC	1	+
1510	chr07	753011	753365	AGAGCAAGTGTTGCCAGAAGGTAGG	8	-
1511	chr02	106048	106603	TACGAGGAAGGGTTGAAATAGTGGG	5	-
1512	chr04	1308012	1308384	GGATTAATTCTCGGGATATGAGGAG	5	-
1513	chr14	105493	106027	TATTAGCAGTGCGAGGCGTGGAGCG	3	-
1514	chr01	11883	12408	GCATTTTATGTTGGAGCACTGTAC	1	-
1515	chr15	30937	31471	GTGCCATGCGTCTGTTTTCTATGTG	6	+
1516	chr14	487512	487951	TGGAGGAATAAATTGTCCTACTGGATG	1	-
1517	chr04	600797	601205	CTCAATTCGCCACAGTTAGGCGGCC	1	+
1518	chr07	158483	158909	TGGGATCTACCAGTGTTTTAGAAAT	4	+
1519	chr15	722730	723212	TTTTTATATCTAATTCTACTGTAGA	4	+
1520	chr09	23265	23887	ACAATTTGGGAAGTTTCCCGCATAG	82	-
1521	chr10	95264	95801	TCAGGTATTCGGCTGCTCTTAGAGG	1	+
1522	chr12	388903	389554	GGGAGAGTAGCGTACACTTGGCATT	3	-
1523	chr04	66713	67424	CACGGTTCAGTGCCAGGAAGCGAGC	1	+
1524	chr01	26091	26525	AGTACCCGTTTGCGTTCTTTGTGAA	2	-
1525	chr05	100869	101118	TCTGGTTGTAGGGAGTCCGGTGTG	2	+
1526	chr14	48465	48867	ACTATAGTACTTATTATTATTTGAT	51	+
1527	chr12	6735	7179	AAACTAAAGATGTGAACGGTAATC	1	-
1528	chr09	392554	393085	CGGCGTACAGATCGTTCGTTACAGA	1	-
1529	chr08	528018	528483	CGAGAGAGGGAAGATAACGTAGAGT	2	+
1530	chr11	174850	175285	CATAAGTAAGTCACGTTTGGACCGT	14	+
1531	chr03	145032	145412	GGGCAATCTTCTCGATTAGCTGGT	2	-
1532	chr02	489685	490189	CAGCTGCTGGTTAGATACTGTTCTT	3	-
1533	chr02	72506	72896	GTGGACCGTGTAAGGTTAGGGTAAT	7	+
1534	chr12	802957	803478	TTTGCGCCACTCTGCTATGCGCATA	1	-
1535	chr04	16167	16625	GTATACGAATTGACGTCGAGGTTAGT	1	+
1536	chr13	250195	250804	GCTATCTCCGTGGTCCGAAAGTCAT	30	+
1537	chr11	526221	526632	GTATTTGCAGTGGGTAAGGGCGAGA	6	-
1538	chr10	661617	662109	AATATGGTTACCGCCCCCAGC	4	-
1539	chr04	331040	331475	TGGACATCTGGTAAGTGCGCAAGTG	9	+
1540	chr04	1308024	1308399	CAGTGGTACACCTTGAGTACTGCAC	4	-
1541	chr02	2038	2435	TCACTCTATAGCTTTGAGGCGGCGG	4	-
1542	chr03	249584	250037	CTGGTAAGGTTCCGCAGGCTGTCCTCA	1	-
1543	chr10	361535	361934	TGTATCTTAAATGAATGAGCTTAGC	2	+
1544	chr01	25777	26411	TGGGGGGGAGATTATTGGCAGGGCGT	1	+
1545	chr12	286956	287451	AGGATCGTTTCTGATGTAAATAGTA	1	+
1546	chr16	945954	946498	CTTAGTCACGATGACGCCCCGCAGG	20	+
1547	chr12	1164	1827	TTCGTTCTGTCCGGTTCATTTAGTT	10	-
1548	chr16	945809	946326	AACCATTTGTTTGTTAGCACGCGCT	3	+
1549	chr04	742297	742819	TAATCATTTTAGGAGATTTTGCCT	1	-
1550	chr08	49178	49643	AGTTCTAGGGAAAGTTTTCTCACTT	3	+
1551	chr02	661485	662028	CCAGGTTCTTAGAGGATATTACGGT	8	-
1552	chr13	638182	638674	AACGAAGACTTTGTACTTTAGGCGT	11	+
1553	chr13	510882	511388	TTGCGAGGGTACAGGTTCAGTGTGC	3	+
1554	chr09	2001	2661	AGGAGCGGTGTTGCGGCTTAGCTAA	1	-
1555	chr07	442076	442601	GGTCTAAGCGCGGTAATGTATTCGA	7	-
1556	chr02	1765	2285	TTGTAGTTGAAGCTGGCCATTCAGT	2	+
1557	chr14	33348	33945	ACCAAAAGCCGTGGATTATAGATTA	3	-
1558	chr16	454331	454883	GTGGCCCTGAAGAAGGGTCGAGATCG	1	-
1559	chr08	128288	128678	GATGAGGCCATGCTTCGTGTGGTGC	1	+
1560	chr10	95264	95801	CCGGGCGAGAGCTTGCAGGGGCTCT	3	+
1561	chr15	28748	29357	TGTTTGGCGGACTGGAGGTACGACT	2	-
1562	chr13	219909	220232	TCGTGGAGTTTTGGCTGGGATCGTG	23	+
1563	chr16	708551	708824	TTAGTTTCGGTTTTCTGGGAACAAG	4	-
1564	chr04	1308075	1308636	TGAGTTTGCGCAAACTGGTTGTGAA	8	-
1565	chr05	395402	395921	GCTCAGCTAGCAGTGGAGTGTCTCCG	1	-
1566	chr13	908274	908608	CTACCTAGGCGGCCGGTTGACGAGTAT	1	+
1567	chr08	560577	560931	CCCAACTATTACTTTCTGATTCAG	1	+
1568	chr13	723087	723591	GCGGTTTTGGTGTTATAATGTGGTC	6	-
1569	chr04	406697	407183	TGATTGTGTGGGATAATGCTTGGG	1	-
1570	chr04	1125515	1125995	ACTAACATACCTGGGTAAGGCTGTG	9	-
1571	chr04	1308159	1308506	GCATTACGAGGGAGCTTAGGAAGCG	1	-
1572	chr05	410709	411195	CCACAGTCATCATGTATTCTATCTG	3	+
1573	chr07	451463	451997	GGTGTTGGAGTTCATTGGGAGACTT	8	-
1574	chr01	60395	60671	GACTGATGCAGTGTGCCGCAGTCGT	16	+
1575	chr07	613164	613788	AATAGATATGGGGGACGCTATAC	1	-
1576	chr04	870750	871258	CTACTATTACTGTGGCGGGCTAAAT	3	+
1577	chr13	588690	589107	GGCGCAACTGGACTGAACTAATACT	2	-
1578	chr04	330767	331208	TTGCGTTCGGCTGTGTAATAGTTTA	5	+
1579	chr14	106108	106408	AAGGTGTGGCTCGTCGGGGCGAACG	1	-
1580	chr16	693084	693513	TAAAGTGGGTCGCAGGCGAACATTAA	1	-
1581	chr09	23158	23611	CTTCTAGATCCTGGATGTACCAGTC	1	-
1582	chr02	429692	430094	ATCCTTGATGTCCTTATTCAGCGAG	3	-
1583	chr07	529347	529971	TATGTGTTGTAGGCTTGGCGGTGCA	11	-
1584	chr08	385598	386138	CTTAGGGTCAATTTTTATTCTTTC	1	+
1585	chr02	751980	752415	TAATGTCCGTTTAGCTCTGGTTGTG	3	-
1586	chr08	140740	141274	CTTTATGTGGCCCATAATTGATTCA	13	-
1587	chr01	25789	26068	GGTCGGACATTCCAAGCAGGGGAA	1	+
1588	chr07	517727	518138	AGCCTTGAATCGTGTGCACAAAAA	1	+
1589	chr04	1504313	1504865	AACGTGCGTTTTGTTGGTCGGTACTG	1	-
1590	chr09	23482	23983	GTGTTTTGTCGACGGGTGAAGTTCG	10	-
1591	chr14	33513	33987	GGTAAGTCATATAAAACCGATCTGT	4	-
1592	chr03	21558	22014	CACTGGCAGTGACCGCTGGATTAGG	8	-
1593	chr02	1670	2283	TTGCCACGGGGTGACTCAAGCGGGG	1	+
1594	chr12	658962	659424	TTCTAGTGAATCTACAGTCGGATCT	1	+
1595	chr04	768518	769013	GTCGGCGCGGCCCTCCGAGTCCGTC	3	-
1596	chr01	114217	114646	GGTTTAACTGTCGACCTCAACATCA	15	-
1597	chr10	182376	182769	TTCATAGCTACTGAATTGCCTGTAG	3	-
1598	chr15	212959	213448	AGGTATGATTCAAAGCCAATGAGTC	8	+
1599	chr05	395402	395921	TTGTGCAGAGTTTGTAGTAATGTGG	2	-
1600	chr01	25942	26548	AAGTATACACCGGGTTGGTTTACAG	8	+
1601	chr12	1164	1827	ACAGAGTATAGATAAGGCATGAGT	1	-
1602	chr12	713561	713948	TTCATAATTATTGTGCTAATGGAC	1	-
1603	chr04	928596	928917	TGTGTGTTATACCGCTCCTTGGCTG	6	+
1604	chr04	634589	635060	GATGAACAGCTCTAATAGAGGAGGA	1	+
1605	chr14	33513	33960	TTTTGTCAGGCGGCTAAGTGGGGCA	13	-
1606	chr04	1307747	1308623	CTTCAAAAGGCACGTCGGTTCACCGCTGG	1	+
1607	chr16	281745	282141	GAAAGTTAATGATCGGTTTAGGTTC	1	+
1608	chr15	345011	345569	GTACAGGCGAAAGACGCTTACGGGC	11	+
1609	chr13	219705	220208	ATCGATAGATGCTTTGAAGGTGATAGG	1	+
1610	chr01	206293	206749	TATTGCAGCTACAATGGGTTGTTCT	7	+
1611	chr12	1699	2206	ATAATGCTGATTGTCCCACTGGGTGT	1	+
1612	chr13	70775	71408	TGGTTTATTATCTTACTAAATGGTT	4	+
1613	chr02	613142	613580	CGCCGTTTGATTAGCTAGTCGGAAC	10	-
1614	chr16	945911	946427	ATTAGGGTCAGGGCGTAGTTTACTT	8	-
1615	chr05	68553	68889	AATTTGGTAATTTGAGTACGGTGTA	4	+
1616	chr12	7233	7824	AATAGGAGTGTCTCGACATATTCGTGC	1	-
1617	chr07	900870	901473	TGTTTTCTTCATTAGTTGTGTTGGA	2	-
1618	chr08	329015	329432	AAATCAAAAAGGTGTACACAATCGG	7	+
1619	chr14	13457	13856	GCCTGTTTCAGCGTTGACCTCCCCG	3	+
1620	chr12	460086	460424	AGCTAGCCCAGCGAGCCCAGGGCAG	3	+
1621	chr04	757383	757900	CCAGCTGTGTGTGTGCGCTGGGGAA	9	+
1622	chr11	53756	54221	CCCGTCTTATCCTGCTGTGGACTTC	5	+
1623	chr16	946080	946470	TACCATAAATGATAAATACATGATT	3	+
1624	chr02	752613	753138	TAACTTGGTGACATTATTGGCTTCT	3	-
1625	chr10	95243	95879	TGTTCAGATCTTGTTAATACCGAG	1	+
1626	chr10	292365	292935	AATGAGGTGTACTTTAAATAGTCC	1	-
1627	chr13	159163	159678	TCTAAAGTATGCCCAAGTCCCGTGG	7	+
1628	chr04	330743	331238	GCCCATCGGCACCTGAACTAGGTA	1	+
1629	chr12	410990	411569	TGCTTTGGTCGTCCCATAGTTCAATAC	1	+
1630	chr02	1970	2147	TACTGAAGGAGGGGCAACTTAAGGA	11	+
1631	chr07	442091	442571	TGGGCTACATGCAGCGGAAGTCAAG	3	-
1632	chr04	537994	538427	TTTCCGAGACCCGAGTGCCGTTCAG	1	-
1633	chr16	492375	492846	GTGAGTGTCCGCAGGGTCGGGTGGC	3	-
1634	chr07	752981	753365	GTGGCCTCTGCATGTTTGCTAGAG	1	-
1635	chr15	722683	723140	CGGTTGATGTTGACCCGCCTTAATG	1	+
1636	chr01	205344	205676	CCGGGGTCGACGGAGTGTGGCGCGG	10	-
1637	chr16	187255	187711	CTGGTATGGCAGTGATACAGAGGCT	5	-
1638	chr08	420484	420964	TAAATGTAAGCGGTACATAAGGCGT	1	-
1639	chr06	185601	186105	GTAGCTCTGATTTCATAGATGTGCA	4	+
1640	chr15	472714	473182	CAAAGGTTTTTCCTAATTCTGATG	1	+
1641	chr05	85182	85788	TTTTTCCAATAGTACGCAGAATAA	1	+
1642	chr07	450974	451388	TGAAAAATTAAATTATTCGCTAAGT	10	-
1643	chr15	722733	723203	ATGTGGTTGCCATTTAAATAGTTGA	3	+
1644	chr11	383031	383596	TAATTACCCATTAAATGTACATATC	13	-
1645	chr10	28052	28494	TTGGCCAAGGCACTCGGGTGCAGTG	6	+
1646	chr15	344735	345296	ATGTCTGCGGCGCGATTGGCGGGGG	10	+
1647	chr01	26122	26533	TGAATGTATGCGACGTCCAGGCGGG	4	+
1648	chr11	464110	464590	CGTTGCATACTAACCGTGGGGGAGCT	1	+
1649	chr06	227693	228182	GAAAGACTCTAACGCTTGCCGATTG	2	-
1650	chr04	16193	16829	TTTTGGATTTAGGCTAATCGACTTG	10	+
1651	chr16	945819	946482	TTTAATCTTTGTTTCCCTAGCTTAT	14	+
1652	chr08	1954	2290	GGATCAACCGGACCATGTGCCCTAC	4	-
1653	chr05	85291	85917	CTCGAACCTGTAGCGTCGAAGAGGC	3	+
1654	chr15	30937	31471	CTTTCGCTGGGCTATAGAACGGCG	2	+
1655	chr15	28865	29447	TACATATTATGATGTTTTGAGCCA	1	-
1656	chr12	1798	2358	CTTCTTCCTGCATTGAGAAGTCTGGAT	1	-
1657	chr05	473026	473437	AGCTCCCTGTGTGTTTGTCCAATCTA	1	-
1658	chr09	20367	20889	ACCTGCAAGGTGTACGAGAGTGAAGG	1	+
1659	chr04	59332	59911	GTTAGGGTCTACGCGTTTATTGTGA	4	-
1660	chr12	460062	460424	GTCTGCTTGTCGTAGCCTAGTAAGG	4	+
1661	chr16	610686	611058	AGGGTGCTTACCGGTTAGGTTAGGG	2	+
1662	chr04	1308200	1308548	TCTGAGTTTATAGGTTACTTTTCGTGTAAGT	1	+
1663	chr16	945974	946391	TGTCCCCCTCCGGGGGAAGCGAGAT	9	-
1664	chr16	945981	946749	ACTGAAAAGCTAGTAATGAGGACAC	29	+
1665	chr16	945927	946326	ATGGCCCGGGGAGTTAATTTTTCAT	5	+
1666	chr12	350734	351283	GGGTGGGTGCGGCATTCTATGTTG	1	-
1667	chr13	243310	243874	GTTTCGCTTGCTGTTGGCTGGACGA	1	+
1668	chr01	207334	207901	ATTAAGATTTTTTTGCGTGATTTAG	4	+
1669	chr04	1308075	1308636	ATGAACATCGTGGGAGTGTGGACCG	4	-
1670	chr15	28847	29480	TTTTATGGTCTAGACTTTTTATAT	1	-
1671	chr01	204181	204709	AGGTCGTGAGGTATGGCTGGGCTTA	11	+
1672	chr15	676705	677338	AGACGTGACTGAGGTGACACAAGA	1	+
1673	chr16	945962	946541	TGGTTGGTGGTCATTACAAACTTTG	2	-
1674	chr04	981514	981976	CCGTATACGCTGTACAAATTTGGGG	4	+
1675	chr12	1681	2164	CTAACGTATGAAGGACTTAGTCGAGCA	1	+
1676	chr07	769776	770169	GGATTATGGCGACTCAGGGTATTTT	2	+
1677	chr04	1307552	1308059	AAATACTGGGCAAGGCGTGTCTCGG	2	-
1678	chr07	482112	482664	TGTTCTCTGCGTTTACGTGTGGACCTA	1	-
1679	chr16	945939	946398	GTTGACTCGTTGTTCGCACTGTAGG	12	+
1680	chr16	945998	946499	CTAAGTAATACATTTTAAATCATAG	8	-
1681	chr08	368643	369138	AACGGTCTACTTGATGAGCTTCTTC	5	-
1682	chr02	159310	159787	TGGGTCCTTGCAGTCGCTACGGGGA	14	-
1683	chr09	93707	94289	GGGGGGGTGTCGTAGCCGCGTTAAC	2	+
1684	chr01	25578	26040	GGTTAGCCGCCATGTAAGTGGAGGGT	1	-
1685	chr07	442076	442599	GTCCAGTGTCAGTACCTCAGGTCTA	2	-
1686	chr04	1504043	1504568	TCGTAACCGGTATGGTCTTGAATTT	3	-
1687	chr10	713401	713947	TAAGTGTTCGTCTGAACTCTAACAC	3	-
1688	chr04	742243	742861	GTGGGGGGGCAGCGATTTTATAGGTAT	1	-
1689	chr08	177172	177469	GAAAATCGGGTGTTGGTTTTAATTC	1	-
1690	chr02	734064	734526	GAATCGAGTGTTTGTCTAGAGCCGAT	1	-
1691	chr15	344720	345197	ACTAAACGTAGGAGGTGCTAGTGGT	1	+
1692	chr16	945873	946411	CCCTCTTCCCCCGTCAGTTTAGCTT	3	+
1693	chr15	947301	947847	CTGGCAGTCATGTTGGCTGGGACTG	1	-
1694	chr04	1466681	1466987	TGGGAAAGTTTGGCTGGAAACTGGA	3	-
1695	chr12	325582	325864	GTTTAGCAGTATAGGATTACCTGCAG	1	+
1696	chr06	175843	176269	TTAGTTTTTTGCTGTTAATAAGTTA	1	-
1697	chr04	891258	891573	GTTCCTTAATTGTATCTGTAAGTCA	2	+
1698	chr10	453788	454316	GGAGACTCTTTAGATTCGTGTTTTT	4	-
1699	chr14	139476	140036	TCAAATCATGGGTACTAAAGTAGAC	2	+
1700	chr05	395402	395921	TGGCAGGTTTGCGCGAGCGCAATCA	4	-
1701	chr11	240073	240518	CCACGTATATTCCCGCCTGTACCAT	4	-
1702	chr15	272018	272555	TAATCTTGTAATGTAGGTGCAGTCG	4	-
1703	chr03	63016	63274	AAGGGATTTTTTATTCTGTTTGGGT	2	-
1704	chr07	883025	883505	TTTGCCCATGTGTAGAAGATTATTC	2	-
1705	chr05	1516	1957	ACGAGAGTCAGTTGGGATGGGTGG	1	+
1706	chr16	945969	946377	AATTGTATTCTAACGTGGGCTTGCT	1	+
1707	chr12	903740	904394	ATCTGTCGCAGAGATTAGAAGGCTG	9	+
1708	chr02	523665	524082	CAATGATATGTTCTTCATCGCACAG	3	-
1709	chr02	1496	2147	TTCGTGCTGTGTTTGCCCCTTATAACAGA	1	+
1710	chr10	466439	466987	AACAAATAACGTTCAATTGCCATAT	2	-
1711	chr11	368435	369041	TCTGAGGTATATATCCGGAGTTTGA	5	+
1712	chr16	945909	946596	TACAAAACTTTAATGTGTTCAATGA	39	+
1713	chr14	33444	33940	TTTTAAAGTAATATCTTAGTGGGGGC	1	-
1714	chr03	226214	226552	CTGTTCCTCATCATGTAAATACGTA	18	+
1715	chr08	560240	560933	TGGTAGATCCTAAGTTTAGTGATAG	2	+
1716	chr15	30895	31267	TGTGCCCAAAATTATTTTCCATCCC	26	+
1717	chr04	1308074	1308530	GCTTGTCTATTCTGAGGAATGTGCCA	1	+
1718	chr16	693084	693513	TTTAAAGGGGTTAAGTCCTCGATAG	21	-
1719	chr12	1716	1889	GAACCAGCTAATGAATAAGGCCTT	1	-
1720	chr16	945998	946469	AAGAGTTATTAATGTGTGATCAGAG	3	-
1721	chr10	521477	521918	TAAGCACGGCCGGGATGTTTGTCAG	2	-
1722	chr04	1529679	1530117	GACGCCACAATGACGTCTAATTTA	1	+
1723	chr01	204184	204709	TTACATTTTTGCAAGCGTTGCTAACG	1	+
1724	chr04	882100	882624	TAATCCCCTCTCAGCCCACTTTTTATGA	1	-
1725	chr10	95268	95796	AATTGAATTATCTTACGTCTTCGT	1	+
1726	chr02	1737	2170	AAGGGATATTTACCCCATTTTGATTA	1	-
1727	chr02	2047	2506	TGTGTACTGGTGTTGCTCACGGGACT	1	-
1728	chr04	59925	60409	TCCGGGATAGGAAATAATGGGTCGT	6	-
1729	chr06	175636	176293	TCCGATTGTTATAAACGCGTGATAG	1	-
1730	chr10	705985	706687	ACTAACAAATACTTGGGGCGGGTAT	4	+
1731	chr09	25276	25723	AGCGGTGATCGCATGTGTGGACAGA	3	-
1732	chr01	204311	204801	TTCTTTTATTGGTTCTGTGAATGAA	1	-
1733	chr07	509608	509998	ACGCATCTTAATCAAAAATGTGATC	9	-
1734	chr08	49172	49643	TGCAGTATGAGCGCATCCTGGAATT	6	+
1735	chr07	24581	25127	GGCTGTTGCCCCCCAGTCGGGGGCA	4	+
1736	chr02	455006	455489	CATGGGCGCACTATACGCCTATACC	3	+
1737	chr08	140740	141274	ATTCCGGTTCCACGGGACACTAGCG	1	-
1738	chr15	676705	677338	TATTCACGGAGAAGGTATGGTAAAC	1	+
1739	chr15	28883	29480	GATTTGGTACAGAATAGTTAGCGAC	3	-
1740	chr02	72185	72437	TACATCTGTGAGGGCTTTAGTGCG	1	+
1741	chr12	399477	399991	CTGTGCATCAGCTCTACAATTTTGT	4	+
1742	chr16	584809	585319	TCTGCGAGTTCCTTGAAGGACGCGAAAT	1	-
1743	chr16	481608	482167	AATGCGATGTACACTGAAGGGTGCT	1	-
1744	chr15	676705	677338	ACTGTATTAGTATCGTACCAGGGAC	1	+
1745	chr14	719997	720459	CATTCAAGCATAGGGGTATATGAAGGG	1	-
1746	chr16	946203	946665	TTAAACTAGCTAGCTTCTATCCAGA	50	+
1747	chr07	282645	282966	TAATGCTCGTTGTGAACCAGGAGAC	5	-
1748	chr15	114918	115395	TCCCGACCACGATACAATCGTATAA	3	-
1749	chr05	85335	85792	CTGGCCTAGCAACCCGGAAGGCGGATTTG	1	+
1750	chr01	69217	69466	TCACATTCGGAATTTTCTAATGGCG	10	-
1751	chr13	588471	588759	AGTTGGCGTCGGCTTGGGTTGTTTG	9	-
1752	chr14	421503	421937	AGAAGCATGATAAACGACGGATGGC	12	-
1753	chr11	646924	647362	GAAGCGATAACAGTTGATTAGGTCC	3	+
1754	chr04	1307414	1307957	TATAATGTTTTAGGCGAAGACTCAC	15	+
1755	chr12	250267	250634	CGCTCGGATTGTGGCTGGCTTGGAC	2	-
1756	chr05	116495	116768	GGGCTGGTGGGGTTGGCTTATGAGG	18	+
1757	chr16	945952	946418	AGATAACCAAATAACGTTGTCCTTA	12	-
1758	chr16	946006	946327	TGTGCGGGACCGGGAAGAAACGCG	1	+
1759	chr14	708746	709277	TGAGTGATCTTCGGACGTGCGAAAA	1	+
1760	chr05	510926	511583	TGAGTTAGGGGTAACATAAATAAAA	4	+
1761	chr16	945894	946453	TACCGTGCTAAACTCAGGTCCTTCT	3	+
1762	chr05	473098	473431	GTGAAAGATAGTTCTTATTAGTCCT	2	-
1763	chr10	55548	55869	ACTTGAGCGGGACGACAAAATGGCA	1	-
1764	chr08	560282	560891	GTCCATTTAGTTATCGGTTCCATGT	8	+
1765	chr02	661485	662028	CGGAGAGTAGGAATTATCGGGTTTG	24	-
1766	chr02	268993	269381	TGGAGGTTTGTCGGGTATTCTCCACT	1	-
1767	chr04	757480	758121	GGTTTGGAGAATGGGGTGGGGTGCCA	1	+
1768	chr01	206293	206749	TCAGGAACACCCTTCAGTGTACACA	8	+
1769	chr09	238217	238489	TCATTGGTCGTCATATAAGAGTATA	1	-
1770	chr16	945959	946454	GTGGGGAGCGGGGACGGCCTGGCTC	5	-
1771	chr15	29828	30314	TAGCGTAATGTTCCGATCTTGTGTGTACTTATCTCGGTATAGTC	9	-
1772	chr15	722719	723212	ATTGATTAGCTCCGGTTGGGCCTGG	1	+
1773	chr01	222082	222712	TCAGGAGCGTTGTCTGTATGTGGTA	1	+
1774	chr01	12529	12843	TTTTTCAGTCATATCTAAAACTCGA	1	-
1775	chr14	570892	571369	TTTTTTTGTTGGTACGGGGAGCGCAG	1	+
1776	chr05	349999	350458	CACATTATTGTATAGTTCCGACTTAT	1	+
1777	chr10	665907	666301	TATTATCATTCCCCGTTTAGAATTC	2	-
1778	chr07	1049446	1050036	TAATGATATATGTTGCCGAGCCAGTG	1	-
1779	chr12	132063	132393	GCAAAGCGAATCTTTTCGGCATTGA	1	+
1780	chr15	490202	490700	ATCAGTTTTTTAAGGTTATGGCGT	1	-
1781	chr05	201029	201617	TTCAATGCCCGAATGTGGATAGTA	1	+
1782	chr16	945850	946327	TGTGATCAGGGAAAGGGGTAGGTGC	6	+
1783	chr11	227066	227547	GAAAGGACTTAGCGCTTATGCGAGG	9	+
1784	chr13	219936	220496	TATGTATGACGTAGGTATAGGAGTT	2	+
1785	chr10	729063	729618	CGTCTGCCTTCCTTGGGTGCCTGCA	1	-
1786	chr16	281708	282126	ACTTCTAATGAATTCAAACGAGCA	1	+
1787	chr04	815740	816121	TCAACGTCTGAATTGCAAAATTTAAC	1	+
1788	chr16	945981	946526	TGCGGGTGTCGGAGTTCCGATCAATAT	1	-
1789	chr02	70274	70732	AAACGGTTCTTCGCAGATTCTAGC	1	-
1790	chr04	146903	147401	TGGGAAGTGTGGTTTGGTCAGCACG	18	-
1791	chr09	2145	2670	TAATAAGGTTCAGGGCCTTCCACGT	9	-
1792	chr09	360982	361438	ATTGATCTAGTTTTGTAATCGTTTTT	1	+
1793	chr11	381445	381910	TGTTGTAGCACAACGACTTCGTGAT	2	-
1794	chr02	792877	793393	GTAGTAGGATAGACTCGAATAAATA	3	+
1795	chr07	430727	431209	CTTACTTTTATGAACGCCTTGGCCTGTTG	1	+
1796	chr16	584809	585319	GTGGTGGGGGGTTATCTGGGTATTG	5	-
1797	chr04	1307716	1308564	CGTGTCTATTGGATGGAGATAGAT	1	-
1798	chr16	945993	946368	AGTCCGGCTAGTTTGTGTGTTATCTCTAT	1	+
1799	chr04	1307940	1308488	CTTAGCGGGTGATGTCTACATGCA	1	-
1800	chr05	85319	85902	GGTATAGTAACGTGTGGAGAGGGGG	2	+
1801	chr16	454421	454835	TTGAAACTCCCGCTGATCGTAACAA	3	-
1802	chr12	96994	97495	TTGTGGGGCAGTAGGTCTAGCGTCG	10	-
1803	chr01	25578	26040	TAACTTCCCTAGTTGAGTACGAGCA	2	-
1804	chr04	59245	59734	TGTCCGTCCCAAATCAAAAGTAATT	2	-
1805	chr10	120897	121410	GGTGCAATAGTACTCGGGTAAGAAG	5	+
1806	chr15	637957	638559	AAGGGAGACGTCGGAATAGCATTATTGT	1	-
1807	chr08	329015	329432	CTCACGGTTGATACTGAATAAGATTAT	1	+
1808	chr15	218791	219305	CACGGGAGAATATATAGCTGAATAA	5	+
1809	chr02	130964	131438	CTCTATGAACTTGCATTAATGATCC	13	+
1810	chr11	356869	357373	ATCTTTATTTAATGCAGAGACCGACT	1	+
1811	chr16	945660	946074	TCAAAGGGTGGTGGAGCCAAGCTC	1	+
1812	chr16	945979	946538	TTAACCGGTCTGTTGGTCGGTGTA	1	-
1813	chr01	42230	42706	CTGTACAGTACTCAGCATTGTGAGGT	1	+
1814	chr04	481722	482229	TTCAGCATTGCGGCGTCTGTTTTAG	2	-
1815	chr16	187237	187663	GGCAAGATATTGTGGTTAGAGAAGC	11	-
1816	chr11	381445	381974	AACATGGCCCCTTCTGTCGACACTA	3	-
1817	chr08	173438	173966	GCTGCAACAAATTGTTATTATGGGC	3	+
1818	chr04	59923	60409	AATTAGTGTTCTAGAATACGGGTAT	6	-
1819	chr16	945918	946556	GTAAACTCGAGAGGGTTGTGGGAATT	1	+
1820	chr04	872098	872527	GTCTCTTAGCCTATGCTCTTGTAGA	9	+
1821	chr01	221926	222361	AGACTAATAGTTCTGAACCATACAT	2	+
1822	chr14	33720	33999	AGTTTTCTGATTCTACCCGTAGGTT	11	-
1823	chr07	451373	451991	TGTTCATTTATCGCCTACACGTGAG	1	-
1824	chr01	72438	73002	CTTCGGTTTGTCCCGGTGATGAAGG	1	+
1825	chr15	676705	677338	GCTACTGCGGGCGGGATTGCTACGC	5	+
1826	chr07	39831	40416	GCTGAGCATGCGATGTCGCGCTCCA	7	+
1827	chr13	723009	723522	CTCTTTACGGGCACCGTTTCGGGCG	5	-
1828	chr11	336738	337230	GGCATCCTTCTAACGGTATATTAGC	2	-
1829	chr02	2029	2635	ATGAAATTTTGTGTAAAGCTAATGA	5	-
1830	chr11	356869	357373	CCCATATGCAGGTCGGCTGGTGTGC	1	+
1831	chr07	979936	980533	AGGTTGAGGCCACTAAGGTAACGCG	1	-
1832	chr13	1836	2377	TGTGTAACTTCTCTTAGACTTATAC	2	-
1833	chr16	454574	454997	AGGGGTTACTAACTTTATCGTTTCC	2	-
1834	chr12	715954	716234	GTATATCCTGCGCATTATAGGGG	1	+
1835	chr09	23293	24049	ATCAGGTATATGACATTCTGTACTG	1	-
1836	chr13	811446	811812	GGTAAGTATAAGTGTGTCAGGACCG	7	-
1837	chr10	362333	363026	CGGATATGTAGCGTTAAGACTGGGTGA	1	+
1838	chr13	288371	288830	ACATGGGGTTTGCGGGCAAGGAGGA	2	+
1839	chr13	895349	895967	CTTGCGAAATGCCTGAACATAGGTA	1	-
1840	chr08	509346	509625	TGCCCCGAATAAATAGCGCAAGTGT	1	+
1841	chr12	7216	7776	AATGTTGGCGCTTCGGTAAACGCAGG	1	-
1842	chr10	434135	434728	TTCTAGTTGTGTGCATGGAGGTTAC	1	+
1843	chr07	442250	442772	TTCAAACAGGGAGTGCCGATTTATC	1	-
1844	chr16	945596	946262	GAGTGATGGGTTTGGGTCATGTATGG	1	-
1845	chr15	82306	82918	TCGATACTGGCGGAGGTCAAGGGTG	6	-
1846	chr07	980326	980608	GGAATTCAACGGGTGAGGCGATTGG	3	-
1847	chr09	128179	128716	CATGAAGTGCACTCCTGCGTGTATT	1	+
1848	chr04	1307883	1308636	GGGCCGCTGGTCATTTGTATGTCGT	21	-
1849	chr12	99389	99986	CACGTTAGCGCCCATTGTGTCTAAT	12	-
1850	chr13	219736	220220	CTCAGTAAAATTTTTTAGGCTATTA	4	+
1851	chr08	542735	543308	AGGACAAGTAGGTGTGCACAAAGAG	1	+
1852	chr10	338320	338965	TGGCCTGAAATGTCCCCGTGGAAAT	2	+
1853	chr14	33513	34062	TCTTCGATCCCGTTCAGTGTGAAT	1	-
1854	chr05	1659	2253	GTCCGTGGCCCACCAGCGGTCCGGT	1	-
1855	chr15	637953	638562	TGGCGACTGCGTTATGCCTGTATAT	2	-
1856	chr12	100897	101359	AGCGTTATAAGTGAGCGTGAAGTTG	10	+
1857	chr14	105784	106357	CTAGCTACAAGGCGGTATGGAGTCG	10	-
1858	chr05	87064	87706	CGTTCAGGCGATGAGTGTGTACGTG	1	+
1859	chr04	928617	928920	AAGTTTCGCGTATTTCTTACGCATC	3	+
1860	chr01	204184	204958	CTGTGGCAAAACCAATAAGTGTTCA	1	+
1861	chr04	1002470	1002974	CCGTCTGTATATCTATAACTTTTC	1	+
1862	chr13	588231	588831	CGTGGAGATACTTCTGTATTTGCTG	1	-
1863	chr08	442986	443340	AACTTTCGGTAGTCTGAGAGGGTTCGGT	1	+
1864	chr02	563893	564385	ATGCCTACTTGGACAGCCAACTCGCG	1	-
1865	chr09	23383	23885	CTCCATGCGGTATAATTCGATTGCGCC	1	-
1866	chr11	521176	521647	TAAAAAAACAACTCCGCTATGTGAT	7	-
1867	chr08	140740	141274	ATGTATGTAGCACTGGGATGACCAA	1	-
1868	chr16	946005	946434	TAGCTGGCTCACAAGTGCAGGAGGT	21	+
1869	chr16	945974	946511	CAGTTATGGGCAGAGGCTCTGGGG	1	-
1870	chr05	19677	20037	GGCTTTTATCTTTGTCTTAACACTAA	1	+
1871	chr09	128350	128671	GGTTCTGGGTAATAAGGCTCGAAA	1	+
1872	chr11	337226	337618	GAGCAGAACTGGACTTCAGTATCGC	29	-
1873	chr05	510926	511583	AACAGTTCTCCTATGCGTGAGTTTT	7	+
1874	chr13	510882	511388	ACATAGACTTCTTTGAACCTGGAAA	24	+
1875	chr11	108842	109360	GTTTGGGACAGGATTCCGTAATGTCT	1	+
1876	chr08	51958	52180	GGACTTGCATATATCTGCTTGGCGT	1	+
1877	chr12	732609	732990	GTGGTCTGTTTCCTAGCCCGCA	1	+
1878	chr15	676705	677338	TACGCAACTTGTGGTGCAAGTCATA	20	+
1879	chr13	510985	511457	GACCTGGAGTTTAGGTTGTGGAAGT	1	+
1880	chr09	54027	54641	AGGAAGTTATGCATTAATGCACTG	1	-
1881	chr08	329015	329432	GTAGTCAATAGTCCGTTTCATATTT	2	+
1882	chr13	2108	2426	GTTTTTCACCGAGCTTGGCCAGTTT	2	-
1883	chr06	35093	35741	GTACGACAGACGTGAATCGGCTGTA	5	-
1884	chr14	33513	34218	GATATACTCAAGCACCTTTTGTTTT	7	-
1885	chr01	47625	48126	GGTGATTGTTTTAGTGGGGCGCAGAG	1	+
1886	chr13	647176	647668	TATTGCGATTTACATCAGCATCAAT	2	+
1887	chr02	794881	795432	GGCTTTGGTTGTTCTAGGGATCGG	1	+
1888	chr16	481608	482170	TTTTACGGGATCGGTGAGAATATGG	1	-
1889	chr09	23293	23932	CTGCCTGATGAAATTATTTCGCATT	1	-
1890	chr10	290121	290688	TCGCGTCCTATGACTGTGGCCTCAA	9	-
1891	chr07	915668	916169	GCTGAAAAAGTAAATTTGATGGGAA	3	+
1892	chr14	105880	106474	TTAGGCTTTGCCATTTCGGCGTGGG	8	-
1893	chr05	85153	85782	CGAGGTGGAATAGCGTTATGATGGG	2	+
1894	chr15	344744	345338	GTTATAAGTTGTCAACGTTTCTTGGC	1	+
1895	chr09	391377	391836	GTATATCCTTGGTTCATTCGGGCGA	7	+
1896	chr04	1307737	1308112	CTAGCCTTTATTATCAGGTGTATCGC	1	+
1897	chr07	158483	159011	TAGGACTGGTGGTATGGTATGGGTT	38	+
1898	chr16	945866	946326	ATGAGACCCCGTAGGTCGGTATGAG	11	+
1899	chr10	408312	408588	TGGGGATAGTCCGTGAACAACATGC	1	+
1900	chr09	128266	128980	AGGCCTATGAGGTGTGGTTTGTCA	1	+
1901	chr10	290142	290673	GTTGGGGTGGCCGCAATCGTGTGTAT	1	-
1902	chr15	284008	284497	TTAATTGGTCGAAGGGAACCGCCGA	1	-
1903	chr10	547039	547504	GTTACAGCGGCGATTGGTTGATTATAG	1	+
1904	chr10	95264	95879	TTTCTAATTAGTATGATGATACCCG	1	+
1905	chr16	901973	902531	CTTTAGGTAACAGCAGGTACGGTGT	23	+
1906	chr10	122544	122967	ATATGTAGGGTGTTAGACTGTCTGA	1	-
1907	chr07	579774	580287	TCAGTTTTTAAATTCCATAGGACTC	2	+
1908	chr08	542684	543251	TTGCTTTAACATTATTAATGGTAGA	1	+
1909	chr04	330743	331238	TTTTTCTTTTGAGTTGGTAGTTAGC	1	+
1910	chr12	238436	238895	AGCTGTTAAAGACAAGATTTTAATT	8	-
1911	chr09	2124	2670	GGCTAATATTTATAGTTGGACTCTG	6	-
1912	chr14	33720	33999	AGTTTTCTGATTCTACCGTAGGTT	1	-
1913	chr09	128410	128980	TTGTTGACGTATCCTAGGGTACGTA	3	+
1914	chr02	1790	2381	CTACTTGTTCGAAGTTGGCTAGTAG	4	+
1915	chr14	593705	594149	GGGTTTGGTTAAGTGTGTTAGCCT	1	+
1916	chr01	204830	205348	AATGGGCATGGGCTTAATTGAAGGC	5	+
1917	chr14	489290	489725	TCTCATTTCATCACCAATTCGCGGTA	1	+
1918	chr04	330765	331133	AGCCTCTGATACGATCGTATGTGAT	1	+
1919	chr12	99437	99887	GGGGAGCGACTTATTAGAGTCGTTT	4	-
1920	chr04	465881	466346	TCGTTGCAGTGACACGTAATCGGG	1	+
1921	chr16	945974	946373	TCAAAGGTAGACCAGGCGGCTTTTC	2	-
1922	chr14	105577	106090	AAATTGTTAGTACTGATGGTTTCTT	4	-
1923	chr02	396079	396655	TCGGTTCCAACGGATGATTGCTGA	1	-
1924	chr01	222379	222802	GATAGTTCAGTTTACAGATTCTGGG	17	+
1925	chr07	417661	417868	GTAAGGATCGTGCCCGAGACGTAGG	5	+
1926	chr16	372425	372857	TAGGGGACATACTGTTTCTGCCTGGA	1	+
1927	chr01	204184	205111	ACGAACCGGACCCAGTGTCATATGA	1	+
1928	chr14	487687	488116	TATTCAAATCGCTCTCGCGGTCTCA	3	-
1929	chr15	1036072	1036391	ATGTTGGCCTTGCCGCGCGGTGTCTGGG	1	-
1930	chr16	945990	946326	TGAGGTGTGGAGTACGAATGGGAAG	4	+
1931	chr09	24022	24553	GATTATATGTAAGCAACCGCACTTT	4	-
1932	chr09	23470	24031	AAGTGGAAAGTACACCTAGCCTTCA	50	-
1933	chr10	714396	714906	CACAAATTCGCACACTAAGATGGCG	3	-
1934	chr08	140920	141274	CTGATATGTCCCGACAGGTGTTTGC	5	-
1935	chr05	195103	195793	AATGATTCCGGGGTTCGGGTGCTATG	1	+
1936	chr02	455006	455489	ATTCTTCTGTAACCACGGAGGTAAT	5	+
1937	chr09	221444	221948	GGGTGATGGTCGCGGTGGGGGGGCGAC	1	-
1938	chr06	50238	50844	GTAAGAGATAGTCCTATGAAATAAA	7	+
1939	chr12	1164	1827	CCCCGATATGCAGAGTGGCGGTGGG	20	-
1940	chr15	29828	30314	ACAAACGTGATACGATTCATTTATT	2	-
1941	chr01	26496	27026	TATTATAAGACGCCGGAGGTCAGG	1	-
1942	chr07	414625	415057	AATAATAATTACTAACTTGCCACAA	6	+
1943	chr16	945947	946343	TAGTTGCGTATACAGTATGGCCATC	2	-
1944	chr14	323101	323584	GAGGCCTGTGACCAAGGGTTGGGAG	1	-
1945	chr05	510926	511583	GTAACGAGTAATTATAATAGTCATT	6	+
1946	chr13	233550	233907	AGGACGGATGTTACTGTATTGGTATT	1	+
1947	chr13	897031	897451	TCTAGAGGGGTTTGTTTGCGTGTGCT	1	-
1948	chr04	59413	59968	TTAGTTGGATTATGGGGCGGGGTTC	1	-
1949	chr07	442154	442580	TGATAATATCGGTATAGAGGCTTGT	1	-
1950	chr12	814543	815044	GAACCTTTAAGACCACTTTATGATT	3	+
1951	chr07	442154	442580	CACACGTGCGGTTTGTGGAGCTTAT	6	-
1952	chr16	945969	946482	ACTAATATGGTTTGACACGTGCTGT	1	+
1953	chr11	174850	175285	ACCGACCACGCAATCTTTGGCTGGA	2	+
1954	chr11	356869	357373	TTACAACGCCCAGCAGTGGGCGCCC	1	+
1955	chr08	526768	527261	CTATTATTGATGTACGTGGTGCAT	1	-
1956	chr05	510926	511583	TTTCAGTGACACCAAGCTGTGGATT	1	+
1957	chr11	144741	145209	TTGTTACTAATTCCGGGGTAAATTG	1	+
1958	chr07	517766	518219	GTTGACAGTCTACTGCTTAAGCTGA	1	+
1959	chr04	1308024	1308578	AGATCTTATTTCTACTGTTAATTAA	3	+
1960	chr14	33513	34218	CTTGCATGATCAAACCTGTAAAGTC	4	-
1961	chr04	1433813	1434362	CTACGATGCTTTCGTGACAAACATGAT	1	-
1962	chr13	219908	220553	TCACGATATAGCTTCGAAAAATGG	1	+
1963	chr16	946122	946498	CTCTCTTGTGACAACCCGAGTCTAGA	1	+
1964	chr09	83297	83678	AACTCTACGTTTACAACGAGGGACA	5	+
1965	chr02	455537	456146	AAGTTAGATTTTGACGGACGATGGG	4	+
1966	chr12	7425	7941	CCTTGGAGGACACAGTTGCACGCC	1	-
1967	chr14	188874	189339	ATACCTAGCCTGAAGTAAGAACTGC	10	+
1968	chr16	945974	946481	ATTGGTTTGATATTCGTACGGCGTA	25	-
1969	chr12	1584	2175	TCGTATAATAGTCTTCGTTCGCTCT	3	-
1970	chr05	85219	85719	CAGAGGATTGCTAAGGGTTTACATG	2	+
1971	chr06	55600	55984	GACTCATCTTGTGGTGATTGTGTTA	4	-
1972	chr09	23293	24049	GTGAGTGGGAATCGTTGGTGGTGAG	2	-
1973	chr12	350623	351220	TGGTGCCATTTAAATTTTAGCCGGC	1	-
1974	chr15	28847	29480	GACAATGAGTAGAGAGCGTGTCTGA	11	-
1975	chr10	338320	338965	CATATGTGATTGTCTAAGGCAGCTA	5	+
1976	chr14	33399	33933	CGTTTTGGTCTGTGAGGGGGGCCAC	1	-
1977	chr07	750607	750974	TCTCATGCATAGCTGAAATATATTGGACAA	1	+
1978	chr15	31114	31556	GGGATGGGTTTAATTGCGTGAACGA	3	-
1979	chr02	27487	28012	AGATTTTTGCCTGTTTAGTGTTCAA	5	-
1980	chr05	85302	85797	CCACTGGCAACATATGTTTTCCTCT	1	+
1981	chr04	891048	891537	ATACATGTATCGGGTTACATGGCGT	8	+
1982	chr01	25672	26212	AACTTGTTACCACGCGCCCCGCTAG	2	+
1983	chr11	243799	244195	AGAGGCTGTATAATAAGAAACTGTT	5	-
1984	chr12	714341	714641	TGCGAGTACACTCTTGTCATAACGG	5	-
1985	chr14	33585	34266	ACGAGGGGGGGGCAAATCGGTCAGCT	1	-
1986	chr14	758527	758986	TATTGGTGGCAGTGGGCCAAGCGCG	1	-
1987	chr04	59332	59911	ACTAGCAGTCGTCATATTTGGAGAA	9	-
1988	chr04	59458	59905	TTAAGGCACGTTACGTATCGCAGA	1	-
1989	chr09	54440	55025	AGTACTTGAGACCCCATCGCCGAGC	10	-
1990	chr16	800384	800807	ATAATTGAAATAATTCCCTTCTGGG	2	+
1991	chr07	1049530	1049941	AGAGAGCAAGTATGATCAATTGGAT	2	-
1992	chr02	613046	613685	GCATGTCATTAACGACGCACTATAT	4	-
1993	chr12	981023	981440	ATGACTTCTTGTTAGTAAACGGTGA	2	-
1994	chr13	510882	511388	GTGGGAGATTTTCGTATCAAACTAG	13	+
1995	chr02	1493	2009	GAGGATGTATTATCCGCCCGAGGCG	10	+
1996	chr16	946116	946608	AAGGCAACTCCGAAATACGGGGCGGCGG	1	+
1997	chr15	402186	402465	ATCCTCGTCGCTGTCGGCTATTAAC	4	+
1998	chr01	25909	26431	TCCGATTTACTAATTGTATTGCTTT	11	+
1999	chr16	945974	946538	TTTAGTTCGCAACGCAGTACTGTGG	2	-
[truncated: 119,108 more rows]

## Sheet: Supplementary Data 3
Reynaud_Supplementary_Data_3
	barcode	Far.left	Left	Right	Far.right	unsorted	activity.score	coordinates	ORF	gene	chrom.start	chrom.end
1	AAAAAAAAGGGCAATCATTTTAATC	2	88	6	706	9	1.56733	chr14:717137+	YNR051C	5	717137	717518
2	AAAAAAACACTATTGGTGTGTGATA	2025	4380	1644	1113	145	-0.214923	chr15:107655-	YOL112W	MSB4	107296	107707
3	AAAAAAGTTCCTTTTTGCTTTCACT	87	592	192	149	25	-0.0210868	chr14:487684+	YNL074C	3	487684	488152
4	AAAAAATGATGGAGCTTCATCTTGT	269	583	198	450	30	0.151281	chr05:101075-	YEL027W	VMA3	100762	101127
5	AAAAAATTATCGGCGTACAGACTGT	932	1562	881	630	80	-0.128226	chr07:518725-	YGR014W	MSB2	518306	518777
6	AAAAAATTGGCTTAATGGTCTTAGT	203	258	438	461	16	0.398029	chr05:116863-	YEL021W	URA3	116525	116915
7	AAAAAATTTGCCCATGTTCTTATGG	5	755	438	138	30	0.0694658	chr12:254725-	YLR056W	ERG3	254360	254756
8	AAAAACATGTGTTATCGCGTGTAAC	407	683	556	1126	40	0.452198	chr04:236160+	YDL126C	CDC48	236160	236604
9	AAAAACGTTAGGCTGTGTTTAACTG	500	549	125	516	37	0.00212847	chr09:391864+	YIR019C	FLO11	391864	392210
11	AAAAACTATTCATTAGAGTAGGAGT	4	569	662	234	33	0.261634	chr13:102717-	YML082W		102391	102769
12	AAAAACTCAGATCACAGGGGCTTCT	912	335	449	198	18	-0.514582	chr04:67309-	YDL218W		67049	67361
13	AAAAACTGAACACTAATTGACTGTC	631	984	72	310	42	-0.352123	chr05:473023+	YER152C		473023	473359
14	AAAAACTTTGGTTGTCTAATCCGAT	332	157	298	226	14	-0.0427211	chr04:59923+	YDL223C	HBT1	59923	60409
15	AAAAAGCAGCTGTTGGGTTCGGGGG	207	3	2	160	4	-0.0696303	chr15:723049-	YOR204W	DED1	722725	723101
16	AAAAAGCAGTGCTTGGGTTGAACCA	890	404	426	237	30	-0.459452	chr15:965844-	YOR341W	RPA190	965497	965896
17	AAAAAGCCCCCGAGTTGATTCCGGT	0	201	30	211	6	0.637587	chr11:648747-	YKR102W	FLO10	648316	648799
18	AAAAAGCGCTTTGTCCGTAGGCCCT	1	501	60	49	8	-0.122463	chr15:30806+	YOL155C	HPF1	30806	31178
19	AAAAAGGGACTGACAGGCAGTGGTA	2	84	248	214	7	0.736638	chr10:95596-	YJL174W	KRE9	95213	95648
20	AAAAAGTAGGTAATTGGTTCGTCGA	0	391	75	108	15	0.103101	chr14:697266-	YNR038W	DBP6	696943	697318
21	AAAAAGTATGCGTTTACTTTTGGCG	361	1005	830	119	28	-0.161217	chr01:69222+	YAL039C	CYC3	69222	69583
22	AAAAATCACTTATGTCGTTCGTTGT	105	262	59	256	15	0.297302	chr04:59176+	YDL223C	HBT1	59176	59731
23	AAAAATCCCTATGTTTATACGTAGA	660	539	1603	254	54	-0.0463386	chr12:829135-	YLR350W	ORM2	828725	829187
24	AAAAATCGTGTGGCTGTGTTGGTGC	2095	821	1666	2469	101	0.213754	chr12:736778+	YLR304C	ACO1	736778	737315
25	AAAAATGAGTATGTGTATTATCACG	872	1959	64	42	54	-0.621076	chr08:420484+	YHR161C	YAP1801	420484	420964
26	AAAAATGGATCTTAAGGGAGAGGG	0	17	0	242	4	1.72034	chr10:291921+	YJL078C	PRY3	291921	292326
27	AAAAATGGCACTTTACATTACTATC	0	2	1	181	2	1.87707	chr15:723151-	YOR204W	DED1	722733	723203
28	AAAAATGGTGAACTTATTACCCTTA	0	123	2	29	2	0.0253914	chr12:132290-	YLL008W	DRS1	NA	NA
29	AAAAATGTAAGGTAACTCTTTGGGT	951	58	257	192	20	-0.735226	chr16:680389-	YPR065W	ROX1	680069	680441
30	AAAAATGTAATGCATTTTATGACCC	1327	1086	844	761	63	-0.175915	chr09:343009+	YIL007C	NAS2	343009	343531
32	AAAACAAAGCTTTGCGGTCACGGCA	834	251	5	102	13	-1.05303	chr04:688743-	YDR119W	VBA4	688297	688774
33	AAAACAAATTATTTGATATTAATGT	4	701	317	113	19	0.0303382	chr03:274740-	YCR091W	KIN82	274399	274792
34	AAAACAATCTACTTCCATAAAGGTT	219	854	321	205	27	-0.099099	chr07:518281-	YGR014W	MSB2	517844	518333
35	AAAACACAACCCGAAAAGCCTAGAT	1	2	101	713	15	1.65899	chr02:117973-	YBL054W	TOD6	117650	118025
36	AAAACACCGCGGTCTGTTATTCTAT	163	472	38	213	10	-0.0351306	chr02:752625+	YBR275C	RIF1	752625	753114
37	AAAACAGTTCATGGCCGGTGAGGTG	1	163	140	51	3	0.192614	chr15:880400-	YOR299W	BUD7	NA	NA
38	AAAACATTGATCGACAGACCACCCC	45	1175	540	438	33	0.182878	chr13:854295-	YMR291W	TDA1	853915	854347
40	AAAACCGCTGGGTGTTTTCAGGAAA	1475	746	1152	1116	69	-0.0177844	chr02:793341-	YBR295W	PCA1	792877	793393
41	AAAACCTGTCTTTGTACTTTGTTGG	137	69	259	380	6	0.6124	chr12:233626+	YLR044C	PDC1	233626	233983
44	AAAACGCGGGATGACCCAGCCGGAT	1	330	163	53	12	0.0392902	chr15:29393+	YOL155C	HPF1	29393	29762
45	AAAACGGAGCACCCCCCAGGTCTAA	142	616	468	1443	33	0.811253	chr04:67354-	YDL218W		67139	67406
46	AAAACGTGAATCCATCACTGCAACA	3	254	28	522	16	0.9865	chr05:247726+	YER048C	CAJ1	247726	248149
47	AAAACGTGGTGGAGTGAAAGAGGAC	3	1	3	301	8	1.85307	chr15:320256-	YOL004W	SIN3	320044	320308
48	AAAACTCGTGGTTTTAAAAATTTAC	145	1	346	219	6	0.402911	chr12:802908+	YLR337C	VRP1	802908	803328
49	AAAACTCTACCGCAGCTAGTCATGC	108	126	244	0	3	-0.233314	chr09:40601+	YIL160C	POT1	40601	40984
50	AAAACTGGATATCGCCTCACTTATT	2	358	49	100	14	0.0922824	chr07:442088+	YGL028C	SCW11	442088	442418
51	AAAACTGTATGTTCCCAGCGGCTCA	1466	1348	519	967	65	-0.178661	chr07:418192-	YGL043W	DST1	417724	418244
52	AAAACTTGCGTATGAGTTCGATACT	460	976	585	327	40	-0.105174	chr02:277090+	YBR019C	GAL10	277090	277702
53	AAAACTTGTAAGCTGCACAGCTTAT	591	264	381	467	20	-0.00800314	chr07:1049530+	YGR279C	SCW4	1049530	1049941
55	AAAACTTTTATGCGCGGAACTTGGC	1327	874	526	505	51	-0.371105	chr05:329314-	YER086W	ILV1	329003	329366
56	AAAAGAAAGCATGGCGAGCGTACCT	0	637	64	21	12	-0.221174	chr14:408923-	YNL116W	DMA2	408687	408975
57	AAAAGACCTTTTACCTCCTTAGTCT	248	542	196	440	15	0.177855	chr14:26997-	YNL327W	EGT2	26650	27049
58	AAAAGACTTTTTATCCATTCCACTT	477	2127	1095	999	96	0.123353	chr05:66276+	YEL047C	FRD1	66276	66672
59	AAAAGAGCTTTCGACTTGTATGGAT	424	901	467	405	49	-0.0380192	chr02:455458-	YBR108W	AIM3	455006	455489
60	AAAAGAGGGACGCGTTCGTCTATGA	425	574	1036	1370	75	0.541976	chr08:341935-	YHR116W	COX23	341705	341987
61	AAAAGAGTTAGCGCAACTAGTATAC	9	885	988	370	38	0.262073	chr07:641131-	YGR079W		640868	641183
62	AAAAGAGTTTCTGAGGACGGGTCGG	505	19	3	50	11	-1.37544	chr11:121925+	YKL174C	TPO5	121925	122201
63	AAAAGATGGTCCTAAGAGTTGGAGG	37	793	173	167	17	-0.00196096	chr04:412560-	YDL022W	GPD1	412165	412612
64	AAAAGATGTGTGCTAGAGCTCTGAA	454	290	762	810	50	0.381517	chr11:175233-	YKL145W	RPT1	174850	175285
65	AAAAGATTGGGTGTTATGGTTAATC	531	447	4	29	13	-0.909682	chr15:880400-	YOR299W	BUD7	879993	880452
66	AAAAGCACCAGGACACAAGTGGCGA	2	187	3	3	4	-0.303064	chr04:833855+	YDR186C	SND1	833855	834248
67	AAAAGCGGTTTTGTAAGCACTTTTT	172	750	706	625	24	0.332968	chr16:282074-	YPL143W	RPL33A	281708	282126
69	AAAAGCTTTTTGCCGTGAAGGATTT	1	4	344	118	4	0.65557	chr10:179738+	YJL128C	PBS2	179738	180095
70	AAAAGGCAGGTTTTCTAGCGAACGT	13	8	12	1577	37	1.8591	chr04:427529-	YDL014W	NOP1	427304	427581
71	AAAAGGTAAACAAATGTTTTGAATC	139	1837	1432	226	57	0.00211334	chr02:779922-	YBR289W	SNF5	779608	779974
74	AAAAGTAACATTTGTGATACCGTTT	209	107	2	41	7	-0.802823	chr04:236232+	YDL126C	CDC48	236232	236574
75	AAAAGTCGGGGCCAGAGGGGAGCAA	3206	2401	1782	683	138	-0.462717	chr07:482112+	YGL008C	PMA1	482112	482664
76	AAAAGTGATGCGGCGGTGTTAGTGA	47	2	936	629	31	0.810196	chr10:714040+	YJR151C	DAN4	714040	714619
77	AAAAGTGGTAATTATACCGTGACAT	232	1923	182	810	43	0.11743	chr13:220180-	YML028W	TSA1	219848	220232
78	AAAATAAACGTCAGCTGAATCTTAG	5	391	350	168	12	0.260579	chr14:33438+	YNL322C	KRE1	33438	33873
79	AAAATACTTAATCGGGTTCATTTTC	411	125	333	154	9	-0.254506	chr14:607781-	YNL014W	HEF3	607496	607833
80	AAAATAGATAATGTCGAGTGTGAGT	830	1622	735	601	86	-0.12915	chr11:326741+	YKL060C	FBA1	326741	327245
81	AAAATAGCTGAGGAGCTAGTTTCGG	8	8	128	1645	29	1.74342	chr11:145079-	YKL163W	PIR3	144744	145131
82	AAAATATATTTGCTCTTAATCTCAC	265	1283	907	145	37	-0.103682	chr10:28442-	YJL214W	HXT8	28052	28494
83	AAAATCAATCCGTGCCTCAAGTACT	456	1266	642	149	46	-0.24266	chr12:889400+	YLR384C	IKI3	889400	889823
84	AAAATCTAGTGACGGTAGGAATTAC	626	513	1008	626	48	0.119086	chr04:382519+	YDL039C	PRM7	382519	382974
85	AAAATGAGTGGTTAAATGAGATATG	5185	315	398	727	89	-1.09197	chr12:375160+	YLR114C	AVL9	375160	375592
86	AAAATGTAAACCTCGGATAACGCAG	391	183	8	1	11	-1.19633	chr15:114924+	YOL105C	WSC3	NA	NA
87	AAAATGTAATGATTTCTCAGTTAGT	164	97	121	443	14	0.648242	chr16:716522+	YPR091C	NVJ2	NA	NA
88	AAAATGTTACTTGTGGGCCGAGTAA	105	248	11	325	12	0.448482	chr10:661617+	YJR127C	RSF2	661617	662109
89	AAAATGTTATTCTCTATAATGAGAT	434	3905	756	368	91	-0.198286	chr15:383944+	YOR028C	CIN5	383944	384436
90	AAAATTAACGAGATCATAGTCAACA	106	675	10	5	24	-0.452262	chr10:105599-	YJL167W	ERG20	105096	105630
91	AAAATTACGTCTAGGGGTACGCTGA	355	375	505	135	18	-0.17067	chr03:189364-	YCR033W	SNT1	189163	189416
92	AAAATTACGTCTGGAATTAGGTTAG	29	3	9	1025	11	1.78787	chr13:250401-	YML010W	SPT5	250051	250453
93	AAAATTAGGCTAGCTTCTAACGGAA	3	178	338	10	5	0.114648	chr15:627064+	YOR155C	ISN1	627064	627501
94	AAAATTAGGGACCAGCCGGTAGGTT	1263	300	636	119	26	-0.687805	chr09:128505-	YIL123W	SIM1	128179	128557
96	AAAATTCACGGCGGTTATAAACTAT	2	364	5	34	4	-0.173985	chr10:28442-	YJL214W	HXT8	NA	NA
97	AAAATTCCGATTTTTTTAGATTGAG	2	227	11	147	7	0.402965	chr11:275886-	YKL088W	CAB3	275494	275938
98	AAAATTCTAATCAAATTTTCGTTCT	1	171	127	116	4	0.399654	chr14:556152-	YNL039W	BDP1	555961	556204
99	AAAATTCTACAGCTGGAATCCCGTT	12	204	205	631	15	0.999724	chr02:375358+	YBR068C	BAP2	375358	375685
100	AAAATTCTTTCGGTCTGACTTTAGT	1	345	58	28	9	-0.128356	chr13:624684+	YMR182C	RGM1	624684	624949
101	AAAATTGATTAAAGCGTACGATCGG	70	99	44	156	9	0.386259	chr04:331054-	YDL070W	BDF2	330697	331106
102	AAAATTGGCCCGTGAGGTCGGCTAC	1920	4892	2755	1324	168	-0.117038	chr04:205750+	YDL140C	RPO21	205752	205909
103	AAAATTGTGGCAGAGTTAGGCGGCG	677	695	840	496	50	-0.0309004	chr09:402540-	YIR023W	DAL81	402205	402592
104	AAAATTTAGTACCTTACGCGATGCC	1	0	71	82	1	1.06241	chr10:576167+	YJR076C	CDC11	NA	NA
105	AAAATTTATATGTTCATTAATACAT	902	4561	988	650	113	-0.20092	chr04:1125744+	YDR328C	SKP1	1125744	1126233
106	AAAATTTATCTCGCGTAAATCCAGA	288	342	405	147	9	-0.120222	chr04:382519+	YDL039C	PRM7	382519	382975
107	AAAATTTTTGTTTCTCATTCTCGGA	210	556	174	443	24	0.214936	chr14:37099-	YNL321W	VNX1	36719	37151
108	AAACAAATATGGGATACTTGGAGTG	197	221	183	97	6	-0.188944	chr02:779922-	YBR289W	SNF5	779608	779974
109	AAACAAATCGCTTAGGACACCTGGT	40	324	39	627	26	0.869869	chr04:67324-	YDL218W		67142	67376
110	AAACAAGAGTTACAGCAGTTGCCGT	957	726	2315	122	75	-0.145081	chr02:563770+	YBR162C	TOS1	563770	564088
111	AAACAATATTATACGGCCGTGCTGA	13	316	146	122	16	0.19078	chr04:236757+	YDL126C	CDC48	236757	237243
112	AAACACCATGTGAAGCATAATCTGG	1392	2654	1621	465	99	-0.253411	chr15:46285+	YOL148C	SPT20	46285	46699
114	AAACAGAGTGCTGGTTAAGGTCCAG	1659	1530	1271	2299	75	0.20886	chr06:198765-	YFR022W	ROG3	198403	198817
115	AAACAGCGGGAACAGTACATCGCTC	1774	692	2012	2399	88	0.292182	chr10:95749-	YJL174W	KRE9	95378	95801
116	AAACATACGGCTGCCGCATTGGGCA	2742	2940	2445	1608	150	-0.142953	chr16:857748-	YPR159W	KRE6	857569	857800
117	AAACATATGTTAATGCCGAAGCGGA	126	415	378	708	36	0.601411	chr10:553476+	YJR062C	NTA1	553476	553725
118	AAACCAACTTCGAAACGCCAGAGTG	1972	1212	1748	1042	103	-0.147393	chr04:67342-	YDL218W		66959	67394
119	AAACCATTTCTTTGTACAGTATCGC	8	362	365	113	12	0.190804	chr11:637798-	YKR099W	BAS1	NA	NA
120	AAACCCAGGTTGTCGTATGCATTGT	236	1210	1514	1151	76	0.394865	chr13:588327+	YMR164C	MSS11	588327	588510
121	AAACCCTGTTTATGTGTTCTCTGAT	79	291	96	358	19	0.496746	chr04:211444+	YDL139C	SCM3	211444	211825
122	AAACCGAAAATGTCGAGTGGAGGGT	4767	2421	1728	5684	266	0.179046	chr10:572688+	YJR073C	OPI3	572688	572925
123	AAACCGGCTAAGTTGTGGGTTTAGG	297	822	13	906	33	0.390392	chr15:220213-	YOL058W	ARG1	219812	220265
124	AAACCGGTCATTTCATTTCTTACGA	528	371	257	226	30	-0.305505	chr07:1049446+	YGR279C	SCW4	1049446	1049919
125	AAACCGGTGGGAATTGAGGTTCGAA	360	375	3	25	18	-0.824315	chr13:149049+	YML061C	PIF1	149049	149382
126	AAACCGTTAGTATTTTTGAATGGTG	0	90	639	0	10	0.244895	chr08:302995-	YHR099W	TRA1	NA	NA
127	AAACCTCGCTAGCGTCAGAAGTGGT	2723	873	1103	1624	87	-0.173822	chr07:442154+	YGL028C	SCW11	442154	442580
129	AAACCTTCGAAAGTTTATGTTCTTC	472	153	438	12	8	-0.535203	chr15:114822+	YOL105C	WSC3	114822	115137
130	AAACGAATTGATTGGACTAAGTGAA	1068	48	823	655	33	-0.0554095	chr16:733887+	YPR104C	FHL1	733887	734346
131	AAACGACGTCCTCGTGTGGTTAGAT	0	154	2	1	2	-0.310669	chr09:23566+	YIL169C	CSS1	NA	NA
133	AAACGATATATGTGACTTTATTGTT	170	1200	739	495	35	0.148762	chr16:694719+	YPR074C	TKL1	694719	695182
134	AAACGATTCGACACGTTCTCGGGAT	307	248	13	243	11	-0.140983	chr08:57117-	YHL024W	RIM4	56722	57169
135	AAACGCAAATAGATCGGAAGTATAA	95	695	1814	81	63	0.133121	chr14:33762+	YNL322C	KRE1	33762	34257
136	AAACGCGTCGAGAGTCCAGTGGGAT	343	162	476	10	9	-0.370564	chr13:897031+	YMR311C	GLC8	897031	897451
138	AAACGGGAATCTAAGGCGGGTTGGG	6	5	16	993	20	1.85084	chr03:58226+	YCL037C	SRO9	58226	58637
139	AAACGGTAATCTCCTAAGAATTTGG	1	249	2	38	5	-0.0889641	chr15:798132-	YOR247W	SRL1	797743	798184
140	AAACGGTGTGTAGGCGTCGCGGTTC	74	366	393	353	25	0.399893	chr08:365910+	YHR131C		365910	366375
141	AAACGGTTTATAACGGGCTCTGACG	351	838	758	894	55	0.331521	chr16:187261+	YPL190C	NAB3	187261	187711
142	AAACGTACATAGACGTAGAATGCGC	3	403	177	67	6	0.0313269	chr04:1308802-	YDR420W	HKR1	1308413	1308854
143	AAACGTCGTCGCGTGGGGCTGCGGA	2	23	221	257	5	0.996278	chr09:76798+	YIL145C	PAN6	76798	77284
144	AAACGTGAATGATATTAGTGATTTG	7	334	233	1547	47	1.25271	chr16:794971-	YPR132W	RPS23B	794637	795023
145	AAACGTGGTGTGCTCATTGCGGAGG	1097	1702	2833	1522	127	0.18753	chr06:253783+	YFR053C	HXK1	253783	254030
146	AAACGTTAAGAAGCTTCCTGCGACT	882	1945	785	850	66	-0.0560307	chr14:33513+	YNL322C	KRE1	33513	34023
147	AAACGTTTTCTATGATGCTTCTTTG	222	598	4	85	11	-0.414544	chr16:66177+	YPL256C	CLN2	66177	66540
148	AAACTAAATTATCGTGTTATCCGTC	7	20	81	377	4	1.42052	chr13:149331+	YML061C	PIF1	149331	149721
149	AAACTAAGTGTGGAAGATGGTCGTG	3569	3771	2743	2539	297	-0.094916	chr08:329380-	YHR108W	GGA2	329015	329432
150	AAACTAGTTGGTAATCACATTGAGC	196	291	234	76	11	-0.215038	chr08:329380-	YHR108W	GGA2	329015	329432
151	AAACTATGCGGGTCGAGGTAATAGC	0	93	8	170	6	0.939937	chr04:160510-	YDL168W	SFA1	160166	160562
152	AAACTATTTTTTAAATGTAACCAAG	4	354	360	190	14	0.321047	chr02:365351+	YBR061C	TRM7	365351	365747
153	AAACTCGACAAAATGTTGGAGGTCG	498	1	159	431	15	0.0753034	chr05:245835+	YER047C	SAP1	245835	246309
154	AAACTCGCACTTGGATACTGCGACG	8	320	95	682	21	0.955659	chr14:148605-	YNL262W	POL2	148201	148657
155	AAACTCGTGGCCTTTTTCGGTTTTA	558	318	537	914	34	0.357494	chr11:60735+	YKL203C	TOR2	60735	61095
156	AAACTGGAGACAATGTAAGTGTAGA	269	541	55	428	20	0.12211	chr13:220219-	YML028W	TSA1	219896	220271
157	AAACTGGTTCTTCGCAGATTCTAGC	276	1521	636	769	40	0.16859	chr02:70267+	YBL082C	ALG3	70267	70730
158	AAACTGTATTTACCGAGATACGCAC	223	471	779	92	29	-0.037826	chr07:950630+	YGR229C	SMI1	950630	950977
159	AAACTGTGTATGAGGGTTCGCCGAG	95	1198	1223	1370	92	0.535374	chr05:247720+	YER048C	CAJ1	247720	248071
160	AAACTTAATCATATAACCTCTATGG	4	0	29	329	6	1.71433	chr04:236223+	YDL126C	CDC48	NA	NA
161	AAACTTCGTATGTGGCTTGCCTGCA	210	461	1063	10	20	-0.0429817	chr01:204810-	YAR050W	FLO1	204232	204841
162	AAACTTGTGTCCATCGATGGGTTGA	1560	1091	2402	1409	99	0.0932885	chr15:28979+	YOL155C	HPF1	28979	29345
163	AAAGAAATTATGCATATGCGCTGGA	720	1420	4323	2281	119	0.423608	chr02:455671-	YBR108W	AIM3	455495	455723
164	AAAGAACAGATGATGAACGCGGCGT	55	0	6	338	4	1.36141	chr16:372835-	YPL093W	NOG1	372461	372887
165	AAAGAACCACGCCTCGTTTAAACGT	449	1556	252	630	52	-0.0194506	chr14:414854-	YNL112W	DBP2	414639	414906
166	AAAGAACTACCAAATGAAAGTGGTG	447	585	233	145	16	-0.36911	chr12:375160+	YLR114C	AVL9	375160	375592
167	AAAGAATACCCGAACGAAAAGCTGG	362	515	652	197	25	-0.0803879	chr04:453474-	YDR002W	YRB1	453061	453526
168	AAAGAATTGGTTACATTGTTCAATT	2293	163	118	57	37	-1.51006	chr10:356546-	YJL045W		356139	356598
169	AAAGACCTATTTATCATAAATTAGG	651	1273	2666	2122	93	0.454106	chr06:41492-	YFL047W	RGD2	41286	41544
170	AAAGACGCTCATGAAGCCGCGCCTG	584	383	246	429	24	-0.0984942	chr05:390947+	YER114C	BOI2	390947	391415
171	AAAGAGGCACTTTAACCGAACTCAG	753	1793	1943	1662	88	0.276846	chr02:652072-	YBR214W	SDS24	651539	652124
172	AAAGAGGCCCAGCTTTAGGCGTTGC	43	935	411	8013	125	1.5207	chr13:250422-	YML010W	SPT5	250024	250465
173	AAAGAGGTAGCACGTGAGCTGGCGC	356	575	873	811	55	0.358867	chr07:762995-	YGR136W	LSB1	762696	763047
174	AAAGATCGCGAAATACGGTAATGTT	1	1	423	145	12	0.663584	chr16:257930+	YPL155C	KIP2	257930	258308
175	AAAGATGTTTTATTCACAGAAAGAA	5	362	254	248	19	0.398742	chr11:396505+	YKL022C	CDC16	396505	396799
176	AAAGATGTTTTTATGCCAATTTATG	2	717	8	23	9	-0.27044	chr16:86645-	YPL245W		86391	86676
177	AAAGATTTGACTGTTTGAGCCGTTT	300	873	439	223	53	-0.113226	chr04:634324-	YDR093W	DNF2	633956	634376
178	AAAGATTTGCATCGTTTTAAGATTG	224	223	432	51	12	-0.171723	chr10:289947+	YJL079C	PRY1	289947	290259
179	AAAGCAAATAAGGGAGGTCTGCGAC	1806	833	1604	150	64	-0.481887	chr13:873501+	YMR303C	ADH2	873501	873744
180	AAAGCAAGGTACACGTTGTCTGTGG	241	500	892	1553	61	0.753892	chr11:109308-	YKL180W	RPL17A	108842	109360
181	AAAGCACCCGCCCTGAACACTGGT	3915	1425	2515	1250	113	-0.351901	chr05:247720+	YER048C	CAJ1	247720	248092
182	AAAGCACGATCGTTATTGAAGATGT	230	2486	528	406	62	-0.0946252	chr13:220204-	YML028W	TSA1	219803	220256
183	AAAGCCAGAATCCCTAAATCCCGTA	199	1151	981	363	51	0.0873667	chr01:116461-	YAL019W	FUN30	115994	116513
184	AAAGCCATGTTGTTCATAGTGTGAG	275	58	48	8	7	-1.12782	chr05:350254-	YER095W	RAD51	349975	350306
185	AAAGCCCTGTGTGGTGCGCTTGGGG	2	4	198	164	4	0.923544	chr12:408724-	YLR133W	CKI1	408371	408776
186	AAAGCCTAACACGGTGGGACGGCTA	4332	4587	3369	1918	216	-0.239705	chr15:1017952+	YOR362C	PRE10	1017952	1018378
187	AAAGCCTGGTGGATCCCCCATTTTT	335	1196	211	292	27	-0.16353	chr04:295937+	YDL090C	RAM1	295937	296339
188	AAAGCGACAGTTGTTGGTATATTGA	5884	951	3553	1366	177	-0.465483	chr15:1010542-	YOR358W	HAP5	1010162	1010594
189	AAAGCGATGCATACCCGTTTGTTTG	111	101	10	147	1	0.156721	chr06:224403+	YFR033C	QCR6	224403	224743
190	AAAGCGCGTGCATGCAGTGGTCTTG	578	2918	1677	555	82	-0.0610841	chr11:521208+	YKR043C	SHB17	521208	521620
191	AAAGCGGTCGCTGACTCTACTAGGC	607	1253	1021	1114	66	0.223087	chr12:375202+	YLR114C	AVL9	375202	375562
193	AAAGCTAGTGATCATGTCGGCTGGG	1547	669	1099	888	60	-0.135363	chr02:752625+	YBR275C	RIF1	752625	753114
194	AAAGCTATCGGGAGGGGGGCGAGGT	2	25	558	134	6	0.545453	chr13:93864-	YML088W	UFO1	93394	93895
196	AAAGCTTCTTTCGAGTCGTTTTATT	2407	1880	2828	445	98	-0.313449	chr16:406609-	YPL079W	RPL21B	406242	406661
197	AAAGGAACGCAAAGTGTCTTAGGTG	627	326	6	23	14	-1.09644	chr04:601720-	YDR077W	SED1	601391	601772
198	AAAGGAACGTCCCAGTGTGACGTAA	544	697	1903	1579	59	0.479712	chr04:1324585+	YDR429C	TIF35	1324585	1324957
199	AAAGGAATTTCTATGCTGCCACATA	911	1189	464	307	51	-0.363695	chr10:292446+	YJL078C	PRY3	292446	292742
200	AAAGGACCTTTTAAGTGCGGATGCC	958	2324	1243	1852	102	0.205022	chr08:385909-	YHR143W	DSE2	385715	385961
201	AAAGGACGAAGTTTCTTTTATCTAG	313	788	1386	1810	74	0.643629	chr05:34899-	YEL062W	2	34747	34951
202	AAAGGACGCTGGACGTTGATACAAT	0	107	117	185	3	0.74777	chr05:293495-	YER068W	MOT2	293231	293547
203	AAAGGACGTCGTGGTATGTCTCTTG	1	3	4	307	5	1.85344	chr04:571048-	YDR060W	MAK21	570659	571100
204	AAAGGAGTCTTCTTCTGTTATCGAC	405	2	1	3	2	-1.86007	chr08:188596-	YHR040W	BCD1	188132	188627
205	AAAGGATGGTGGATCTTGGATACGG	655	1562	1304	2067	85	0.427571	chr14:709213-	YNR047W	FPK1	708746	709265
207	AAAGGCGCTTTGTATTTGATTATCA	687	1506	546	378	39	-0.217599	chr10:498045-	YJR035W	RAD26	497668	498097
208	AAAGGCGTCTCCTAACTACGAGGCG	25	191	4	0	8	-0.438968	chr16:199708+	YPL183C	RTT10	199708	200122
209	AAAGGCTAACCGAATGTACCAATAG	206	635	477	469	32	0.233146	chr13:220180-	YML028W	TSA1	219848	220232
210	AAAGGGACGGTGGGGGAGGGAGTAT	1985	1287	817	1311	97	-0.149165	chr01:129861-	YAL013W	DEP1	129397	129913
211	AAAGGGAGCGCCAGGAGTCGAGCGG	4433	4400	7932	2801	274	-0.0201594	chr04:766376-	YDR152W	GIR2	766178	766428
212	AAAGGGCCTTAAGCTTGTGTGACGT	599	1244	1340	834	80	0.137139	chr15:880400-	YOR299W	BUD7	879993	880452
213	AAAGGGCGGGCAGGGGGCAGGCTAG	0	0	3	319	3	1.90306	chr14:589877+	YNL023C	FAP1	589877	590249
214	AAAGGGCGTGGGAAACCGAAGTCG	120	0	1	151	2	0.337159	chr08:49600-	YHL028W	WSC4	NA	NA
216	AAAGGGGATGTCGACTTATGAGCAA	384	701	926	241	19	-0.0308055	chr04:601576-	YDR077W	SED1	601298	601628
217	AAAGGGTACTGGCGTAATTTGATCA	7	202	689	502	28	0.696445	chr01:73025-	YAL038W	CDC19	NA	NA
218	AAAGGGTGGTCATATAGGAGATGAT	886	2530	1724	2712	115	0.370672	chr07:1016986+	YGR262C	BUD32	1016986	1017364
219	AAAGGGTGTGAAATTTAAACGACAC	611	786	1520	356	47	-0.00677445	chr08:420484+	YHR161C	YAP1801	420484	420964
220	AAAGGGTTCCTTAATATGGGTGGGG	712	712	61	216	22	-0.532911	chr04:1308571-	YDR420W	HKR1	1307915	1308623
221	AAAGGGTTTGATACCGTTCCCCAGG	251	768	453	17	27	-0.289002	chr09:71704+	YIL147C	SLN1	71704	72122
222	AAAGGTACCCAGGCCTACTTGGGAT	123	169	11	4	6	-0.746315	chr01:128669+	YAL014C	SYN8	128669	129011
223	AAAGGTACCTGTGGCTCGGCGGGGATGT	275	38	28	126	11	-0.424422	chr13:389404-	YMR058W	FET3	389054	389456
224	AAAGGTAGGGAACGACCCTTAAATT	1	162	3	1	3	-0.314197	chr16:460944+	YPL050C	MNN9	460944	461364
225	AAAGGTATTTCGTTGTCCGCCTGCC	1	260	1	0	9	-0.331755	chr02:575244+	YBR169C	SSE2	575244	575646
226	AAAGGTCCTCCGATGGGATCTAACT	3106	3394	3949	2565	185	0.00441871	chr13:408117-	YMR069W	NAT4	407734	408169
227	AAAGGTGTACTCGTTAACTACGTTT	23	230	2	1	3	-0.412512	chr02:72922-	YBL081W		72575	72953
228	AAAGGTGTGAAGCGGAGGATTCGAG	0	187	333	4	13	0.096071	chr06:229815-	YFR038W	IRC5	229549	229867
229	AAAGGTTAATTGTAACTTTTCGCAG	110	2043	970	902	58	0.221714	chr14:205725-	YNL237W	YTP1	205366	205777
230	AAAGGTTGTCAGGATGAAACTATTA	213	1	198	118	9	-0.0663204	chr12:763886+	YLR314C	CDC3	763886	764371
231	AAAGGTTTGGTTCAAATAGTGCTTG	921	2368	3429	2862	155	0.390203	chr01:129861-	YAL013W	DEP1	129569	129913
233	AAAGTAATTTTTGTTTTTATTTTAC	224	1072	1648	889	57	0.34035	chr08:341917-	YHR116W	COX23	341630	341969
234	AAAGTCACGTCTACTTAGTTTGGTA	7289	3828	4117	1411	246	-0.493805	chr02:737026-	YBR263W	SHM1	736638	737078
235	AAAGTCACTTTATACATACTGCGTT	178	1331	197	465	52	0.0478596	chr16:637535+	YPR033C	HTS1	637535	637892
236	AAAGTCATCGGAGGGGCACAGAAAG	1049	832	339	428	46	-0.367646	chr13:812523+	YMR273C	ZDS1	812523	812928
237	AAAGTCCCTCGGAGTGGTAGCTCAC	2	15	416	20	3	0.356986	chr14:337118-	YNL160W	YGP1	336726	337170
238	AAAGTCGCATTTTGGATTTTATGGG	6	5	83	1625	29	1.79912	chr03:58019+	YCL037C	SRO9	58019	58484
239	AAAGTCGTCAGTCAGAGAGAGAGAT	1980	1780	1409	1619	138	-0.0349258	chr15:29393+	YOL155C	HPF1	29393	29762
240	AAAGTCTATGTTTACCTGTCGACCG	5660	1338	1639	1392	141	-0.604305	chr05:375353+	YER109C	FLO8	375353	375575
241	AAAGTCTCAAAGTAGTACCACTCTG	125	676	470	77	19	-0.0919061	chr07:518818-	YGR014W	MSB2	518483	518870
242	AAAGTGAAAGGTATCTTGTGATGTA	384	2374	2591	2587	126	0.467361	chr15:566030+	YOR128C	ADE2	566030	566480
243	AAAGTGATCATAGATCAACATAGGA	115	359	4326	789	66	0.435642	chr11:637798-	YKR099W	BAS1	637415	637850
244	AAAGTGGTGTTTATTATCTTGTAGC	719	1013	1392	327	67	-0.0998084	chr16:81247+	YPL248C	GAL4	81247	81655
246	AAAGTTAATCCTCACTGGCTGCATA	24	205	687	853	20	0.881407	chr04:236223+	YDL126C	CDC48	236223	236574
247	AAAGTTACAATCTATTTATCTGTTA	418	610	610	132	42	-0.210525	chr10:69634-	YJL194W	CDC6	NA	NA
248	AAAGTTAGTAATTTGTCAGTCCCGC	171	323	5	20	8	-0.621099	chr09:389670+	YIR019C	FLO11	389670	390205
249	AAAGTTGAGGAGTCCTGGACCGCAG	468	567	495	1136	41	0.456502	chr04:59413+	YDL223C	HBT1	59413	59893
250	AAAGTTGCTCGTATTTACTCGGCGT	2228	742	1107	401	66	-0.560273	chr15:1010458-	YOR358W	HAP5	1010171	1010510
251	AAAGTTGTAGTGCTTGTTTTCGATC	141	440	990	169	32	0.147471	chr08:507999-	YHR204W	MNL1	507691	508051
252	AAAGTTGTCATGATTCCGCTTTATC	127	130	2	112	6	-0.104111	chr02:352406+	YBR057C	MUM2	NA	NA
253	AAAGTTTATGTTTTAGTCAGAAAGA	414	843	20	84	26	-0.540364	chr11:311639-	YKL068W	NUP100	311316	311691
254	AAAGTTTCGGTGATCGTTGTATAAC	1970	5	98	74	30	-1.5763	chr15:352127-	YOR011W	AUS1	351843	352158
255	AAAGTTTCGGTTAGAGAAGGAGTTC	471	481	817	1663	71	0.659346	chr13:511357-	YMR122W-A		510882	511388
256	AAAGTTTGGTTGATGAAATTGGGGG	790	446	1081	1475	42	0.420563	chr16:716522+	YPR091C	NVJ2	716522	716885
257	AAAGTTTTAGTGGTGACATGGAATC	1	0	207	115	8	0.805271	chr15:220237-	YOL058W	ARG1	219911	220289
259	AAATAACCATGGTAGTTGAGTGGGG	3037	2358	1506	1556	134	-0.242355	chr04:67372-	YDL218W		66968	67424
260	AAATAACTGGGTAGATGGTCGGCAG	1904	1593	2279	1973	112	0.108247	chr10:279567-	YJL083W	TAX4	279277	279619
261	AAATAAGGTTGCCGTGATGCATAAT	1	3	526	3	14	0.330546	chr11:382728+	YKL029C	MAE1	382728	383085
262	AAATACAGTTGTAGGCATACCGAAG	24	3	64	487	4	1.52497	chr07:378596-	YGL066W	SGF73	378348	378627
263	AAATACATCTAAGTCCGTGCATCAA	101	386	439	603	29	0.565602	chr14:33546+	YNL322C	KRE1	33549	34026
264	AAATACTGGCCGTACAAGCGCGAGG	1136	380	1509	525	48	-0.0957269	chr13:220204-	YML028W	TSA1	219909	220256
265	AAATACTGGTACCACTACAGCCTAA	1256	91	57	209	17	-1.05575	chr02:793338-	YBR295W	PCA1	792935	793390
266	AAATACTTATGGGGCGGGACCGCAG	183	66	43	60	7	-0.506663	chr12:555946-	YLR206W	ENT2	555635	555998
267	AAATAGGTCGTGGTCGGCAGTTAAA	2	54	318	178	9	0.683205	chr07:985593-	YGR247W	CPD1	985252	985645
268	AAATATACGTGAGGGTATGTGGGGA	2	151	2	7	6	-0.256237	chr03:46504+	YCL045C	EMC1	NA	NA
269	AAATATATGATTGCCGGTGGGTGGG	46	179	3	89	7	0.0605733	chr09:176849+	YIL101C	XBP1	176849	177326
270	AAATATCAATCTGATTAGTAATTTA	88	621	417	309	12	0.206857	chr12:815073-	YLR342W	FKS1	814648	815125
271	AAATATGGACACGAGGAGGTTTGTG	155	698	632	644	45	0.375477	chr12:64536+	YLL039C	UBI4	64536	65061
272	AAATATGTGTGGGAGTTTTGTGGCT	609	1370	766	398	50	-0.131651	chr13:909680-	YMR317W		909264	909732
273	AAATATGTTATATATGTCACGTCAG	126	261	111	7	5	-0.431489	chr13:639663-	YMR189W	GCV2	639214	639694
274	AAATATTCCCAATATTCGCTAACGA	1	253	4	13	7	-0.237256	chr14:105679+	YNL283C	WSC2	105679	105922
275	AAATATTCGTGTGGGAGATTAGAGC	370	157	13	722	15	0.52979	chr07:442076+	YGL028C	SCW11	442076	442601
276	AAATATTGTCTCTTGATGGGCCTTA	116	305	910	1782	32	0.992335	chr14:267743+	YNL197C	WHI3	267743	268106
277	AAATATTTTGAATTAAAATTTGCAT	118	53	203	170	8	0.315362	chr11:145208-	YKL163W	PIR3	141920	142313
278	AAATCAAAAAGGTGTACACAATCGG	652	421	1455	708	52	0.191093	chr08:329380-	YHR108W	GGA2	329015	329432
279	AAATCAAGGTGTCAATGTCAATTAA	7	1	382	114	6	0.605257	chr08:341938-	YHR116W	COX23	341741	341969
281	AAATCAGTTGTTACGGTCCCATGCG	1547	3276	1363	1095	119	-0.143269	chr06:224419+	YFR033C	QCR6	224419	224819
282	AAATCATGTTTCGCATTTTTTGTTC	3160	1507	1047	1306	114	-0.36588	chr15:160040+	YOL086C	ADH1	160040	160604
283	AAATCATTTCTAGATGGGTTTCGCG	0	70	5	146	2	1.01243	chr07:1016986+	YGR262C	BUD32	1016986	1017364
284	AAATCCACGGGGGCGTAGGTAGTAA	443	180	7	42	5	-1.0359	chr06:96464-	YFL021W	GAT1	96069	96516
285	AAATCCTCTTCCGCTACGCCCTAAT	203	557	594	513	28	0.30073	chr04:149344+	YDL171C	GLT1	149344	149875
286	AAATCGCCGGGCTGTTGTGATGACT	5	340	365	483	22	0.656902	chr08:142011+	YHR019C	DED81	142011	142440
287	AAATCGGCTGGGTCTAGAAGACAAG	0	179	3	13	3	-0.198908	chr10:714040+	YJR151C	DAN4	714040	714619
288	AAATCGGTATTTGCTGATCATTTTA	0	210	4	2	7	-0.301779	chr05:57918-	YEL052W	AFG1	57568	57970
289	AAATCGTCGCAGAATAGGGGAATTG	46	157	19	119	7	0.239484	chr11:436726-	YKL004W	AUR1	NA	NA
290	AAATCTACTGATCGTAGTTCGCACT	53	721	922	534	32	0.375614	chr10:520394+	YJR045C	SSC1	520394	520832
291	AAATCTGAGAACCTATGTGCAGTCT	186	1580	836	985	62	0.293328	chr07:442076+	YGL028C	SCW11	442076	442601
292	AAATCTGTAAAGGGGATAATGTAGT	0	0	3	273	2	1.89978	chr10:291492+	YJL078C	PRY3	291492	291801
293	AAATCTGTTCTATTTTATGTTTGTG	947	1234	334	726	58	-0.139592	chr02:27769+	YBL101C	ECM21	27769	28228
294	AAATCTTAGTATGGTATATGTCGCT	252	931	715	383	39	0.0819733	chr14:704173-	YNR044W	AGA1	703751	704217
295	AAATCTTTGTAAGAGCATAGTTCTG	364	389	112	417	25	0.0654695	chr03:33849-	YCL054W	SPB1	33430	33901
296	AAATCTTTTATGAACACTTAGGTTA	0	251	5	480	8	0.979542	chr04:427547-	YDL014W	NOP1	427253	427599
297	AAATCTTTTGTTTGGCGTATCGAGT	436	39	265	135	9	-0.379419	chr07:518701-	YGR014W	MSB2	518192	518753
298	AAATGACCCATATGTCTTCTCTCAT	1	196	64	213	10	0.626191	chr15:346282+	YOR010C	TIR2	346282	346660
301	AAATGATTTAAGATTGACTTGTTAT	350	319	853	10	23	-0.19086	chr07:338138-	YGL092W	NUP145	NA	NA
302	AAATGCACCCAAGACTCGGCGTGGG	4	484	259	517	19	0.591823	chr13:511372-	YMR122W-A		510833	511424
303	AAATGCCTTTTTTTTCGTGATGTAA	268	412	1075	474	38	0.280662	chr12:99437+	YLL022C	HIF1	99437	99887
304	AAATGCGATTTTTTAATAAATACCA	1	289	283	76	8	0.170708	chr09:361386-	YIR003W	AIM21	360982	361438
305	AAATGCGTTAGACTGGCCGTAAGCC	32	309	601	376	19	0.498831	chr11:102294-	YKL182W	FAS1	101917	102325
306	AAATGCTACTGTAGTCTGGTACTAT	232	572	447	968	34	0.5559	chr07:808962+	YGR161C	RTS3	808962	809409
307	AAATGCTGGACCCGGCCGGTCGTGT	2316	595	29	36	49	-1.37241	chr05:143482-	YEL007W	MIT1	143018	143534
308	AAATGGATATCGGTTTTGTTTC	327	87	453	253	13	0.0813733	chr10:498045-	YJR035W	RAD26	497668	498097
309	AAATGGCGGCGCGTGGAGAAGGGTT	22	680	1437	152	37	0.194775	chr13:250530-	YML010W	SPT5	250051	250582
310	AAATGGTACGTACGATTCGGAGGTC	3	422	2	1	8	-0.330251	chr10:182376+	YJL127C	SPT10	182376	182769
311	AAATGGTATGGGTGAAAGTTGAGAC	2906	95	17	624	41	-1.01027	chr04:331075-	YDL070W	BDF2	330697	331106
312	AAATGGTCCAGCATGTCATTTGCAC	1702	5481	3775	1197	190	-0.0855542	chr03:218024-	YCR053W	THR4	217676	218076
313	AAATGGTGGAGGCATAAAATTAGTC	664	652	210	46	23	-0.672349	chr03:207213+	YCR044C	PER1	207213	207582
314	AAATGGTTAGGATATCTTTAATATT	64	1231	1424	232	45	0.108949	chr07:15972-	YGL256W	ADH4	15670	16024
315	AAATGGTTTTAAATGCAGTGGTGGC	1395	1150	1398	628	53	-0.186528	chr13:897031+	YMR311C	GLC8	897031	897451
316	AAATGTAGCGTCATGCCAAAGTTCG	165	898	183	489	27	0.177937	chr10:100385+	YJL171C	TOH1	100385	100862
317	AAATGTCTCGACGCGGCCTACTCGG	108	350	170	241	13	0.204118	chr04:335468-	YDL066W	IDP1	334965	335499
318	AAATGTGACATGGAATCGCCTCGGC	3798	2962	1414	1263	130	-0.417414	chr07:221108+	YGL150C	INO80	221108	221509
319	AAATGTGATCCGTGGGGAATGGTGA	509	1513	2021	351	81	0.00446538	chr04:1508410-	YDR536W	STL1	1508045	1508462
320	AAATGTGCGTCATAATCCGATGACC	2643	3821	3141	5093	265	0.30521	chr04:331444-	YDL070W	BDF2	331040	331475
321	AAATGTGCTGTGGACAAATGTATAA	140	2507	3543	1746	151	0.365382	chr11:175233-	YKL145W	RPT1	174850	175285
322	AAATGTTATACCGTGTCCATGTTAA	376	186	906	207	33	0.0384482	chr04:145826+	YDL174C	DLD1	145826	146270
323	AAATGTTCAGATGAAGGGATTGACC	449	176	4	3	11	-1.26558	chr12:349900+	YLR106C	MDN1	349901	350323
324	AAATGTTGTATACGGGCGAGCAAGA	1976	1688	3094	4157	145	0.427951	chr04:694922-	YDR122W	KIN1	694713	694974
325	AAATGTTTAGCACAATTTTTGGCTC	4	156	67	298	14	0.874621	chr07:1016986+	YGR262C	BUD32	1016986	1017364
326	AAATTAAATTACTAGAAAGTTTTGT	421	833	135	210	37	-0.306943	chr15:245711-	YOL045W	PSK2	245343	245763
327	AAATTAATATCTTAGCTGCACGTGG	245	987	268	228	39	-0.127648	chr10:361903-	YJL042W	MHP1	361535	361934
328	AAATTAATCCTTTGCATCGCCTTTG	1845	2783	2743	1295	130	-0.0558084	chr03:242873+	YCR073C	SSK22	242873	243308
329	AAATTACCACTGGATCGGGAAGGGG	898	7	21	727	32	-0.0269128	chr14:529491-	YNL054W	VAC7	529174	529543
330	AAATTAGGCGGATCACCCATCTAGT	8	1286	686	346	34	0.134606	chr02:793245-	YBR295W	PCA1	792919	793297
331	AAATTAGGTAAGTAGATGTCTGTCG	12	854	441	712	27	0.482413	chr15:877602+	YOR298C-A	MBF1	877602	877951
332	AAATTATGATTCCTATAGCCAACTG	226	529	97	335	18	0.0688371	chr05:329290-	YER086W	ILV1	328919	329342
333	AAATTCAATACTTGGCTATTGCTGC	3	369	221	145	10	0.229386	chr12:799350-	YLR335W	NUP2	799036	799402
335	AAATTCCACTCATCATTAGATTAAT	653	285	916	345	34	-0.0583551	chr04:1148699+	YDR338C		1148699	1149032
336	AAATTCGATCCTGGTTAATAGGGCC	13	205	110	69	3	0.143288	chr16:187261+	YPL190C	NAB3	187261	187711
337	AAATTCGCACTTTGGGAAGAGTGTC	1222	2049	2029	432	115	-0.177737	chr13:406829-	YMR068W	AVO2	406461	406881
340	AAATTCTTGAAGTTACTAACCTGGG	454	1840	1362	538	63	0.0142101	chr02:112052-	YBL058W	1	111927	112104
341	AAATTGAATCTCGCTCAGTCACGAT	211	2274	1797	1156	113	0.250133	chr02:455437-	YBR108W	AIM3	455006	455489
343	AAATTGCTATCATGATTTTGTTGAT	5484	2131	657	381	128	-0.987415	chr02:72898-	YBL081W		72503	72950
344	AAATTGCTGTCGGTTGTCCACAGGA	2038	2754	1085	1362	129	-0.167674	chr04:1428449+	YDR487C	RIB3	1428449	1428885
345	AAATTGGCTTGGTCTGCTCTCCATT	155	218	131	236	16	0.192515	chr08:67842+	YHL019C	APM2	67842	68088
347	AAATTGTATGCTGGCCTGTCCCTTC	406	279	26	115	11	-0.603794	chr06:251171+	YFR051C	RET2	251171	251666
348	AAATTGTTGGGTTGCACAGGGTTCT	787	710	59	366	24	-0.393442	chr12:350728+	YLR106C	MDN1	350728	351124
350	AAATTTCATTTTGTGCAGGTTTGAG	987	750	786	252	69	-0.355575	chr15:760490-	YOR223W	DSC3	759999	760521
351	AAATTTGTGGTTCAGTGGCGTTAGG	129	669	267	295	24	0.112854	chr13:69089-	YML102W	CAC2	68736	69141
352	AAATTTTAATCGGTCTGGTCGGAGC	12	277	51	220	18	0.459359	chr10:400194+	YJL020C	BBC1	400194	400542
353	AAATTTTACACGCTGCTTCTCGTGC	145	527	577	656	31	0.463054	chr16:901244-	YPR183W	DPM1	900723	901275
354	AAATTTTAGATTAGAATACTTGTTA	2663	4338	4464	1264	206	-0.128225	chr16:680491-	YPR065W	ROX1	680201	680543
355	AAATTTTAGGCTAACTTGTGCTTAA	329	407	1004	1569	60	0.721278	chr03:33858-	YCL054W	SPB1	33574	33910
356	AAATTTTATTTGGTAGGATTGTTCT	113	579	299	293	14	0.166933	chr10:100292+	YJL171C	TOH1	100292	100763
357	AAATTTTGCTGTAACAGTGGACCAA	953	2090	922	209	73	-0.335374	chr04:816069-	YDR176W	NGG1	815740	816121
358	AAATTTTTATCGCAAGTGATCTAGC	135	936	33	334	30	0.0253282	chr05:401714-	YER120W	SCS2	401391	401766
359	AACAAAATAAGCTCCGTTGGTACCT	65	800	307	119	26	-0.0565815	chr09:251681-	YIL056W	VHR1	251490	251733
360	AACAAACTGTGTGTAAAATGTTTCA	5	4	12	1417	15	1.88243	chr16:902434-	YPR184W	GDB1	902045	902486
361	AACAAAGGCAGTATGTTTGGCGTTT	105	462	19	930	20	0.83354	chr15:345400-	YOR009W	TIR4	345011	345452
362	AACAAAGGTGATAATGTCAAATTTA	0	0	76	188	2	1.36846	chr09:24244+	YIL169C	CSS1	24244	24706
363	AACAAAGTTCCATTAGGTCATACTT	393	420	553	340	29	0.0321732	chr08:462883-	YHR179W	OYE2	462584	462935
364	AACAACAGGTGCGGCAAAGATGATT	817	859	1006	750	70	0.0413504	chr03:268028-	YCR089W	FIG2	267789	268080
365	AACAACATTAAGGGTGGGTCTAACG	89	152	6	36	4	-0.41708	chr13:879819+	YMR305C	SCW10	879819	880230
366	AACAACCCACTATGACCCCGCGGCG	280	414	26	175	26	-0.272127	chr15:115044+	YOL105C	WSC3	115044	115356
367	AACAACCTGTTCTATCCTTTTTGTG	75	204	2	1	4	-0.6145	chr05:547132-	YER178W	PDA1	NA	NA
368	AACAACTCATTTAAGGCTTCTTCTT	3	51	323	1	8	0.227593	chr02:734064+	YBR260C	RGD1	NA	NA
369	AACAAGCCGTATCTCGCCTTGGCTT	1590	453	1267	707	55	-0.201381	chr07:1001740-	YGR254W	ENO1	1001315	1001792
370	AACAAGGGGTTTTTGGTTACCGGGC	1904	948	2197	583	79	-0.232776	chr14:105901+	YNL283C	WSC2	105901	106357
371	AACAAGTATATGCACAGTATGGGAG	209	1	7	843	19	1.15923	chr16:372835-	YPL093W	NOG1	372461	372887
372	AACAAGTCGTGTTCAAACGGTGCAG	234	332	407	895	36	0.642655	chr15:29006+	YOL155C	HPF1	29006	29480
373	AACAAGTGTACCAGCCTGCAGGGAT	8	923	870	135	31	0.0862501	chr13:483209-	YMR107W	SPG4	483015	483240
374	AACAATATTAACTCAGATTTTTGAG	411	2016	835	363	58	-0.109408	chr15:880400-	YOR299W	BUD7	879993	880452
375	AACAATCGAGAATCTTGCAAGGTCC	1164	1519	1394	4213	107	0.654635	chr12:861421-	YLR369W	SSQ1	861002	861473
376	AACAATTGTGGTAAATTTATTAGAA	0	151	1	2	3	-0.302566	chr08:508020-	YHR204W	MNL1	507691	508051
377	AACAATTTGTCTGCAGTTGATCTAA	151	2	3	280	8	0.637175	chr07:430993-	YGL036W		430705	431045
378	AACACAACGAATCTCGGTTTGTATA	1216	1	8	4	17	-1.87902	chr13:250671-	YML010W	SPT5	250186	250723
379	AACACACCGTACAGTATTTTTAGGC	2585	4178	3713	1025	206	-0.184321	chr02:70309+	YBL082C	ALG3	70309	70723
380	AACACACTCATGTTCAATTTGTAGC	1	0	8	410	11	1.87294	chr12:404807+	YLR131C	ACE2	404807	405245
381	AACACAGCCTCCGCATGGTTTGTTT	2648	1754	2783	3910	150	0.287691	chr04:67309-	YDL218W		67049	67361
382	AACACAGCGTCCGGGGCGTGTTGTG	0	19	79	68	1	0.799332	chr11:175233-	YKL145W	RPT1	174850	175285
383	AACACAGTTATGAACTTACACGTCT	35	343	68	108	15	0.0505653	chr07:510529+	YGR009C	SEC9	510529	510970
384	AACACATTCGCCCGCATGATGAACT	263	67	621	223	18	0.166583	chr16:284148+	YPL141C	FRK1	284148	284454
385	AACACCGTTAAAAATGGGAACCTTT	2	71	859	405	22	0.692895	chr14:43576+	YNL315C	ATP11	43576	43975
386	AACACCGTTTGTTGTCCGAAATTAA	325	262	29	184	11	-0.303192	chr03:156196+	YCR021C	HSP30	156196	156625
387	AACACCTAGCCTTACGGCGCCAGGG	330	278	583	4	16	-0.298135	chr12:99506+	YLL022C	HIF1	99506	99956
388	AACACCTCTCTTACGATAGGATAAC	1543	1574	1962	914	104	-0.088807	chr11:326564+	YKL060C	FBA1	326564	327056
389	AACACGGATGGTCCGGCCTATAAGT	3	822	632	206	30	0.145653	chr14:37926-	YNL320W		37599	37957
390	AACACGGCGTCTTTATTCATGTGAC	7	317	248	548	21	0.773839	chr05:490171+	YER158C		490171	490444
391	AACACGTTCACGTTAAATTTTAAGC	556	1532	1064	1019	75	0.17097	chr07:873664+	YGR188C	BUB1	873664	874042
392	AACACTCTAACGGCTGCTTTGACGA	398	458	589	2189	86	0.892613	chr11:381769+	YKL032C	IXR1	381769	382006
393	AACACTGATCATGAGAAGTTCTCAT	478	889	638	640	1386	0.109928	chr12:632161+	YLR247C	IRC20	632161	632482
394	AACACTTACGTTTAATTCCTAGAAG	28	623	620	217	32	0.197138	chr06:53653+	YFL039C	ACT1	53653	54199
395	AACAGACGTCATAGTGTACAGAAGG	5	283	203	170	9	0.351076	chr14:33384+	YNL322C	KRE1	NA	NA
396	AACAGAGATCACCATACGGTATATA	0	61	3	111	1	0.946162	chr13:676406-	YMR206W		675918	676437
397	AACAGAGGTACGGTCCCAACAAGTA	1	247	4	1	4	-0.317173	chr04:1445093+	YDR497C	ITR1	1445093	1445537
399	AACAGCAACCTTCGTGCATTGAGCG	3	277	483	240	12	0.442239	chr13:149400+	YML061C	PIF1	149400	149859
400	AACAGCAATCCCGCTTGGTGGGTCG	222	60	1	153	4	-0.191396	chr04:707370-	YDR127W	ARO1	707074	707422
401	AACAGCCATTAACCTAATTTTAGTG	42	338	316	624	25	0.728863	chr01:131354-	YAL012W	CYS3	131007	131406
402	AACAGCCGTCCTTGGATCGCGTCGG	381	660	88	2114	52	0.891545	chr07:681848-	YGR097W	ASK10	681540	681900
404	AACAGCGTCGTACTCAAGTGGGCGC	7	564	343	354	29	0.37118	chr16:187261+	YPL190C	NAB3	187261	187711
405	AACAGCTTGTTTTTTCAGCAGTTTA	1443	2297	2434	916	105	-0.067847	chr01:83389+	YAL032C	PRP45	83389	83890
406	AACAGGAGTCTTTTACGAGAACAGT	1	148	106	79	12	0.321351	chr07:761085-	YGR134W	CAF130	760873	761137
407	AACAGGATTGTTGGGGCGGTAGGAG	1471	27	635	880	57	-0.137067	chr12:180729-	YLR019W	PSR2	180391	180781
408	AACAGGCATCAATGTAACTGTCTTG	118	1	58	58	7	-0.224869	chr14:594118-	YNL021W	HDA1	593705	594149
409	AACAGGCCTCGTTAATGTGGGCGTG	1	1	478	4	3	0.336117	chr02:793209-	YBR295W	PCA1	792877	793240
410	AACAGTATTCTTCATACTGTAACAG	329	543	529	74	15	-0.235147	chr01:76568-	YAL035W	FUN12	76253	76620
411	AACAGTCGAGCGGCAGGGCATCGTT	127	158	3	281	15	0.420654	chr12:132392-	YLL008W	DRS1	131961	132444
412	AACAGTCGCTAGTTACTATTATTTG	452	846	1685	1379	64	0.439983	chr04:236232+	YDL126C	CDC48	236232	236574
413	AACAGTGGCAAGTATAGGTGGTCAT	105	711	776	402	26	0.256308	chr10:121319-	YJL159W	HSP150	121002	121371
414	AACAGTTACTCCGTCTCTTACGTCG	727	2341	3300	1409	100	0.201693	chr11:357321-	YKL043W	PHD1	356869	357373
415	AACATAAGGTGGGGTCGGTCCAAGG	426	1019	1390	1105	67	0.337737	chr10:120938-	YJL159W	HSP150	NA	NA
416	AACATAATTTACTGGAAAATATGGG	1081	2440	827	516	78	-0.253062	chr08:27144-	YHL036W	MUP3	26830	27196
417	AACATACGTATCGTGCGATGGGCGA	180	558	154	49	18	-0.329192	chr15:768976-	YOR229W	WTM2	768545	769028
418	AACATAGGCTTTCGGGCCAAGACTG	3635	6233	4051	2039	204	-0.158379	chr12:791664-	YLR332W	MID2	791463	791716
419	AACATAGTCAGGCTGGTTGCGCAAG	755	540	662	664	33	0.0319476	chr16:823979-	YPR145W	ASN1	823569	824031
420	AACATATTCAGTGGCAGTGAGTCTT	117	259	390	2	12	-0.151312	chr02:72922-	YBL081W		72575	72953
421	AACATCAGCGTGGTATTTATTTAAA	0	43	158	125	6	0.748779	chr15:822879+	YOR267C	1	NA	NA
422	AACATCATGATTCTGATTAGCGAGT	28	551	816	666	39	0.543111	chr12:274264+	YLR070C	XYL2	274264	274708
423	AACATCATTGCTGCACTGGGCATTG	233	381	56	79	11	-0.419742	chr04:928865-	YDR232W	HEM1	928596	928917
424	AACATCCTCGGTTTTAAATATTTGT	80	4	314	84	12	0.280007	chr04:601720-	YDR077W	SED1	601391	601772
425	AACATCGATCGTTCCTGACTAATGC	848	1129	1104	1373	59	0.240529	chr06:96464-	YFL021W	GAT1	96069	96516
426	AACATCTTTCTTCTTTGGTGTACTT	1653	2277	2958	534	127	-0.163892	chr07:988895-	YGR249W	1	988578	988947
427	AACATGATAGTGTCAATTCCCGGGT	1298	172	193	1169	53	0.051661	chr07:418251-	YGL043W	DST1	417775	418303
428	AACATGATGGGAGTAAGGCGGGAGT	273	284	773	142	27	0.0123634	chr07:471822+	YGL013C	PDR1	471822	472101
429	AACATGATGGTTGCGAACCGTGATT	0	0	337	1	2	0.33404	chr05:266650+	YER056C	FCY2	NA	NA
430	AACATGCTTGACTTAATTAGCACTT	114	975	472	530	36	0.243669	chr09:25189+	YIL169C	CSS1	25189	25592
432	AACATTAAGCTCGTCGCAGATGCTA	752	1740	1393	977	70	0.0852697	chr03:37503-	YCL051W	LRE1	37072	37555
433	AACATTAATAGACCGTTAAAGTTGG	226	940	113	474	31	0.0940872	chr04:205582+	YDL140C	RPO21	205586	205909
434	AACATTACTCATAGGTGTGAGCTCA	1813	1105	1008	173	84	-0.59059	chr05:395402+	YER116C	SLX8	395402	395921
435	AACATTAGGCAAGACTTGGCATCCA	20	842	545	2428	62	1.04076	chr12:103674-	YLL021W	SPA2	103303	103726
436	AACATTAGGCATTTTCTCCTGCGAA	387	389	267	764	34	0.384182	chr13:42112+	YML114C	TAF8	42112	42451
437	AACATTAGGGTGGTGACTTATTTCA	765	803	516	15323	313	1.55253	chr02:383430-	YBR073W	RDH54	383191	383482
438	AACATTAGTGCATGTGCAGAGTGGG	469	952	1491	1083	71	0.324518	chr04:768770+	YDR155C	CPR1	768770	769322
439	AACATTCGGCTCGTCGAATCTTTGG	795	1174	540	1058	61	0.114874	chr04:282724+	YDL100C	GET3	282724	283174
441	AACATTGTGTCACTAAAAGGTGCGC	614	728	260	223	24	-0.368311	chr14:441648+	YNL097C	PHO23	441648	442155
442	AACATTTAGGGGGCATTTTGTAGTA	66	330	222	88	19	0.0147109	chr12:408724-	YLR133W	CKI1	408371	408776
443	AACATTTAGTAGTAATTAACTGTCT	434	329	136	328	14	-0.112041	chr11:76952-	YKL195W	MIA40	76629	77004
444	AACATTTTAGAATGCTGCACATTTA	223	358	4	92	10	-0.427627	chr04:484820+	YDR019C	GCV1	484820	485237
445	AACCAAAGTATGGTGGACTCAAGAC	877	374	276	1830	57	0.556656	chr13:558018+	YMR146C	TIF34	558018	558498
446	AACCAAATGGTCTCGCGTATTGGGA	2	227	48	2	9	-0.215427	chr15:30845+	YOL155C	HPF1	NA	NA
447	AACCAACAATATTCAGCCAGCTCGC	1	350	15	46	8	-0.104846	chr04:1310038-	YDR420W	HKR1	1309781	1310086
448	AACCAACAATTAAGTTAGTGCGAAA	263	278	8	63	11	-0.613411	chr11:357321-	YKL043W	PHD1	356869	357373
449	AACCAACATAGTGCGTAGCGCGCAC	4	338	10	144	4	0.217619	chr07:518113-	YGR014W	MSB2	517703	518165
450	AACCACGACGGAAGGTAGGTGATCG	1464	3046	3780	1271	159	0.0272567	chr11:324815-	YKL062W	MSN4	324486	324867
451	AACCACTGTTAAATGCCGAGTAGTT	0	0	1	194	5	1.91193	chr05:245934+	YER047C	SAP1	245934	246219
452	AACCAGTCGTATAAAATTGCAAGTT	12	976	582	325	26	0.184006	chr13:879795+	YMR305C	SCW10	879795	880197
455	AACCATTGATATTTGCTACGGTTAA	2	637	869	4	18	0.0446865	chr10:35107+	YJL212C	OPT1	35107	35527
456	AACCATTGTGTGTTGAAGCTAAGTA	2438	1533	903	1299	78	-0.251332	chr09:203568+	YIL083C	CAB2	203568	204057
457	AACCCAGCATTGGTTAGGAGTGAAA	826	750	1361	20	58	-0.314138	chr09:129345-	YIL123W	SIM1	129196	129397
458	AACCCATTAGATTTGTGCCTTCAGG	3	38	168	324	11	1.12353	chr07:985614-	YGR247W	CPD1	985159	985645
460	AACCCGGTGTATGCTAGCCGCGTAC	6	175	17	256	3	0.790755	chr14:267668+	YNL197C	WHI3	267668	268100
461	AACCCGGTTGGGGACATTGACCAAC	271	481	769	634	26	0.352376	chr13:220180-	YML028W	TSA1	219896	220232
463	AACCCTCTGGCTCGTTGTAGTGAAA	532	1357	2424	219	100	-0.00760376	chr16:296012+	YPL137C	3	296012	296561
464	AACCGAGTCTACCTTGCTGTGAACT	105	9	1236	384	29	0.520738	chr03:274683-	YCR091W	KIN82	274399	274735
466	AACCGGAATTAGTAGTTAAAGTTGA	156	895	425	3024	96	1.06917	chr15:723067-	YOR204W	DED1	722645	723098
467	AACCGGCTCGCCCGGGGGATTCGTC	1191	1254	1363	540	76	-0.173662	chr04:466288-	YDR011W	SNQ2	465935	466340
468	AACCGGCTTCAGCTCCTTTGAGGGG	10427	755	86	1840	164	-1.08197	chr08:341935-	YHR116W	COX23	341705	341987
469	AACCGGTGTTTGTGATCATTGAACA	7	5	43	1018	17	1.79866	chr12:574715-	YLR219W	MSC3	574413	574767
470	AACCGTGTTAGGGAATGAGGCCTAA	106	179	1039	128	44	0.239394	chr04:1460039+	YDR506C	GMC1	1460039	1460171
471	AACCGTTAGAGGGGAAGGGGGGACG	1874	417	762	383	67	-0.595075	chr15:999047+	YOR353C	SOG2	999047	999434
472	AACCGTTGCATGGTTGGCGGGCATA	394	534	34	4	14	-0.774827	chr02:793392-	YBR295W	PCA1	793001	793444
473	AACCGTTTGGATTTTGACTGACGGC	1495	144	979	96	25	-0.666578	chr10:521555+	YJR045C	SSC1	521555	521956
474	AACCTAAAGCATAGTGTTTGAGTCT	321	2236	767	1112	83	0.184704	chr05:350367-	YER095W	RAD51	349960	350419
475	AACCTACAGGGCCGGGACGTCAGGC	3410	415	140	280	52	-1.26355	chr01:60363+	YAL043C	PTA1	60363	60768
476	AACCTCCCGTCTTGAGGAGACGTATG	337	98	113	195	9	-0.204914	chr13:854295-	YMR291W	TDA1	853915	854347
477	AACCTGACTATGATGTGGGTTCCAT	579	124	4	31	16	-1.31177	chr13:220111-	YML028W	TSA1	219872	220142
478	AACCTGCACCTAGGAGGAGGGCAAC	67	248	7	263	10	0.434186	chr07:442229+	YGL028C	SCW11	442229	442550
479	AACCTGCCGGTGTTAGGTTTAAGGG	2428	1121	406	226	77	-0.866686	chr04:816069-	YDR176W	NGG1	815740	816121
480	AACCTGGATTCCTCTGCCGAATTTA	477	2482	1761	600	91	0.00669599	chr15:378688-	YOR025W	HST3	378574	378740
481	AACCTGTGCCTCGTCGTTTGGGGGG	444	172	893	146	47	-0.0805496	chr03:284023-	YCR093W	CDC39	283694	284075
482	AACCTTACCCTTGTTTAGTGCATAT	2708	4881	6085	6760	313	0.378945	chr14:496166+	YNL068C	FKH2	496166	496499
483	AACCTTAGCTAGGTTTGACAATTGT	186	1532	703	497	52	0.0824063	chr02:372175+	YBR067C	TIP1	372175	372610
485	AACCTTATATTAAAGTGGAAGAAT	90	62	2	11	3	-0.849922	chr04:393405+	YDL033C	SLM3	NA	NA
486	AACCTTTGCAGTGGGGATAGGAATG	503	319	493	227	22	-0.179756	chr10:35107+	YJL212C	OPT1	35107	35527
487	AACGAAATCAGGAGGGGTATGCTGT	616	502	1759	1733	76	0.535327	chr04:601267-	YDR077W	SED1	600812	601319
488	AACGAAGACTTTGTACTTTAGGCGT	700	1150	620	495	55	-0.12009	chr13:638622-	YMR189W	GCV2	638182	638674
489	AACGAAGAGTGGATAGGGTTAGCTT	2	11	123	1	2	0.2604	chr14:43330+	YNL315C	ATP11	43330	43681
490	AACGAATGTCGATCTCTGTGCCACT	1543	169	571	2363	75	0.437526	chr16:203718-	YPL181W	CTI6	203458	203770
491	AACGACAAGTGTCGTACAGGAAGCG	5	564	431	244	34	0.261002	chr02:70267+	YBL082C	ALG3	70267	70732
492	AACGACGTACTGCTCGACTGGGCGT	3871	3557	3067	2210	194	-0.157062	chr14:48815-	YNL312W	RFA2	48465	48865
493	AACGAGCAATTGTTATGACCTTCCT	3843	1203	7286	3058	201	0.118481	chr14:48815-	YNL312W	RFA2	48465	48867
494	AACGAGGGAAGCGTTAACGCCGGCG	436	40	11	572	17	0.339023	chr13:246428-	YML012W	ERV25	246071	246480
495	AACGAGGTAGTCGGGGGGAAGCTGT	577	304	1391	360	52	0.0618791	chr03:233560+	YCR067C	SED4	233560	234016
496	AACGAGTCTGATACGTTCTTTGGAA	645	1056	3327	648	114	0.161856	chr04:1419188+	YDR481C	PHO8	1419188	1419628
497	AACGAGTGTTGTTGCATGGCTAACT	5687	1411	930	1330	132	-0.706002	chr04:105123+	YDL197C	ASF2	105123	105427
498	AACGAGTTACGGCACCAACATTGGC	175	276	121	5	12	-0.511956	chr15:28922+	YOL155C	HPF1	23168	23611
499	AACGATCGACATTATTCATATATAT	180	543	591	445	44	0.275257	chr04:928868-	YDR232W	HEM1	928617	928920
500	AACGATCTATGCGAGAGCGGAACAT	101	845	410	594	34	0.337522	chr05:395402+	YER116C	SLX8	395402	395921
501	AACGATGCTTACATGTGTACCTAGT	14	263	398	1801	49	1.29032	chr15:946569+	YOR335C	ALA1	946569	946938
502	AACGATGTGCTCCGTCCTTATGTAT	3	1	867	4	20	0.329815	chr16:609192+	YPR023C	EAF3	NA	NA
503	AACGATTAAATTATTGTAACGTGCA	1829	4555	5316	5082	233	0.356881	chr08:1822+	YHL050C		2125	2435
504	AACGATTAGGATTCTTATTTCACTG	1190	989	504	2282	67	0.403781	chr15:345538-	YOR009W	TIR4	345083	345590
505	AACGATTCGGGATGGCTGTGTCGGA	3854	1047	283	844	127	-0.797204	chr16:375886-	YPL091W	GLR1	375554	375938
506	AACGATTGTGACCCAAATGAATTTA	109	370	3	323	13	0.308418	chr05:395402+	YER116C	SLX8	395402	395921
507	AACGCCACTTCGGTGTACCTCAATG	2	43	134	363	4	1.22047	chr05:1128+	YEL077C		NA	NA
508	AACGCCCAGTTTTATGTCGCGCGAA	2	191	171	442	7	0.902205	chr03:274716-	YCR091W	KIN82	274399	274768
509	AACGCCCATCTTTAGTGGTACGAT	3	171	5	776	11	1.37723	chr15:723181-	YOR204W	DED1	722719	723212
511	AACGCCTCGCCATAGATGTCGTTAA	702	6044	5287	3301	226	0.258934	chr04:197052+	YDL145C	1	197052	197436
512	AACGCGTCCGCTCCAGTGCGAGGAG	640	2105	1121	1255	86	0.15516	chr03:62321-	YCL034W	LSB5	61923	62373
513	AACGCGTGATGTGAGGATGCATGCC	33157	10008	9403	1371	691	-0.924976	chr08:420484+	YHR161C	YAP1801	420484	420964
514	AACGCGTGGGGGAACGCCTATGGTC	2	300	6	224	6	0.475618	chr11:648747-	YKR102W	FLO10	648316	648799
515	AACGCGTTGTTGTGTAAAAGAGAGC	240	806	1743	686	46	0.311588	chr04:183868-	YDL150W	RPC53	183599	183920
516	AACGCTACCCGGGGCGGACTATCGA	18	378	51	2936	49	1.53682	chr13:250458-	YML010W	SPT5	250024	250510
517	AACGCTACTTCATTTGGAGGGTTTC	166	256	536	290	15	0.270928	chr10:289947+	YJL079C	PRY1	289947	290259
518	AACGCTATAAAATTTTTGTGTTATG	6	635	849	43	18	0.076692	chr15:1010542-	YOR358W	HAP5	1010162	1010594
520	AACGCTATATCCTCCCATTGCCTGT	3	243	21	2	5	-0.278844	chr04:617587+	YDR087C	RRP1	NA	NA
522	AACGGAATGCAAGCACGGCGTTCGG	153	2	115	61	4	-0.237324	chr09:390649+	YIR019C	FLO11	NA	NA
523	AACGGACGTTTAAACCGCCCGTATT	312	753	11	377	21	-0.0533475	chr04:1520027+	YDR541C		1520027	1520501
524	AACGGATTACAAAACCTACTGTATG	1601	3830	2301	2577	202	0.138449	chr16:832625+	YPR152C	URN1	832625	833120
525	AACGGCAGTATGGTCTTATTTAGAT	14	619	92	811	27	0.732554	chr07:442412+	YGL028C	SCW11	442412	442772
526	AACGGCGTTAACGCACAGGCAGGGA	2266	4076	2018	1249	133	-0.192952	chr04:928865-	YDR232W	HEM1	928494	928917
527	AACGGCTATGATAGTTCAGAGGGTG	2123	144	1520	580	63	-0.377081	chr05:125592+	YEL016C	NPP2	125592	125883
528	AACGGGACGGAGAGTGATCCGCTTC	10	320	5	13	8	-0.282373	chr02:702643+	YBR241C		702643	703081
529	AACGGGATAGGGGGGGGATATTGTA	3	0	1	259	3	1.86902	chr15:723103-	YOR204W	DED1	722698	723155
530	AACGGGATATCATGCTGGTCTGGAG	1650	2191	2360	2736	132	0.25351	chr15:30845+	YOL155C	HPF1	30845	31241
531	AACGGGCAGGCTTCGTCTGTAGGGG	4014	1856	2450	646	163	-0.514323	chr13:760968-	YMR246W	FAA4	NA	NA
532	AACGGGGCTAGTCCGCGGGTCGCCT	8	242	191	594	19	0.934198	chr08:243014-	YHR073W	OSH3	242730	243066
533	AACGGGGCTTCGCTATAATGTGAAT	312	2128	2232	512	97	0.0758401	chr04:1107754+	YDR320C	SWA2	1107754	1108240
534	AACGGGGGATAGGTCGGCTAGTTCG	1033	4	7	59	15	-1.60088	chr01:131102-	YAL012W	CYS3	130741	131154
535	AACGGGGTGGACTATATCTGACTGA	4	642	14	62	14	-0.166525	chr13:303296+	YMR016C	SOK2	303296	303662
536	AACGGGTAGTAGAATCAATGTAAGA	1	0	1	209	4	1.89373	chr02:72406-	YBL081W		72185	72437
537	AACGGGTCCTGTATCACTTCTACCT	152	250	51	129	7	-0.121896	chr05:266635+	YER056C	FCY2	266635	266977
538	AACGGTAAATCAAGCAATATCACCG	77	1	4	397	4	1.28406	chr12:756343+	YLR310C	CDC25	756343	756622
539	AACGGTCGCCCATGGCTGACAGTTG	1208	178	74	1041	29	0.00226149	chr15:30845+	YOL155C	HPF1	30845	31241
540	AACGGTCGTGTCGGGAAAGGGTTTG	109	1865	821	758	74	0.190752	chr04:331054-	YDL070W	BDF2	330697	331106
541	AACGGTCTAAGATTGCGACACAGGG	2430	1533	584	1260	108	-0.298172	chr04:67342-	YDL218W		66959	67394
542	AACGGTGATTGAGGTGAACAATGTA	572	0	60	4	6	-1.57136	chr07:518839-	YGR014W	MSB2	518483	518870
543	AACGGTGTTACTGTACTCGGACGGA	121	1	45	430	17	1.0218	chr04:792381+	YDR169C	STB3	792384	792909
544	AACGTAAAGCTGGGGGGGTCGGAGG	652	427	991	378	39	-0.0393035	chr07:224722+	YGL150C	INO80	224722	225100
545	AACGTAATTTGCATGTAGGTCAAAA	3	234	1197	256	26	0.426703	chr13:220318-	YML028W	TSA1	219936	220370
546	AACGTACCTGCGGTGTTTCGTTAAC	167	953	829	346	32	0.117722	chr09:365673+	YIR006C	PAN1	365673	366159
547	AACGTATGTACAGGGGAAAAAGCGG	250	14	53	1623	28	1.35197	chr16:902434-	YPR184W	GDB1	902045	902486
548	AACGTCAGTCTAATCGAAAACTTGG	64	298	440	187	25	0.259041	chr15:782678-	YOR237W	HES1	782412	782730
549	AACGTCATCTGTAGAGCAAGGCGTG	355	1	144	307	16	0.0855112	chr07:761085-	YGR134W	CAF130	760738	761137
550	AACGTCGCCCTTTGGGCGAATGTTC	1038	270	26	1213	37	0.200966	chr05:468745-	YER150W	SPI1	468431	468797
551	AACGTCTCCGTGCCAGAATGGTGGT	752	680	110	144	29	-0.634077	chr06:186053-	YFR019W	FAB1	185715	186105
552	AACGTGAACTCGACTCCGGCGTAAA	910	1003	1552	32	57	-0.299202	chr01:167606+	YAR014C	BUD14	167606	168083
553	AACGTGAACTCGGAGATTGTGGTGT	2901	2097	680	803	134	-0.526418	chr11:119474-	YKL175W	ZRT3	119157	119526
554	AACGTGACGCTGAATCACCGTTCTC	3	140	594	130	10	0.405731	chr01:206415-	YAR050W	FLO1	205981	206467
555	AACGTGCTTCTCAGCATCGTTTCTG	33	86	322	136	7	0.440795	chr16:801760-	YPR135W	CTF4	801488	801812
556	AACGTGGCTCGGGTAAGTTGCTTTG	5	370	354	230	17	0.362024	chr13:367785-	YMR048W	CSM3	367398	367837
557	AACGTGGGGTGGGTTAAAATGTGGT	1122	325	276	500	25	-0.367875	chr07:883025+	YGR192C	TDH3	883025	883505
558	AACGTGGTAAGATAGATGATTGACG	629	499	476	273	17	-0.240611	chr14:148605-	YNL262W	POL2	148201	148657
559	AACGTTAAACCTCCATATATAATCA	87	20	1	52	0	-0.286584	chr14:358377-	YNL142W	MEP2	357898	358429
560	AACGTTAAGTTGCATTTCTTGATCA	85	15	4	40	2	-0.433153	chr15:30899+	YOL155C	HPF1	NA	NA
561	AACGTTAATAACATGGTTTAGACAG	1406	1753	1759	2077	108	0.209347	chr04:1170869+	YDR348C	PAL1	1170869	1171202
562	AACGTTAGCATCATTGAGTGTTATG	0	0	69	121	0	1.24081	chr12:756343+	YLR310C	CDC25	756343	756622
563	AACGTTATTGTGTATAACGTTCCTT	182	37	2	87	8	-0.439822	chr13:248280-	YML010W	SPT5	NA	NA
564	AACGTTCTGCCTAGTCGCATGAGGT	957	626	1075	363	44	-0.199087	chr05:398012+	YER118C	SHO1	398012	398336
566	AACGTTGAGGGCGTGCGAACAAGCT	207	850	287	215	14	-0.0872741	chr12:388924+	YLR121C	YPS3	388924	389503
567	AACGTTGATGATCTCTGAACGGAGT	105	1543	170	467	75	0.0527739	chr10:420000+	YJL008C	CCT8	420000	420476
568	AACGTTGTCTGAGGACTTGGTGTGT	164	1	1	193	7	0.280168	chr08:329380-	YHR108W	GGA2	329015	329432
569	AACTAAAATATGAATTCGTCGAATG	481	1950	577	845	73	0.0562375	chr14:33513+	YNL322C	KRE1	33513	34023
570	AACTAAACACCAGCGACATGTTTTG	2158	2444	1936	1881	133	-0.0126188	chr07:786426+	YGR147C	NAT2	786426	786738
571	AACTAAGATTTGGACCTTTTCCACA	269	222	347	289	23	0.129086	chr08:49591-	YHL028W	WSC4	49271	49643
572	AACTAAGGCTAGGTGTAAGAGGGAC	132	0	352	10	2	-0.0950637	chr10:622571+	YJR104C	SOD1	622571	623012
573	AACTAATATGCTGGAATGAAGTGTT	44	809	32	152	19	-0.0824495	chr06:93152-	YFL023W	BUD27	92730	93204
574	AACTAATATGTGATTTGTAGGGGGC	0	65	38	184	5	1.05637	chr11:649080-	YKR102W	FLO10	648790	649132
575	AACTAATTATTCGTGCCCATTGTAG	81	848	56	120	41	-0.171776	chr04:840922+	YDR190C	RVB1	840922	841372
576	AACTAATTGGGCCGTAAGGGGGAGC	1656	65	18	6	43	-1.77198	chr13:250659-	YML010W	SPT5	250216	250690
577	AACTAATTGGGCCGTAAGGGGGTTT	1260	110	6	9	19	-1.6739	chr13:250638-	YML010W	SPT5	250216	250690
578	AACTAATTTAGGGATGTAGGATCAA	426	48	47	21	10	-1.25581	chr07:1049440+	YGR279C	SCW4	1049440	1049950
579	AACTACGGATTCTTCGAGAGTTAGT	229	360	225	136	22	-0.153662	chr04:1445093+	YDR497C	ITR1	1445093	1445537
580	AACTACTACGAGGATGGTGCGCGTA	204	1	229	68	10	-0.195798	chr05:350286-	YER095W	RAD51	NA	NA
581	AACTACTCGTAGGACATATATAGTT	389	697	702	236	40	-0.0786982	chr03:138596-	YCR012W	1	138141	138648
582	AACTACTTACCGCTATCAATTCAAT	12	537	349	662	24	0.634087	chr15:220237-	YOL058W	ARG1	219911	220289
583	AACTAGCTCTTGGGGTTTCGACAGA	14720	3591	5538	4606	432	-0.46797	chr16:481608+	YPL037C	EGD1	481608	482167
584	AACTAGGTAATAGGGCTCCTGGACT	3364	2703	1616	1004	168	-0.411144	chr12:259072+	YLR058C	SHM2	259072	259444
585	AACTATAGCGTTGGGCGCTTGCTAA	205	794	86	85	25	-0.332076	chr07:980209+	YGR245C	SDA1	980209	980520
586	AACTATATTGGTATTTTAGTCTTCG	10	565	394	157	9	0.14865	chr12:632161+	YLR247C	IRC20	632161	632482
587	AACTATGGATCATGTGTGCAGGCGC	1036	2	20	115	12	-1.35091	chr12:803343+	YLR337C	VRP1	803343	803562
589	AACTATTTGATTAGTGGGTCGTTGT	41	385	358	15	14	-0.0575557	chr07:93044-	YGL211W	NCS6	92741	93096
592	AACTCATTAATAAGGGTGTTTAACT	281	389	43	59	18	-0.555283	chr09:390649+	YIR019C	FLO11	390649	391051
593	AACTCATTACGGCGTTTGTGTGAAG	371	264	3	6	8	-1.0294	chr08:162942+	YHR027C	RPN1	162942	163398
594	AACTCCAATAATATAATTTCGGTGA	91	815	133	81	30	-0.203649	chr15:325651-	YOL001W	PHO80	325469	325703
595	AACTCCCAAATCAGGTCAACTGTCG	693	438	69	56	13	-0.876288	chr09:276028+	YIL042C	PKP1	276028	276290
597	AACTCCTGCCATACATCCAATATCT	68	268	594	222	12	0.321361	chr15:345145-	YOR009W	TIR4	344720	345197
598	AACTCTACTCACGAGCAGTATAGT	399	177	5	78	17	-0.826149	chr04:1254463-	YDR389W	SAC7	1254110	1254494
599	AACTCTCTCTTAAGTAAACGTAGAT	39	210	1	285	9	0.641915	chr07:442154+	YGL028C	SCW11	442154	442580
600	AACTCTTGTTTTGCGAGTTGCAGGG	704	65	155	62	5	-1.01015	chr05:116794-	YEL021W	URA3	116471	116846
601	AACTCTTTTATCAGGTTTGCCAGCC	2	46	230	172	5	0.762364	chr14:449168-	YNL094W	APP1	448818	449220
602	AACTGAACCGGGATGGGAAAAGTAT	450	321	6	253	17	-0.328611	chr01:73025-	YAL038W	CDC19	72666	73077
604	AACTGAGGGCAGACCCGGAGTGACG	630	904	854	140	45	-0.267855	chr14:205725-	YNL237W	YTP1	205366	205777
605	AACTGATCAAGTTTTGGTTAGTCGT	12	309	783	2104	46	1.183	chr04:59923+	YDL223C	HBT1	59923	60409
606	AACTGATCTGGTCTGAGGGGTCGGG	3428	847	2114	3255	135	0.113821	chr08:120244+	YHR007C	ERG11	120244	120751
607	AACTGCAACCGCAAGGGATAAATAT	828	336	533	155	30	-0.478198	chr14:518432+	YNL055C	POR1	518432	518855
608	AACTGCAACGGAGAGGCTGAGTCGA	2166	1167	301	907	80	-0.430448	chr13:920755-	YMR323W	ERR3	920389	920807
609	AACTGCACTTAATTGTATTAATCGA	264	116	5	380	13	0.307579	chr04:59923+	YDL223C	HBT1	59923	60409
610	AACTGCATTCTTGATGATCCGGGCA	1	240	61	318	10	0.735539	chr07:442154+	YGL028C	SCW11	442154	442580
611	AACTGGATGTCGCAATATGTCGCGA	1	125	220	53	6	0.27929	chr07:417816-	YGL043W	DST1	417661	417868
612	AACTGGGCGGGGAGAACGGGGCACG	626	101	288	23	10	-0.835596	chr16:733923+	YPR104C	FHL1	733923	734331
613	AACTGGTGGCGTAAGAAGCGGGTGC	1651	1313	791	485	64	-0.415806	chr08:67337+	YHL020C	OPI1	67337	67744
614	AACTGTAGTTCCTAGTTGAAGTGGT	2773	502	383	314	59	-0.993264	chr07:988895-	YGR249W	1	988578	988947
615	AACTGTGGACGCGATAGGTTAGCTG	268	163	49	366	14	0.236307	chr13:860265+	YMR296C	LCB1	860265	860757
616	AACTGTGTCATAGTCAGCGACGTAT	387	56	38	89	5	-0.804222	chr14:704173-	YNR044W	AGA1	703751	704225
617	AACTGTGTGCATTGTCATAGAGCAC	2774	5062	2632	1183	201	-0.24099	chr16:674072-	YPR058W	YMC1	673641	674124
618	AACTGTTAAAACGTTCTTTTCCACA	23	752	472	184	29	0.107465	chr10:207327-	YJL112W	MDV1	206815	207379
619	AACTGTTATGGTGGTTCGAGCCTCG	6264	1674	1457	839	131	-0.815922	chr03:271541-	YCR089W	FIG2	271146	271593
620	AACTGTTGACATTCACGGTGGGATG	421	532	1522	810	47	0.328986	chr04:790715-	YDR168W	CDC37	790497	790767
621	AACTGTTGATTTGTGTCTCTGTATT	2154	2515	1671	2151	138	0.0274966	chr02:652093-	YBR214W	SDS24	651539	652124
622	AACTGTTGCGCTAATTCTCGGATCT	981	70	81	28	9	-1.42691	chr10:662055+	YJR127C	RSF2	662055	662262
623	AACTTAAAGAACATTGTTTGTAGTA	92	1611	1692	445	53	0.15044	chr02:796812+	YBR296C	PHO89	796812	797164
624	AACTTAAATCTCATCGAATATGTGG	167	218	228	10	14	-0.348178	chr15:937097+	YOR329C	SCD5	937097	937547
627	AACTTAGTTAATTATAAGGGATCTA	2	96	5	247	9	1.10918	chr14:717137+	YNR051C	5	717137	717518
628	AACTTAGTTGGTAAGGTTGTGTTGT	996	195	2009	2206	111	0.550502	chr11:243799+	YKL104C	GFA1	243799	244195
629	AACTTATGATCTCTTACTTTGTTAC	490	1633	1790	2122	85	0.468939	chr04:331054-	YDL070W	BDF2	330697	331106
630	AACTTATGCATAAATAGTGCGATTA	83	827	1101	2237	68	0.875035	chr10:292245+	YJL078C	PRY3	292245	292611
631	AACTTCAAAGAAGTGCGGAGGGTGC	956	165	330	159	39	-0.703364	chr11:175233-	YKL145W	RPT1	174850	175285
632	AACTTCATATCGAATACGTGTCTTT	18	571	455	271	22	0.271321	chr12:553510+	YLR205C	HMX1	553519	553705
633	AACTTCTACTACTTTACTCGAGGGG	945	862	260	146	57	-0.61291	chr08:420484+	YHR161C	YAP1801	420484	420964
634	AACTTCTTACGTTGATCTCCTCCTC	263	368	5	178	17	-0.252813	chr13:69107-	YML102W	CAC2	68733	69159
635	AACTTCTTTGATACATACGGGCTGG	0	2	1	157	2	1.87025	chr03:57806+	YCL037C	SRO9	57806	58283
636	AACTTGAACGATACGACCTGGTTGT	490	125	273	133	12	-0.434811	chr07:555791-	YGR034W	RPL26B	NA	NA
637	AACTTGAATCGAGCAAGGGATTGCA	4	445	554	793	29	0.739384	chr03:274716-	YCR091W	KIN82	274399	274768
638	AACTTGATTAATACGCATGGGACGG	9	21	259	120	8	0.647826	chr16:716522+	YPR091C	NVJ2	716522	716885
639	AACTTGCCGCGTACCCCTTTGGTTT	1585	1065	2117	1444	87	0.0867132	chr04:67354-	YDL218W		67031	67406
640	AACTTGGAAGGAGGGGGGGTGGGTT	1394	783	1955	376	98	-0.210593	chr12:952794-	YLR413W	INA1	952372	952825
641	AACTTGGACTAGTGTTAGACTCTGT	235	187	92	304	18	0.177244	chr13:220180-	YML028W	TSA1	219848	220232
642	AACTTGGTGTTGAGAATGTTGGGGA	651	1317	2160	268	60	-0.0436341	chr14:259831-	YNL202W	SPS19	259543	259883
643	AACTTGTAAATCTGGTCGGGGAATT	625	548	492	861	53	0.213326	chr07:442076+	YGL028C	SCW11	442076	442601
644	AACTTGTCTGCTTTAAGGGTTTGAA	187	463	709	908	32	0.583025	chr10:291921+	YJL078C	PRY3	291921	292326
645	AACTTTAAAACGGTTCGTTGCTACC	1779	4603	2327	1429	168	-0.0941255	chr16:282074-	YPL143W	RPL33A	281708	282126
646	AACTTTAGGGGGTATATAGACGGTA	2	2	7	472	5	1.86264	chr08:342067-	YHR116W	COX23	341702	342119
648	AACTTTCGGTAGTTGAGGGTTCGGT	7621	4217	5398	1511	264	-0.434326	chr08:443288-	YHR169W	DBP8	442986	443340
649	AACTTTGATGAAAAACTAACATACT	137	1357	552	335	52	0.0250808	chr02:141736-	YBL041W	PRE7	141314	141788
650	AACTTTTACGCTCATGAATCAGTGT	279	428	144	389	21	0.122458	chr03:247134-	YCR073W-A	SOL2	246928	247186
651	AACTTTTATAATTCAAGTCTTGGTG	548	744	26	29	27	-0.748462	chr13:702456-	YMR217W	GUA1	701923	702487
652	AACTTTTGTCTTATTTGCATACTGC	382	602	185	3462	87	1.16865	chr15:723115-	YOR204W	DED1	722730	723167
653	AACTTTTTGGGTTGCTGATATGCTC	0	175	17	143	4	0.519344	chr04:928889-	YDR232W	HEM1	928617	928920
655	AAGAAACTTTAAAGTGTCTCTCGTG	2928	5184	3256	2689	260	-0.0265818	chr14:148626-	YNL262W	POL2	148201	148657
656	AAGAAAGATACGTGGCGAGCTACCG	442	1524	1529	1398	15656	0.336204	chr07:980233+	YGR245C	SDA1	980233	980605
657	AAGAAAGGTTTGTGGTAGAACGGTT	4	146	124	110	6	0.41837	chr11:341852-	YKL051W	SFK1	341430	341883
658	AAGAAAGTCTGCACTAGCGTTGTGG	3	242	0	152	7	0.386834	chr04:331039-	YDL070W	BDF2	330648	331091
659	AAGAAATTACTGAGAACTAGCTCAA	1830	2553	2992	1263	130	-0.0402814	chr05:157215-	YER002W	NOP16	156984	157267
660	AAGAACAATTGAGTATGCCAGACGC	1647	1269	1228	866	52	-0.183187	chr09:361386-	YIR003W	AIM21	360982	361438
661	AAGAACCGCTATCAGTTTGATCGAG	2	0	213	46	4	0.549207	chr02:752625+	YBR275C	RIF1	752625	753114
663	AAGAACTATTCGTCATCCACGTTAC	5	191	52	754	12	1.25968	chr04:59413+	YDL223C	HBT1	59413	59893
664	AAGAACTCTTTGATATTTGCGCCCC	5685	11849	8724	4303	364	-0.0667817	chr12:804006+	YLR337C	VRP1	804006	804234
666	AAGAAGCACGGACGCGAGCACCGAG	120	576	322	127	15	-0.0456709	chr04:331054-	YDL070W	BDF2	330697	331106
667	AAGAAGGGAGTTTAAGTGTTAAAAG	212	434	221	831	37	0.598246	chr07:442091+	YGL028C	SCW11	442091	442571
668	AAGAAGGTTCATGCTTGTACCCCTC	0	1	231	1	3	0.332768	chr14:148626-	YNL262W	POL2	148201	148657
669	AAGAAGTAGCTTTTTTGGATGGGTG	1033	159	694	124	23	-0.569711	chr04:816069-	YDR176W	NGG1	815740	816121
670	AAGAAGTCAGACGGCCAAGGGTTAT	7	442	4	186	11	0.20694	chr07:580235-	YGR042W	MTE1	579774	580287
671	AAGAATAAGAAAGCGATCGCTGTGC	305	233	299	207	11	-0.0615334	chr14:48815-	YNL312W	RFA2	48465	48867
672	AAGAATATAGTGGCTTCTGATTATG	179	2	0	4	1	-1.77409	chr03:49568+	YCL043C	PDI1	49568	49994
673	AAGAATATCTTTTAGGTCGTTCTCT	4	267	593	256	20	0.45409	chr04:1307791-	YDR420W	HKR1	1308152	1308593
674	AAGAATCTCAAATCTGGCCATAGGT	0	170	68	102	3	0.368322	chr13:354635-	YMR043W	MCM1	354440	354666
675	AAGAATCTTATCTTTTCATACTCCA	122	253	89	2	9	-0.484255	chr15:114918+	YOL105C	WSC3	NA	NA
676	AAGAATGTATTATGGGAAAAGTCTG	260	518	166	80	17	-0.348721	chr02:793245-	YBR295W	PCA1	792919	793297
677	AAGAATTAACAGAACTAGTATACCG	2116	4177	706	134	161	-0.559477	chr07:883157+	YGR192C	TDH3	883157	883748
678	AAGAATTCCTTCCCATAAAAGTTTA	265	383	430	63	16	-0.222566	chr13:511381-	YMR122W-A		511004	511433
679	AAGAATTCTGGGTTCTTTGTCGTTT	1	334	5	35	5	-0.153814	chr10:400149+	YJL020C	BBC1	400149	400410
680	AAGAATTTAGGGATCGGGTGGGACG	1	317	9	40	7	-0.117738	chr14:33513+	YNL322C	KRE1	33513	33939
681	AAGAATTTCCAGCCCAGATTTAGTG	682	344	417	353	37	-0.200617	chr04:867052+	YDR207C	UME6	867052	867526
683	AAGACATTCACGTAGTGCACACCTG	1	0	2	213	4	1.88464	chr11:243772+	YKL104C	GFA1	243778	244222
684	AAGACATTCTAGACTTGCGTTCGCA	1	220	4	73	8	0.129994	chr04:342855-	YDL060W	TSR1	342559	342907
685	AAGACCAAGCTGTAATCTGGTGGCC	206	213	424	134	17	0.00412882	chr09:23566+	YIL169C	CSS1	23566	23983
686	AAGACCGTCATGGTACGTAAAGTAC	179	556	41	106	12	-0.288313	chr07:442226+	YGL028C	SCW11	442226	442719
687	AAGACCTAAGGTGTTAGAAGAATCC	2	2	5	1062	23	1.89951	chr03:73165-	YCL027W	FUS1	72755	73210
688	AAGACCTTACTAGCAGTCCCCCGCC	4	1	728	76	7	0.443469	chr04:1154234+	YDR342C	HXT7	1154234	1154744
689	AAGACGACGTGGCACAGTGGTTGAC	7704	6158	8631	7882	501	0.103054	chr04:837975-	YDR188W	CCT6	837643	838027
690	AAGACGATAGCTCGACGTGTCGGGC	367	670	1106	384	32	0.102514	chr04:460900+	YDR006C	SOK1	460900	461287
691	AAGACGCGTGCGGGGGAAAAACGGT	1263	304	768	751	72	-0.123096	chr07:158857-	YGL181W	GTS1	158483	158909
692	AAGACGGGCGTATTCAATTGCGATG	46	835	80	77	12	-0.189769	chr08:107027-	YHR001W	OSH7	106800	107079
693	AAGACGGGTTGTTCGTGAATCAGGG	324	765	619	706	23	0.268447	chr13:822392-	YMR277W	FCP1	822045	822444
694	AAGACGTAAGTTAGGTCGCTATAAT	1	53	302	73	4	0.460934	chr16:800713-	YPR135W	CTF4	800411	800744
695	AAGACTAGCGCTTTTTAGTTCGTCC	1982	2058	1495	454	101	-0.381113	chr04:470152-	YDR011W	SNQ2	469838	470204
696	AAGACTGATGTAGGGAGGGCGGCCC	820	1005	2509	3793	176	0.707533	chr15:317553-	YOL004W	SIN3	317104	317605
697	AAGACTGGATATGTTCGTGTATAGA	169	8	415	810	32	0.934541	chr10:291492+	YJL078C	PRY3	291492	291801
698	AAGACTGTCTTTTAAAATCTGACAC	83	998	18	114	21	-0.217633	chr13:555926+	YMR145C	NDE1	555926	556284
699	AAGACTTACTGTAGAACGAGGATTC	431	187	490	174	24	-0.1697	chr14:305841+	YNL176C	TDA7	305841	306291
700	AAGACTTGCGCTTAAAGGCTGTACT	1908	422	1694	424	43	-0.363075	chr10:661699+	YJR127C	RSF2	661699	662196
701	AAGACTTGTCACGTAATTTTGATAT	861	768	428	1311	46	0.256984	chr14:33354+	YNL322C	KRE1	33354	33663
702	AAGAGAATGCTGCGGTGGTGGGTGT	1884	1585	2236	348	120	-0.311359	chr08:159616-	YHR025W	THR1	159418	159668
703	AAGAGATAGCGGGCTTTCGACCGGC	719	1263	2603	2160	91	0.445518	chr04:148890-	YDL173W	PAR32	148480	148942
704	AAGAGATCTGGCGGGGGGAATAATG	49	0	191	112	4	0.527466	chr13:389425-	YMR058W	FET3	389054	389456
705	AAGAGATGCGCCCGTTTGAGGTGGG	379	653	2020	554	44	0.230921	chr05:350367-	YER095W	RAD51	349963	350419
706	AAGAGCAACTGGGTTTTGCGCGGAC	1308	1046	1716	2211	95	0.333105	chr14:665627-	YNR019W	ARE2	665295	665679
707	AAGAGCAAGGCGTGGCATTACGCAG	89	78	4	137	8	0.256697	chr15:229352-	YOL054W	PSH1	NA	NA
708	AAGAGCACTAGACATACGCCACGAC	2	0	76	220	5	1.40244	chr13:558018+	YMR146C	TIF34	558018	558498
709	AAGAGCATATCATGGAGATCCTTAT	0	0	2	143	1	1.89361	chr13:449608-	YMR090W		NA	NA
710	AAGAGCGAGTCGGCCAGTCTCATGA	1073	772	930	283	61	-0.331542	chr14:407825-	YNL117W	MLS1	407334	407856
711	AAGAGCGGGGCCAGTCAGGGTCGCG	3936	2409	4482	2053	212	-0.111785	chr07:761085-	YGR134W	CAF130	760738	761137
712	AAGAGCTAAAGGATTAAGGTTGTTA	3332	214	1309	26	46	-1.00815	chr04:860852-	YDR205W	MSC2	860622	860904
713	AAGAGCTATGTCTGGTGGTGGAGTC	730	985	1302	507	44	-0.0239347	chr07:1049440+	YGR279C	SCW4	1049440	1049950
714	AAGAGGCACGAGATGTTGATATAAG	39	539	353	1128	34	0.854493	chr03:138238-	YCR012W	1	NA	NA
715	AAGAGGCTAATTTCTTGTTTATATG	144	838	8	411	29	0.124197	chr08:96159+	YHL007C	STE20	96159	96528
716	AAGAGGGAGTTGAGCCACATACGCC	86	0	1	298	2	1.07581	chr14:33513+	YNL322C	KRE1	33513	33936
717	AAGAGGGAGTTGCTTCGTGC	152	596	257	247	32	0.0545168	chr14:33513+	YNL322C	KRE1	33513	33936
718	AAGAGGGCATCACCGATCGCAACGA	94	285	288	996	24	0.940591	chr02:793425-	YBR295W	PCA1	793072	793470
719	AAGAGGGGTCTATGAGTTTCCTCAT	896	338	819	2953	77	0.801662	chr04:59923+	YDL223C	HBT1	59923	60409
720	AAGAGGTAAGGGAGGTCTGTTTGAC	4	402	834	734	25	0.675309	chr15:473133-	YOR078W	BUD21	472714	473185
721	AAGAGGTCAATGGGGTGATAGATGA	1091	2	413	611	36	-0.188412	chr15:374787+	YOR022C	DDL1	374787	375168
722	AAGAGGTTTATAAAACAATTGCAAT	2	497	741	124	19	0.192842	chr13:723024+	YMR227C	TAF7	723024	723348
724	AAGAGTAGGTACGGAGGTTAGTTGA	1838	1373	597	878	99	-0.30994	chr02:268151+	YBR015C	MNN2	268151	268670
725	AAGAGTCACGGTGATATTCGATATC	1464	55	130	272	29	-0.971219	chr16:460806+	YPL050C	MNN9	460806	461085
726	AAGAGTGGTAAGGCGTGGCGCATAA	0	407	1	1	10	-0.324263	chr15:30845+	YOL155C	HPF1	30845	31253
727	AAGAGTTCTAGTTCCCTCTAGACCC	150	296	1039	100	23	0.127042	chr05:468739-	YER150W	SPI1	468410	468791
728	AAGATAACACGGGATGAAGGTGGTC	1411	464	1487	365	53	-0.284519	chr03:216341-	YCR052W	RSC6	215934	216393
729	AAGATAACACTTGACGGACTTTATT	962	1370	1125	409	65	-0.199143	chr15:937097+	YOR329C	SCD5	937097	937547
730	AAGATAAGATGTTCCATAGGCCAAG	4	163	26	103	5	0.373286	chr05:415057-	YER127W	LCP5	414704	415109
731	AAGATAATCGGCTTTTGTTTTTAGG	313	138	56	1	13	-1.03027	chr11:174678-	YKL145W	RPT1	174286	174730
732	AAGATACGTGCGTGCCGAAGGGATA	261	1016	1400	872	72	0.329029	chr14:332990-	YNL161W	CBK1	332619	333042
733	AAGATACTGCGTCAGGCTGGCGTCG	5	95	835	355	14	0.635589	chr15:345559-	YOR009W	TIR4	345083	345590
734	AAGATAGAAAGGTGAGATGTCGGGT	1106	356	3279	382	83	0.0181169	chr04:331054-	YDL070W	BDF2	330697	331106
735	AAGATAGGTTGTTACATCGTCGGGG	11	321	410	852	24	0.90243	chr11:464517-	YKR013W	PRY2	464284	464569
736	AAGATAGTGGGTATCGATTATAGAT	1414	1151	283	950	48	-0.194719	chr12:375202+	YLR114C	AVL9	375202	375562
737	AAGATAGTTCGGACGGTTCCCACAC	9	496	173	416	20	0.493607	chr12:1038580-	YLR451W	LEU3	1038395	1038632
738	AAGATATGCCTGGGATATGTTAAAA	435	1360	1996	1147	73	0.295213	chr06:55516+	YFL038C	YPT1	55516	55894
739	AAGATATGCGAACTTGCGTCTAATA	455	1148	496	260	31	-0.185937	chr05:340271+	YER091C	MET6	340271	340605
740	AAGATATGTTACGAAGTCAGTTTAG	164	441	278	208	15	0.0470108	chr14:33519+	YNL322C	KRE1	33519	33804
741	AAGATATTTCATTCGTTTATGGCAA	27	168	492	78	12	0.251644	chr02:181903+	YBL021C	HAP3	181903	182113
742	AAGATCAGTTATGGCTAACCAATGT	448	230	67	673	28	0.319862	chr11:324914-	YKL062W	MSN4	324723	324966
743	AAGATCTATGCCATATATGCGATGC	3	231	43	398	10	0.876875	chr04:168305-	YDL161W	ENT1	168027	168357
744	AAGATCTCGTCGGCATTAATAAGGC	198	482	316	2054	43	1.05386	chr13:250521-	YML010W	SPT5	250051	250573
747	AAGATGAGCTATTCGTGCAACCGAC	125	1941	1216	577	78	0.122413	chr04:289153-	YDL095W	PMT1	288821	289205
748	AAGATGCCGTAATGGGAGCATCGGG	1493	714	861	222	41	-0.540266	chr10:290289+	YJL079C	PRY1	290289	290736
750	AAGATGGGATTGTTGCACTTGGAAG	5	2	796	587	19	0.89947	chr11:165178+	YKL151C	NNR2	165178	165358
752	AAGATGGTGTATGCAACCCGTATAT	148	1979	618	1234	67	0.323317	chr16:44575+	YPL263C	KEL3	44575	44983
753	AAGATGTCTTTGTTATAATGTTTCC	660	881	888	815	47	0.129224	chr09:24355+	YIL169C	CSS1	24355	24709
754	AAGATGTGATCAAAAACGACAAATG	377	668	1016	976	48	0.393981	chr02:793341-	YBR295W	PCA1	792877	793393
755	AAGATGTTACCCAAACTAGACGCCA	5	297	12	304	11	0.625284	chr08:319584-	YHR102W	KIC1	319120	319615
757	AAGATTATGTCGATCGCGTCAAGCG	1531	274	271	228	41	-0.875698	chr03:174972+	YCR030C	1	174972	175337
758	AAGATTATTGTTACGTTTGATCTGC	2454	2306	2780	1546	148	-0.0815667	chr05:473149+	YER152C		473149	473446
759	AAGATTCACGAATCATACGTGTGGA	144	496	713	39	29	-0.0486733	chr05:506310-	YER164W	CHD1	505861	506362
760	AAGATTCGTGTTATAAATTATCAGC	317	2179	1032	398	74	-0.0524091	chr05:397567-	YER117W	RPL23B	397396	397619
761	AAGATTCTTCCTTGTGCAGTCCCAT	588	1598	389	944	59	0.0843179	chr15:540198+	YOR116C	RPO31	540198	540606
762	AAGATTGACGCCTTTATCTTGCCTA	887	424	704	483	35	-0.143558	chr14:48815-	YNL312W	RFA2	48465	48867
763	AAGATTTATAAATGACCATTTTGTG	207	2	3	482	8	0.807126	chr16:946388-	YPR204W		7325	7776
764	AAGATTTGACTTCTGGGAGAGCTTC	2814	3916	3561	3919	289	0.168225	chr16:694719+	YPR074C	TKL1	694719	695182
765	AAGCAACAGCGTTGGACTTTGTCGG	928	466	596	249	34	-0.395469	chr10:231731-	YJL102W	MEF2	231463	231783
766	AAGCAACCACATAATCATGACGGGG	100	738	175	210	21	0.00137315	chr16:86615-	YPL245W		86391	86667
768	AAGCAAGAGGTTCGCGGGCAATTAG	926	650	834	307	65	-0.275797	chr02:74201+	YBL080C	PET112	74201	74612
769	AAGCAAGCCGAGAAGGGTAAGTG	172	298	270	1063	31	0.865341	chr04:59413+	YDL223C	HBT1	59413	59857
771	AAGCAATGTCGTTTGTCCGAGTGGG	2	242	2	373	6	0.859585	chr11:175233-	YKL145W	RPT1	174850	175285
772	AAGCACATGTCAGTAGAGCGGCGGG	659	599	755	130	43	-0.312664	chr15:1052893-	YOR380W	RDR1	1052568	1052945
773	AAGCACTATTAACTAACCCGCATAT	3	398	493	72	27	0.137392	chr11:227185-	YKL112W	ABF1	226823	227237
774	AAGCACTTCCCTAATCTGTCTATTT	326	155	631	152	20	-0.0328558	chr08:386128-	YHR143W	DSE2	385740	386180
775	AAGCAGACCCTAGTTACGTAGGAGC	1090	316	299	118	33	-0.817563	chr15:220237-	YOL058W	ARG1	219869	220289
776	AAGCAGCATCAGCTTATAACCAGGG	50	693	419	534	31	0.404718	chr14:205725-	YNL237W	YTP1	205366	205777
777	AAGCAGCGTTTTACCACGCTTCTTC	511	1579	1277	1955	76	0.446672	chr12:175791-	YLR015W	2	175402	175843
778	AAGCAGTAGTAAACGCAGCTATATA	15	1903	618	1450	80	0.461667	chr06:224425+	YFR033C	QCR6	224425	224835
780	AAGCATCAGGATTAGGAGATTGCTG	337	199	2	34	6	-0.937563	chr03:77419+	YCL025C	AGP1	77419	77878
781	AAGCATTAAATTGCACCTCCGAACA	3	309	533	180	12	0.341675	chr10:661683+	YJR127C	RSF2	661683	662166
782	AAGCATTTCCTTAAGATAGTCAGAC	1	2	1	400	6	1.89199	chr11:381769+	YKL032C	IXR1	NA	NA
783	AAGCATTTGTTACGTTGGTCTGACT	296	619	1142	1125	47	0.508026	chr10:400203+	YJL020C	BBC1	400203	400671
785	AAGCCCAAGTGGCGCTTGTCTGGGA	359	2	498	1279	27	0.888418	chr07:158779-	YGL181W	GTS1	158381	158831
786	AAGCCCACTGAGCGTGGTCCGCCCG	1	42	2	139	10	1.23083	chr15:540198+	YOR116C	RPO31	540198	540534
787	AAGCCGAAACTACGAGCGCTACTTC	506	845	334	284	34	-0.21544	chr16:341755+	YPL110C	GDE1	341756	342112
788	AAGCCTGGTACGTTAGTATTGTTCC	1688	2177	823	862	80	-0.260137	chr11:357231-	YKL043W	PHD1	356876	357283
789	AAGCCTTAGGGTCGTTATCGCGCGT	0	0	97	56	1	0.824613	chr14:76338+	YNL297C	MON2	76338	76599
790	AAGCCTTCCTTTTATTTTTTCATCT	166	860	929	958	47	0.460038	chr03:54322-	YCL039W	GID7	54107	54374
791	AAGCCTTTTGGCGCGCAAGCCCCAT	192	376	108	668	25	0.560293	chr11:126860-	YKL172W	EBP2	126453	126912
792	AAGCGAAAGCTTGCCTTGCCTGGTA	670	1767	55	313	54	-0.362817	chr08:487174-	YHR192W	LNP1	486822	487205
793	AAGCGAACTTCTCCTTCATTGTTAA	92	220	916	614	23	0.606798	chr16:598166-	YPR019W	MCM4	597759	598218
794	AAGCGAAGGGTTAAGATTTTGTTAT	4	904	73	374	22	0.217525	chr07:854455+	YGR179C	OKP1	854455	854833
795	AAGCGACAACTAGATTTACACTCGG	8	1083	757	98	42	0.00928444	chr16:447640+	YPL058C	PDR12	447640	448023
796	AAGCGAGGGGGAGTCTTTTGGATCG	4939	2757	4367	4490	136635	0.0665913	chr10:365362-	YJL042W	MHP1	365156	365414
797	AAGCGATAAAATTTTAATTCGCGCC	1	357	122	192	11	0.325709	chr08:329380-	YHR108W	GGA2	329015	329432
798	AAGCGATAGAGCGGATTTAGCGGTC	1	50	112	171	10	0.916331	chr08:243014-	YHR073W	OSH3	242799	243066
799	AAGCGATTGTCGGCCTTTGGACAG	240	1	2	133	3	-0.341866	chr14:217784+	YNL230C	ELA1	217784	218153
801	AAGCGCGGTTAAGCCTTGGGATACG	6	34	564	210	19	0.629902	chr07:92134-	YGL212W	VAM7	91760	92186
802	AAGCGCTAATTTAGTTCTAATTGTG	1	0	2	161	2	1.8726	chr11:54169-	YKL204W	EAP1	53756	54221
803	AAGCGCTGCGTGGGTTTGTAGGATA	258	716	209	3	23	-0.446471	chr13:888410-	YMR307W	GAS1	888060	888462
804	AAGCGGCTTAGTGGAAGACAATGTG	342	294	240	474	16	0.216431	chr15:114645+	YOL105C	WSC3	114645	114987
805	AAGCGGGGAATGAGGGCCAAAACGT	4880	2871	2663	1043	234	-0.4764	chr04:833855+	YDR186C	SND1	833855	834248
806	AAGCGGGTGATAAGCCTTATATAGT	5	1	372	113	12	0.616581	chr11:142310+	YKL164C	PIR1	142310	142781
807	AAGCGGGTTTAGCGTCAGTGCGGGG	141	910	396	245	40	0.00927013	chr12:759987-	YLR312W-A	MRPL15	759682	760039
808	AAGCGTAGTCACGACAAGTGTGTGG	2	347	4	318	9	0.581902	chr06:55531+	YFL038C	YPT1	55531	55891
809	AAGCGTCAAGGGAGTGTCACGCTTT	1036	628	396	165	32	-0.602241	chr09:390649+	YIR019C	FLO11	390649	391051
810	AAGCGTGAGAATAGAGCGTACCGAC	258	2	180	340	17	0.361371	chr14:288699-	YNL187W	SWT21	288379	288751
811	AAGCTAACGCGACACGCATCGGTTG	364	246	465	1	24	-0.414357	chr07:1049575+	YGR279C	SCW4	1049575	1049983
812	AAGCTATAGTAGTTAAAGTGGGAAT	445	64	1	17	9	-1.46026	chr02:752625+	YBR275C	RIF1	752625	753114
813	AAGCTATGCTATACAGGAAGCTTTT	1422	1356	1047	769	61	-0.185378	chr02:678031+	YBR229C	ROT2	678031	678472
814	AAGCTATGGAGCTGGTGGGTCGCAT	44887	4297	10276	12044	941	-0.640747	chr04:481722+	YDR017C	KCS1	481722	482229
815	AAGCTATTTTGCGCGGTTTCGGTAT	559	803	583	488	53	-0.0244781	chr08:329380-	YHR108W	GGA2	329015	329432
816	AAGCTCAGTCCGAGCCATTAGACGC	529	1122	1565	498	60	0.0582976	chr12:730047-	YLR300W	EXG1	729652	730099
817	AAGCTCCCGCCCCAGGAGGGATTTA	203	0	2	325	3	0.530264	chr04:236160+	YDL126C	CDC48	236160	236574
820	AAGCTGATTGCTAAGTTGGGCAAGA	929	212	123	55	25	-1.096	chr13:25030+	YML123C	PHO84	25030	25372
821	AAGCTGCCGATCACAGATCACCTCC	737	458	1899	1277	69	0.364279	chr10:291921+	YJL078C	PRY3	291921	292326
822	AAGCTGCGTAACACAGGTATCGTGC	2	333	5	99	7	0.0904001	chr04:236157+	YDL126C	CDC48	236157	236655
824	AAGCTGGATTGTGAGGGGTCGTCAT	57	802	672	673	29	0.429931	chr14:33519+	YNL322C	KRE1	33519	33804
825	AAGCTGGCTGCTTATGGGCGTATGT	8	127	8	716	9	1.4324	chr04:59458+	YDL223C	HBT1	59458	59905
826	AAGCTGTAAGGTCCCGTGCACCTCG	3171	1695	1873	3370	140	0.123318	chr12:553510+	YLR205C	HMX1	553510	553705
827	AAGCTGTGTAACAGGACACGCTAGG	1395	2267	1520	368	96	-0.292599	chr07:988895-	YGR249W	1	988578	988947
828	AAGCTTAACAGGCCTAGGATCCTTA	5366	5035	4399	3392	67255	-0.120633	chr15:1059906-	YOR382W	FIT2	1059685	1059958
829	AAGCTTCAGGTAGGCCCCGTTGTCT	10008	2105	2761	2173	215	-0.662063	chr13:69086-	YML102W	CAC2	68778	69138
830	AAGCTTCTAAATGGTAATATTATAC	59	1267	329	389	48	0.10028	chr04:331054-	YDL070W	BDF2	330697	331106
831	AAGCTTCTCGGAGTGTGACAATGCA	553	202	1088	46	23	-0.211953	chr01:25949+	YAL063C	FLO9	NA	NA
832	AAGCTTGTATATTTAATGTAGTTGG	169	2374	585	678	64	0.057179	chr11:7202-	YKL221W	MCH2	6690	7233
833	AAGCTTTGTAAAGACAGACGGATCG	0	0	65	250	3	1.51415	chr09:390649+	YIR019C	FLO11	390649	391051
834	AAGCTTTTTGTAGCCTCACAATGTA	248	654	1400	691	56	0.342481	chr06:96464-	YFL021W	GAT1	96069	96516
835	AAGGAAAAAAAATGACTTCCTGCCG	1436	2085	1247	3359	113	0.404057	chr10:599977-	YJR092W	BUD4	599564	600029
836	AAGGAACAGTCTTTTAACGTAGCGG	4	199	65	56	4	0.109041	chr13:220222-	YML028W	TSA1	219824	220274
837	AAGGAATGGAGCAGCTGTACGACAT	0	0	0	180	2	1.92282	chr15:220237-	YOL058W	ARG1	219869	220289
839	AAGGACGTATTGCTAGAAACTCGAA	1008	338	405	597	28	-0.179218	chr13:723009+	YMR227C	TAF7	723009	723345
840	AAGGACGTTATCAAATTGAGGTCCT	323	531	976	524	39	0.236374	chr04:236160+	YDL126C	CDC48	236160	236574
841	AAGGACTGAACTCGGTCGGCGACAT	3478	3247	5162	4586	158361	0.205934	chr09:390784+	YIR019C	FLO11	390784	391021
842	AAGGAGAGATATTATTTTCCTTATA	0	180	2	1	0	-0.313451	chr10:173719+	YJL129C	TRK1	173719	173905
843	AAGGAGTCGTGAGGTGAAGTTGCCG	250	260	266	389	26	0.255866	chr06:55516+	YFL038C	YPT1	55516	55894
844	AAGGATAAGTTTGTTGTGATTCGAG	548	1426	1301	3944	102	0.807831	chr09:390154+	YIR019C	FLO11	390154	390661
845	AAGGATATTAATTTCTAGGCCTGGT	198	484	880	392	28	0.251511	chr05:195405-	YER020W	GPA2	195070	195457
846	AAGGATGCAACTTATTTACAATAGA	101	119	65	0	2	-0.57934	chr05:350275-	YER095W	RAD51	349975	350306
847	AAGGATGCGTTGTAGTATGGTGGGG	430	2568	1060	853	85	0.0488074	chr04:634975-	YDR093W	DNF2	634604	635027
848	AAGGATGGTGAGTTCTGGCGGGTAC	1171	1863	1101	1102	86	-0.0189489	chr14:591490+	YNL022C	RCM1	591490	591850
850	AAGGATTCACGGCGCTGACGTAATT	0	1	143	65	3	0.742844	chr15:160202+	YOL086C	ADH1	NA	NA
851	AAGGATTCGGGGTCGCTTTGCTTAA	1410	1063	215	471	57	-0.498285	chr14:483929-	YNL076W	MKS1	483800	483981
852	AAGGATTGAGAAATGTGAGTTCCTA	879	1454	331	1098	48	0.0490131	chr07:517843-	YGR014W	MSB2	517466	517895
853	AAGGATTTTTACGAATTGTAATTGT	5	416	274	94	4	0.110265	chr06:53653+	YFL039C	ACT1	53653	54199
854	AAGGATTTTTCGTAAGGGTGCCTTT	549	2368	1275	368	96	-0.12094	chr16:242005+	YPL163C	SVS1	242005	242488
855	AAGGCAATGTGTCATTCTAAACTTA	139	115	38	585	7	0.903963	chr08:418878-	YHR159W	TDA11	418615	418930
856	AAGGCACGAGTAAAATGCAACTCGG	729	688	19	259	16	-0.511041	chr16:379294+	YPL089C	RLM1	379294	379687
857	AAGGCACGTAAAGTTGGTGGAGCTG	977	280	18	33	24	-1.27619	chr07:92155-	YGL212W	VAM7	91760	92186
858	AAGGCAGCTCTGGAGAGTATTATTA	442	794	268	741	36	0.186274	chr13:272325-	YMR002W	MIX17	271940	272356
859	AAGGCAGTCTTTTGGACATTCGAGC	395	668	364	466	30	0.0557766	chr04:723211+	YDR135C	YCF1	723211	723667
860	AAGGCATTATCAACGTGGACGACTT	287	47	118	474	8	0.470323	chr07:876870+	YGR189C	CRH1	876870	877257
861	AAGGCCCGCATCCAAAGCTGTGGTA	2502	1644	1147	699	85	-0.441807	chr08:420484+	YHR161C	YAP1801	420484	420964
862	AAGGCCGCAAGTAGCCGGGACGCGC	15090	440	536	553	169	-1.56975	chr04:160531-	YDL168W	SFA1	160166	160562
863	AAGGCCTAAATGTACATGTGGGATC	2	1097	1018	591	38	0.327901	chr16:832940+	YPR152C	URN1	832940	833348
865	AAGGCGAATTGATAGGTCGGGCCAT	2720	2972	4094	4607	170	0.293057	chr13:220318-	YML028W	TSA1	219936	220370
866	AAGGCGCATGGTGCGGTGGGTGAAG	2521	1036	212	319	74	-0.90095	chr02:25150+	YBL101C	ECM21	25150	25599
867	AAGGCGGCTAAACGTACCCGAAAAC	3	124	70	994	15	1.48734	chr15:509070+	YOR098C	NUP1	509070	509514
868	AAGGCGGGTGGTGTGTCGTAAAAAT	171	8	1504	717	39	0.610664	chr07:752981+	YGR130C		752981	753365
869	AAGGCGTATACCGATAAGTGACTGC	1798	1731	1659	2041	103	0.115683	chr07:385223-	YGL062W	PYC1	384802	385275
870	AAGGCGTTAGGTCAGTGGTGCCTGG	957	165	795	2096	34	0.618517	chr04:59575+	YDL223C	HBT1	59575	60097
871	AAGGCGTTAGTCTGGTGCGTGCGTC	8	523	795	369	34	0.38834	chr11:464538-	YKR013W	PRY2	464110	464590
872	AAGGCTCATCTGTCCGGTAGAGCGT	3	472	28	168	23	0.15835	chr04:826777+	YDR181C	SAS4	826777	827194
873	AAGGCTGTATGTTAAGTCGCGATCT	400	547	659	410	24	0.0748692	chr14:196004-	YNL242W	ATG2	195675	196056
874	AAGGCTGTTTTCTATAAAGAGGGGG	137	2	621	322	21	0.518532	chr14:449243-	YNL094W	APP1	448890	449295
875	AAGGCTTGAAGCGGTTTAATTAGT	450	834	1861	377	49	0.0935202	chr14:33774+	YNL322C	KRE1	33774	34293
876	AAGGCTTGTGCATCGGTCTTACTCA	17	331	1071	217	26	0.343442	chr01:112079+	YAL021C	CCR4	112079	112490
877	AAGGGAATTTTCTACTTCTGAACGT	500	814	891	788	64	0.206816	chr10:714040+	YJR151C	DAN4	714040	714619
878	AAGGGACTGAGTCCGCATTAAGGCT	275	1406	694	839	42	0.222695	chr07:752972+	YGR130C		752972	753371
879	AAGGGATCTCTGTCCGATACGGTAT	3	100	13	1178	26	1.65705	chr04:1464263+	YDR507C	GIN4	1464263	1464512
881	AAGGGCAGGCAGGTCTGGGTACGAT	1563	467	1350	424	44	-0.326179	chr10:622688+	YJR104C	SOD1	622688	623021
882	AAGGGCCTAGCTATATCTGTACATG	299	304	1558	371	30	0.243243	chr13:220318-	YML028W	TSA1	219936	220370
883	AAGGGGAGGGATAGCATAAGCATAT	467	1303	353	898	70	0.159263	chr15:30845+	YOL155C	HPF1	30845	31241
884	AAGGGGCCTGGCCGAATCGTTGGTC	1	3	58	552	10	1.70746	chr06:222525+	YFR032C	RRT5	222525	222985
885	AAGGGGCGGATCTAAGTGGACTTAT	1027	295	290	682	38	-0.142577	chr15:328532-	YOR001W	RRP6	328168	328584
886	AAGGGGCGTGGTGCCGCTGTGGGGG	0	7	42	129	2	1.35512	chr03:242873+	YCR073C	SSK22	NA	NA
887	AAGGGGCTCGTTTTGGAGAAGTATG	95	135	0	0	2	-0.815035	chr12:38866+	YLL051C	FRE6	38866	39298
888	AAGGGGCTTCGAGCTTGATGGGGGG	92	171	119	640	15	0.928873	chr11:370293-	YKL035W	UGP1	369883	370345
889	AAGGGGGAATCCTACGGGACTGCGC	1630	411	523	9	37	-0.983151	chr01:43432+	YAL054C	ACS1	43432	43891
890	AAGGGGGAGTCTTATTAACTCCTTC	381	524	127	648	16	0.240148	chr12:508685+	YLR176C	RFX1	508685	509039
891	AAGGGGGCTCCCATGTGTAGCTCAT	2509	1712	893	405	36649	-0.601234	chr08:420484+	YHR161C	YAP1801	420484	420964
893	AAGGGGGTATGTCGTGAACGCTTCT	77	487	1083	232	31	0.24255	chr12:541181+	YLR194C	NCW2	541181	541490
894	AAGGGGGTGGCCCGTGGCATTAATG	210	429	176	40	14	-0.371509	chr14:43330+	YNL315C	ATP11	43330	43681
895	AAGGGGTAGGACACGTTTGATTGAT	1021	239	6	257	16	-0.810918	chr07:442085+	YGL028C	SCW11	NA	NA
896	AAGGGGTCATTAGTTTAACGGTGAG	256	596	21	1110	24	0.65703	chr14:33546+	YNL322C	KRE1	33546	34026
897	AAGGGGTGCTGAGTGTTTAGGCTGA	2	1	4	308	12	1.86061	chr13:250419-	YML010W	SPT5	250024	250471
898	AAGGGGTGGCTCAAGATCGCAGTAA	1	273	6	122	5	0.244803	chr14:421502+	YNL106C	INP52	421502	421868
899	AAGGGGTTAGTTGGGTTCTCAAAGA	9813	2683	8376	4749	329	-0.158699	chr16:282074-	YPL143W	RPL33A	281708	282126
900	AAGGGGTTATCGGGAAAGAGGAGAG	2476	126	70	90	58	-1.55177	chr13:246449-	YML012W	ERV25	246071	246480
901	AAGGGGTTGTCGTTTACGTTGGAGA	35	528	657	122	28	0.133283	chr04:833855+	YDR186C	SND1	833855	834248
902	AAGGGTAAAGCACGGTGTAGGGCCG	374	1024	314	614	44	0.0991212	chr07:385223-	YGL062W	PYC1	384802	385275
903	AAGGGTACTCGGAGTAAGAGCGGTG	755	75	956	436	37	-0.0124568	chr08:329380-	YHR108W	GGA2	329015	329432
904	AAGGGTATCTTGTGAAGCTGGGCTC	1727	3430	3690	3121	151	0.23135	chr10:521477+	YJR045C	SSC1	521477	521885
905	AAGGGTCAGTATGTTATGCCGCTGT	834	179	527	416	20	-0.192637	chr02:173353-	YBL024W	NCL1	172973	173405
907	AAGGGTCTATATTCAGGTGTAGCGC	644	1754	682	1298	59	0.192535	chr04:67384-	YDL218W		67085	67436
908	AAGGGTGCGAGTTTGATAGGTCGTG	36	295	154	101	8	0.103457	chr12:815001-	YLR342W	FKS1	814543	815032
909	AAGGGTGGCGTTAAGCGTTCTCAGT	11	1162	139	265	38	0.030093	chr13:220180-	YML028W	TSA1	219848	220232
910	AAGGGTTAGGAGTCTATGACGGCTA	539	716	174	162	27	-0.435656	chr04:236160+	YDL126C	CDC48	236160	236574
911	AAGGGTTTGAAGATTGTGATTGATT	1215	1366	922	1226	85	0.0349582	chr07:158857-	YGL181W	GTS1	158507	158909
912	AAGGTAAAAGGTGTATGCAAGAGTC	0	2	0	170	6	1.88611	chr05:518807-	YER167W	BCK2	NA	NA
913	AAGGTAGCCGAATGGTTTCGAAGGT	1658	220	249	180	42	-1.02077	chr07:588258+	YGR047C	TFC4	588258	588612
914	AAGGTAGTCAGAAGCATAATGGCGC	450	585	788	402	25	0.0444056	chr04:1445258+	YDR497C	ITR1	1445258	1445510
915	AAGGTATCGTAGAGGGCCTGGCTGA	54	653	191	540	21	0.439301	chr13:511327-	YMR122W-A		510903	511379
916	AAGGTATTATTTTGCTAAGTTTTTT	114	0	5	35	1	-0.757126	chr02:661044+	YBR218C	PYC2	661044	661515
917	AAGGTCATCGGGCGAGGTGGGGCAT	795	1702	1187	1233	58	0.146624	chr14:33513+	YNL322C	KRE1	33513	33807
918	AAGGTCCATTGGTAACGGTAAAGGG	560	169	1180	1592	44	0.649226	chr08:230598-	YHR066W	SSF1	230422	230650
919	AAGGTCCTCTGTCGTTCGGGACCAC	329	1	12	7	5	-1.6866	chr14:217690+	YNL230C	ELA1	217690	218000
920	AAGGTCCTTCCAAGCGTCTATGACT	859	1355	210	421	47	-0.324455	chr10:459830+	YJR012C		459830	460260
921	AAGGTCGACAATCGGGTTACGCTGT	1258	1596	886	513	71	-0.278863	chr15:716001+	YOR196C	LIP5	716001	716337
922	AAGGTCGCGCCCTGACGAGGGGCCC	1155	949	639	1062	42	0.00775449	chr11:99318-	YKL183W	LOT5	98848	99370
923	AAGGTCGGACGGCGTAGGTGATTGG	3	221	5	28	11	-0.129874	chr09:356604+	YIR001C	SGN1	356604	356935
924	AAGGTCTATATTTTTGGTTTGGTAG	473	705	324	278	30	-0.192404	chr08:49591-	YHL028W	WSC4	49178	49640
925	AAGGTCTCAGCGACTACTGGTGTTA	26	1	5	460	15	1.68633	chr04:1504274+	YDR534C	FIT1	1504274	1504568
926	AAGGTGAGATTCTAGCTCCGATGGT	3	782	13	463	16	0.367325	chr01:90596+	YAL029C	MYO4	NA	NA
927	AAGGTGATGGGTCTCGATGGATAGT	0	39	76	394	9	1.40799	chr04:59923+	YDL223C	HBT1	59923	60409
928	AAGGTGCGGGGTTGGCGGAATGTGC	2638	355	131	1056	53	-0.541189	chr12:233626+	YLR044C	PDC1	233626	233983
929	AAGGTGGGTTTTGAATGCATGCACG	822	315	70	7	17	-1.16359	chr13:116175+	YML075C	HMG1	116175	116559
930	AAGGTGGTTGTACGGTGACGGTAAT	441	710	759	246	43	-0.0929321	chr07:315279-	YGL099W	LSG1	314956	315331
931	AAGGTGTCAAGGAATTGTGCACGGG	5742	633	310	161	90	-1.435	chr08:120106+	YHR007C	ERG11	120106	120556
932	AAGGTGTGGCTCGTCGGGGCGAACG	26	149	472	244	16	0.524301	chr14:106108+	YNL283C	WSC2	106108	106408
933	AAGGTTATATTGTTTTATACCAACG	165	298	87	481	11	0.481552	chr02:682566+	YBR231C	SWC5	682566	683070
934	AAGGTTATGTGGCATGTACGAGCAT	5815	296	1276	289	118	-1.14063	chr05:195970-	YER020W	GPA2	195844	196022
935	AAGGTTCACGCCTGTAGTCGGTATG	1334	107	77	1406	41	0.171915	chr04:1504298+	YDR534C	FIT1	1504103	1504667
937	AAGGTTGGTTAAAATCCGGTGCGTT	754	1640	2751	1258	98	0.212864	chr15:143745-	YOL093W	TRM10	143466	143797
938	AAGGTTGGTTGTGCTTATGGAAGCTG	745	421	173	135	20	-0.662023	chr14:652897-	YNR014W		652478	652949
939	AAGGTTGTTAGATAAGGGCACGCTA	819	536	610	375	31	-0.221829	chr16:187255+	YPL190C	NAB3	187255	187711
940	AAGGTTTATGGGTTGTCCCGTCCTT	9166	5024	6927	5920	335	-0.0911424	chr12:509723+	YLR176C	RFX1	509723	510101
941	AAGGTTTTCGATTGGGATCCTTGAG	3	1	4	810	10	1.89386	chr03:274683-	YCR091W	KIN82	NA	NA
942	AAGTAAAATGGTGTTCGTCTCAACT	6	698	453	338	31	0.289866	chr11:301388-	YKL072W	STB6	301041	301440
943	AAGTAAACCGAGTAAAAGTTCCTTC	2	496	217	331	15	0.404777	chr15:534258-	YOR113W	AZF1	534031	534310
944	AAGTAACGGCAGGGTGAGAATTGAT	1	99	35	27	3	0.113391	chr05:81887+	YEL037C	RAD23	81887	82352
945	AAGTAAGATAGACTAATTCTTGTTT	591	1302	1910	1965	6042	0.451867	chr11:175233-	YKL145W	RPT1	174850	175285
946	AAGTAAGTAGAACCTCTTGTGTTGC	104	5	1045	140	22	0.337907	chr04:816069-	YDR176W	NGG1	815740	816121
947	AAGTAATACACTTTCGAAAGGCTGA	144	910	588	959	50	0.476528	chr15:856026+	YOR290C	SNF2	856026	856554
949	AAGTAATTGTGATTGTGATCCTGAG	133	267	3	83	4	-0.293889	chr16:488962+	YPL032C	SVL3	488962	489436
950	AAGTACTCGTATTTTATGTATCCTT	82	1	45	128	7	0.471536	chr04:271620+	YDL106C	PHO2	271620	271913
951	AAGTAGATGGACTGAGACCGGAAAT	253	958	1048	671	46	0.25737	chr06:176020+	YFR015C	GSY1	176020	176458
952	AAGTAGCAATTTTCTTAGTTAGTTT	563	2586	1209	149	67	-0.224854	chr03:214482-	YCR051W		214171	214534
953	AAGTAGCGGAGTGCAGGTGGACTGG	347	591	742	813	41	0.362773	chr04:383563+	YDL039C	PRM7	383563	383998
954	AAGTAGGGAGAGATTGCGCGGGTGG	41	693	342	307	31	0.219734	chr05:88467-	YEL032W	MCM3	88030	88519
955	AAGTAGGTATTTGTATTGGTGCAGG	668	822	322	117	37	-0.488202	chr15:880400-	YOR299W	BUD7	879993	880452
956	AAGTAGTACTATTAATCGCGTAGTA	2	1	295	29	6	0.433399	chr04:236157+	YDL126C	CDC48	NA	NA
957	AAGTAGTTAGAACTGGACCATGGGA	2	592	67	185	16	0.124725	chr13:69128-	YML102W	CAC2	68763	69180
958	AAGTAGTTTGTGCGAAAGTTAGACC	111	1037	776	495	41	0.22115	chr11:357276-	YKL043W	PHD1	356953	357327
959	AAGTATCAAAATGGCTAGGATCAAT	600	50	238	199	14	-0.447821	chr01:207861-	YAR050W	FLO1	207397	207913
960	AAGTATCAAGGGGTGTGACTCCGTG	361	1320	2090	2352	104	0.590574	chr14:709213-	YNR047W	FPK1	708746	709265
961	AAGTATCGGTGGTCTGCTCGGGTCG	803	3163	949	205	115	-0.300518	chr13:170402-	YML052W	7	170060	170454
962	AAGTATCTGAAGGGGTGCTAGCTTT	235	187	2	29	7	-0.822941	chr04:1251440-	YDR388W	RVS167	1251006	1251492
963	AAGTATGGTACCTTCTTCTCCGTTT	1500	3239	1659	3572	211	0.323266	chr04:601153-	YDR077W	SED1	600797	601205
964	AAGTATTACTGTTATATTGTCTTTG	5852	2811	1816	1108	174	-0.623837	chr14:33412+	YNL322C	KRE1	33412	33936
965	AAGTATTCTACCCTGGATTCTTAAC	234	454	763	399	20	0.231072	chr06:224398+	YFR033C	QCR6	224398	224811
966	AAGTATTGTTCGAGAGTTATAATAT	184	274	307	336	18	0.279148	chr04:16612-	YDL244W	THI13	16193	16664
967	AAGTATTTACGAATGTGGCTAAGA	0	181	295	100	6	0.334897	chr08:386128-	YHR143W	DSE2	385730	386180
968	AAGTATTTGGTTCGTCTGCAGAATT	1	277	46	656	18	1.05248	chr15:723085-	YOR204W	DED1	722725	723137
970	AAGTCACTGACCGAGTCGGAATTTG	902	545	1426	966	46	0.168993	chr09:361386-	YIR003W	AIM21	360982	361438
971	AAGTCAGAGTAGAATTGAAAGGATA	596	603	656	645	33	0.0997771	chr12:644211-	YLR253W	MCP2	643792	644263
972	AAGTCAGCCCGGCTGACTCGGAGGG	1519	1019	1335	1073	100	-0.0509336	chr04:601153-	YDR077W	SED1	600797	601205
973	AAGTCATAAACACGTAATAGCTTAA	108	0	71	92	4	0.104676	chr15:374787+	YOR022C	DDL1	374787	375135
974	AAGTCATAGATAATGAACAAGAGTA	82	11	349	139	4	0.40164	chr04:236157+	YDL126C	CDC48	236157	236655
975	AAGTCATTATCAAGTCTCCTCGGCT	398	1249	566	1686	66	0.507987	chr14:496166+	YNL068C	FKH2	496166	496499
976	AAGTCCACATAGGTACTCATGATGC	0	57	0	123	6	1.0479	chr12:827403+	YLR348C	DIC1	827409	827799
977	AAGTCCCTGCCAATCGGTTCAGAGT	559	0	3	5	16	-1.85416	chr13:45792-	YML112W	CTK3	45394	45823
978	AAGTCCCTGTGTGGGTGAAGTGGAG	1	1	20	278	4	1.76109	chr11:627549-	YKR096W	ESL2	627262	627601
979	AAGTCCGAGTTGAAGGGGCTGCGTT	4	5	7	1073	6	1.88	chr15:877602+	YOR298C-A	MBF1	877602	877951
980	AAGTCCGATTAAAGTCAGAACTTAA	1545	115	853	1425	39	0.125308	chr07:442076+	YGL028C	SCW11	442076	442601
981	AAGTCCGGATGAGCACGGCGGTTAT	629	641	3598	1320	108	0.370736	chr05:350424-	YER095W	RAD51	349999	350476
982	AAGTCCGTTCACGTTTAGCCGTGGG	0	0	1	195	1	1.91199	chr09:1881+	YIL177C		1825	2272
983	AAGTCCTATTCTGGATGCCGTGGCC	1798	84	916	992	48	-0.163562	chr09:361386-	YIR003W	AIM21	360982	361438
984	AAGTCCTTTTATACAGTTATAGGGC	297	324	324	98	14	-0.24874	chr09:389985+	YIR019C	FLO11	389985	390235
985	AAGTCGAAATCGTACTTTTTGTTGC	6	572	642	211	33	0.235738	chr15:880400-	YOR299W	BUD7	879993	880452
986	AAGTCGAAGTTAGCCGTTCAAGACA	194	375	52	497	18	0.393724	chr08:528386-	YHR211W	FLO5	527928	528438
988	AAGTCGATTATTTGTTCCGTCAGAT	91	42	1094	142	16	0.335734	chr14:138967-	YNL268W	LYP1	138566	139019
989	AAGTCGCCCTTGCAACATTTGGTCC	76	430	785	316	23	0.320965	chr07:379172-	YGL066W	SGF73	378897	379224
990	AAGTCGGAAGGGGCACGGTTTAGTC	580	536	775	495	50	0.03621	chr11:145079-	YKL163W	PIR3	144744	145131
991	AAGTCGGGGCTATTAGTTTGTTACA	15786	59	72	106	166	-1.85974	chr14:394302-	YNL124W	NAF1	393988	394354
992	AAGTCTCACAAGATTTTTTACCATC	1612	1240	1058	305	59	-0.448619	chr04:112402-	YDL194W	SNF3	111962	112454
994	AAGTCTTATGTGGCATTGAGCCTTG	839	553	243	111	28	-0.67286	chr06:96437-	YFL021W	GAT1	96147	96489
995	AAGTGAACACAGGACGCTAGATGTA	3	476	6	544	17	0.698406	chr03:249584+	YCR076C	FUB1	249584	250037
997	AAGTGAGGATATAAATGATCACATA	548	1282	1978	1119	56	0.260992	chr05:215972-	YER032W	FIR1	215595	216024
998	AAGTGAGGTGTTTTCTTGAGGAGCA	216	0	763	294	15	0.356331	chr08:188239-	YHR040W	BCD1	NA	NA
999	AAGTGAGTATGGGCTTTTAGGTTTG	2150	414	617	458	45	-0.665152	chr15:29027+	YOL155C	HPF1	23274	23719
1000	AAGTGATAATTGCATCCATCTCTTT	445	187	1597	169	34	0.059135	chr14:197257+	YNL241C	ZWF1	197257	197416
1002	AAGTGATCTATCCGCTCAGAGAGCA	435	299	164	44	15	-0.658521	chr15:31154+	YOL155C	HPF1	31091	31532
1003	AAGTGATCTTAGGCTCACCTTGCTG	2	0	346	53	4	0.494711	chr16:460944+	YPL050C	MNN9	NA	NA
1004	AAGTGATTATTGAGTAATCATGGGG	244	1525	173	315	27	-0.131155	chr13:246428-	YML012W	ERV25	246071	246480
1005	AAGTGCATAAAGTAGCTTGACGCTG	1599	594	359	391	59	-0.619951	chr02:665675+	YBR221C	PDB1	665675	666050
1006	AAGTGCCGCTCTTGTCGCTGTGTTT	118	56	1	38	5	-0.622002	chr11:54169-	YKL204W	EAP1	53756	54221
1007	AAGTGCGTACACCTTCTGTAGAATA	964	1302	2285	2742	112	0.485635	chr03:93335+	YCL017C	NFS1	93335	93779
1008	AAGTGCGTGACGGGGCTAAATGCGA	500	205	555	611	25	0.238692	chr11:499162+	YKR029C	SET3	499162	499630
1010	AAGTGCTTGTTGTAGTCTTGATGTT	2941	2163	3693	1898	131	-0.0437995	chr10:361903-	YJL042W	MHP1	361442	361934
1011	AAGTGGACCTGGAGGGATTGTATCG	261	75	339	406	16	0.381386	chr13:220180-	YML028W	TSA1	219909	220232
1012	AAGTGGACGATCCAGGTAAGGCTAG	160	168	192	122	12	-0.0240217	chr14:33501+	YNL322C	KRE1	33501	34038
1013	AAGTGGCAGTTTGTCTTTTCGCTAC	3	396	100	73	7	0.0126778	chr02:651751-	YBR214W	SDS24	651386	651803
1014	AAGTGGCCGTAGTGGGCCATCGGCT	650	424	2008	4403	90	0.966565	chr11:464637-	YKR013W	PRY2	464275	464689
1015	AAGTGGCCTTTAATACCAAAGTTGT	246	323	2	25	8	-0.725116	chr02:173353-	YBL024W	NCL1	172973	173405
1017	AAGTGGTCCATTGGGCTGGAGTGTG	346	948	370	404	46	-0.0133041	chr04:494158+	YDR026C	NSI1	494158	494366
1018	AAGTGGTCGGGTGCTCGAACGGCCT	1	3	368	1	6	0.323781	chr12:185537+	YLR023C	IZH3	185537	185972
1019	AAGTGGTGCGCGTTGAGGCGTTGAC	0	179	3	39	3	0.00352468	chr04:59923+	YDL223C	HBT1	59923	60409
1020	AAGTGTAAAAGCATGCGTTTGGTCG	59	161	787	221	18	0.394625	chr01:129702-	YAL013W	DEP1	NA	NA
1021	AAGTGTATATACGGCATCATGCACG	60	0	218	15	2	0.0559432	chr14:380129+	YNL130C	CPT1	380129	380537
1022	AAGTGTATGTTTTGGTTCGAGCAAA	107	306	122	154	12	0.053278	chr07:752972+	YGR130C		752972	753371
1023	AAGTGTCAGTACTGTGTGCACTTCA	317	633	10	133	25	-0.408079	chr07:651944+	YGR087C	PDC6	651944	652331
1024	AAGTGTGAGACGTAAGCCATTGCGG	1443	928	933	533	39	-0.30858	chr11:520550-	YKR042W	UTH1	520119	520602
1025	AAGTGTGGTACCGCGGCAGGGGGGG	3	168	156	119	17	0.401102	chr07:58357-	YGL234W	ADE5,7	58058	58409
1026	AAGTGTGGTTAATTGTTAATATTCT	82	190	3	64	7	-0.221459	chr14:33513+	YNL322C	KRE1	33513	33933
1027	AAGTGTTATTTCTGCACTTGTGAAC	1366	2937	4603	2050	159	0.180683	chr02:145297+	YBL039C	URA7	145297	145654
1028	AAGTGTTCTCTTAGCGGTCAATTGT	525	352	446	66	28	-0.444767	chr08:420400+	YHR161C	YAP1801	420400	420819
1029	AAGTGTTGTACTTTGAAGGTTCCTA	1118	236	375	126	24	-0.788279	chr04:29387+	YDL238C	GUD1	29387	29816
1030	AAGTGTTTATTGGACAGTGCGTCAA	6	1253	28	210	36	-0.0646466	chr02:270550-	YBR016W		270203	270602
1031	AAGTGTTTGTGCATTCAAAGGTACA	310	56	81	238	11	-0.0461322	chr13:911457+	YMR318C	ADH6	911457	911973
1032	AAGTTAAAGGTAAGTTAGTGTTCCG	1238	1801	634	410	88	-0.365005	chr07:761085-	YGR134W	CAF130	760873	761137
1033	AAGTTAAATGGCCACTTGCTTTAGG	5	928	509	1069	42	0.626424	chr10:122544+	YJL158C	CIS3	122544	122967
1034	AAGTTAACAGGACGGTCTGCGCTAC	1	1	2	235	1	1.87516	chr04:236238+	YDL126C	CDC48	236238	236574
1035	AAGTTAATTGTACAAGGGCGGATGG	66	484	184	1	16	-0.260242	chr12:388924+	YLR121C	YPS3	388924	389392
1036	AAGTTACTGTTGTCATTAAAATCAT	214	248	274	6320	92	1.61802	chr15:723160-	YOR204W	DED1	722719	723212
1037	AAGTTAGGGACAGACATGGAATGAG	209	119	160	222	13	0.129236	chr12:351271+	YLR106C	MDN1	351271	351691
1038	AAGTTAGTAGTTGCATGGCAGGTGA	5	250	394	843	16	0.981323	chr13:220180-	YML028W	TSA1	219908	220232
1039	AAGTTATATTTGGTTTACTGTAAAC	42	283	259	85	11	0.098776	chr09:128604-	YIL123W	SIM1	NA	NA
1040	AAGTTCAGGTGACTGCTGAGTTATT	2019	109	19	911	51	-0.497413	chr16:716522+	YPR091C	NVJ2	716522	716885
1041	AAGTTCCGGTGATCTAAGGTAGTGG	1638	333	249	652	32	-0.47493	chr04:466294-	YDR011W	SNQ2	465881	466346
1042	AAGTTCCGTGCTGCATTCCAGGCGG	1607	1059	1191	1112	63	-0.0761203	chr02:775639-	YBR286W	APE3	775202	775691
1043	AAGTTCGGGAGGGTCGAGGTGTCCG	1519	451	1602	295	68	-0.335524	chr09:179321-	YIL099W	SGA1	178971	179373
1044	AAGTTCGGGCGTATCTTGTGCGATT	4	281	741	785	31	0.798634	chr13:272373-	YMR002W	MIX17	271961	272425
1045	AAGTTCGGTCTGCACTAACCGTAAT	5	0	10	1525	22	1.89601	chr15:723103-	YOR204W	DED1	722698	723155
1046	AAGTTCTCCTTCCCGTGAATGGGGC	1925	1984	1143	1123	83	-0.188648	chr04:484820+	YDR019C	GCV1	484820	485237
1047	AAGTTCTTTGTATTCCACATATGT	69	685	141	98	14	-0.126615	chr04:1306720-	YDR420W	HKR1	1306406	1306772
1048	AAGTTGAACATTACAGGCTAGCGCG	919	153	9	2	7	-1.54549	chr13:220219-	YML028W	TSA1	219764	220271
1049	AAGTTGACCGGGATCCGACTCAGTT	0	38	417	141	6	0.596485	chr13:220192-	YML028W	TSA1	219896	220244
1050	AAGTTGACTGCAATTGGCACATAAT	578	789	51	88	29	-0.632177	chr07:482232+	YGL008C	PMA1	NA	NA
1051	AAGTTGAGAGGAGTGGCTCTGTATA	338	659	436	125	20	-0.223149	chr04:928886-	YDR232W	HEM1	NA	NA
1052	AAGTTGAGTAACCACCGTGTGTTAT	243	1100	134	154	39	-0.256342	chr07:510529+	YGR009C	SEC9	510529	510970
1053	AAGTTGATAAAACTTATGGACAAGC	154	452	101	3	26	-0.465158	chr10:648654-	YJR121W	ATP2	648247	648706
1054	AAGTTGCGTAATAGACAAAAAATGT	139	426	2	82	10	-0.317793	chr07:442229+	YGL028C	SCW11	442229	442550
1055	AAGTTGCTAGTGTGGGTGTCGGGAC	94	0	2	153	3	0.542164	chr03:216347-	YCR052W	RSC6	215907	216378
1056	AAGTTGTCGGGATGGTAGCGGTTTT	87	24	4	35	1	-0.519243	chr14:48815-	YNL312W	RFA2	48465	48867
1057	AAGTTGTTTTGCGATGTTGAGTCAC	260	750	887	289	31	0.0669955	chr01:109561+	YAL022C	FUN26	109561	110072
1060	AAGTTTGAGATAAAGCTGGTCAATG	135	2	5	606	7	1.21417	chr02:117973-	YBL054W	TOD6	117650	118025
1061	AAGTTTGAGTACCGCGTTCTCTGGC	7454	5229	4515	1975	260	-0.403714	chr04:226417-	YDL132W	CDC53	226225	226469
1062	AAGTTTGCGACTAAGTAGTATGTTT	308	340	6	304	17	-0.0490996	chr03:214491-	YCR051W		NA	NA
1063	AAGTTTGCTGAGTGAGGTGGCAGGT	3093	1578	614	185	69	-0.877929	chr12:351388+	YLR106C	MDN1	351388	351847
1064	AAGTTTGTGAGGCCTGTCTAATGCA	222	2	63	566	13	0.826817	chr10:365362-	YJL042W	MHP1	365156	365414
1065	AAGTTTTTAGATAGGTCTTGTCTTT	227	157	1297	941	28	0.626802	chr07:528307-	YGR021W		528131	528359
1066	AAGTTTTTGGTTGTAATTGTCCAAA	1156	1	656	81	27	-0.746071	chr08:520946+	YHR210C		520946	521312
1067	AAGTTTTTTGAGTATCGGAGCCTTT	1207	1859	2158	184	78	-0.239526	chr01:76568-	YAL035W	FUN12	76253	76620
1068	AATAAAAAGCGCGACTTAAGTGTTC	79	2	5	253	7	1.00651	chr04:481722+	YDR017C	KCS1	481722	482229
1069	AATAAAACACTCGCGGTGGCCCGGA	105	220	158	1	16	-0.345403	chr05:390896+	YER114C	BOI2	390896	391190
1070	AATAAACCCTTATTATAACATTGCG	144	0	4	0	2	-1.82746	chr04:1512976-	YDR539W	FDC1	NA	NA
1071	AATAAACCGCCTTTTAGTTGCATTA	2	121	317	2	5	0.14086	chr13:771767-	YMR250W	GAD1	771318	771798
1072	AATAAAGAAGTGCTTCTTCGTTGTA	176	486	107	70	20	-0.312733	chr14:33399+	YNL322C	KRE1	33399	33933
1073	AATAAAGGAATTTAGTCATATGTGA	1186	1866	1272	1480	117	0.0970759	chr14:105733+	YNL283C	WSC2	105733	106243
1074	AATAAAGGGTCTCATAATTTCCATC	882	1157	323	248	42	-0.43842	chr04:742759+	YDR143C	SAN1	742759	743233
1075	AATAAATTCCAAGGCACGCTAAGAA	9	676	760	280	35	0.258348	chr12:411467-	YLR134W	PDC5	410910	411519
1077	AATAACAAACATGAGAGAAGTTCGG	87	210	8	244	7	0.384167	chr07:752981+	YGR130C		752981	753365
1078	AATAACAGACATGTTGAACCTGTTT	666	916	180	91	19	-0.576498	chr04:1445093+	YDR497C	ITR1	1445093	1445537
1079	AATAACCCTTTACTTTAAATATCTT	126	889	422	748	41	0.396408	chr04:236232+	YDL126C	CDC48	236232	236574
1080	AATAACCGATTGCCAGGAAATGTTG	243	453	336	197	13	-0.0484812	chr13:210593-	YML034W	SRC1	210252	210645
1081	AATAACGCATTACATGTGTCTGTAC	97	259	230	182	13	0.194286	chr10:467261+	YJR019C	TES1	NA	NA
1082	AATAAGAGGTCAATGTCGTTGTTCT	276	1271	915	616	65	0.154504	chr11:649080-	YKR102W	FLO10	648778	649132
1083	AATAAGAGTCCTGATCGGGTGGAAT	246	664	526	65	32	-0.190855	chr05:390626+	YER114C	BOI2	390626	391118
1084	AATAAGAGTCTACTTGGTGTCGCAA	1264	1115	1604	546	70	-0.157973	chr13:246428-	YML012W	ERV25	246071	246480
1085	AATAAGAGTTCCATGCCCTAGTTCA	227	664	250	1633	58	0.827506	chr15:258092-	YOL036W		257916	258144
1086	AATAAGGTGGCCATGAAGGGGGTC	2820	468	778	213	66	-0.932199	chr13:246428-	YML012W	ERV25	246071	246480
1087	AATAAGTTGGGTATACTCGGGCGGC	196	227	315	738	17	0.678567	chr04:1453559+	YDR502C	SAM2	1453559	1454048
1088	AATAATAATTACTAACTTGCCACAA	13	650	8	380	25	0.345183	chr07:415005-	YGL045W	RIM8	414625	415057
1089	AATAATACCGGCTTTTAGCTGGCAG	2	630	120	6	11	-0.218279	chr12:730047-	YLR300W	EXG1	729652	730099
1090	AATAATACGTACATAATGTATGAAT	571	508	246	372	23	-0.168027	chr11:521164+	YKR043C	SHB17	521164	521644
1091	AATAATAGACGCCGTCAGCGGGTCG	686	516	872	2724	69	0.797764	chr04:59641+	YDL223C	HBT1	59641	60153
1092	AATAATATCTTTTGTTTACCCGTTC	0	136	33	67	4	0.294583	chr03:33870-	YCL054W	SPB1	33478	33896
1093	AATAATATTCGTACCGACAGGGTGC	2	644	132	98	18	-0.0299546	chr11:512149+	YKR038C	KAE1	NA	NA
1094	AATAATATTGGACCAGGTTTTTCTG	13682	270	82	61	162	-1.828	chr14:455612-	YNL091W	NST1	455187	455643
1095	AATAATATTGTTTCTCTTACTTGTT	1049	2025	2143	879	121256	5.6185e-05	chr06:224483+	YFR033C	QCR6	224483	224817
1096	AATAATGTCCATGTCATGGTCGACG	1	180	15	65	5	0.167006	chr07:92155-	YGL212W	VAM7	91760	92186
1097	AATAATGTGCACTGAATCTCGATGG	308	305	3	2	12	-0.925058	chr07:282942+	YGL120C	PRP43	282942	283371
1098	AATAATGTGTCGACGAGTGGTATGG	78	197	7	507	11	0.871543	chr08:350372-	YHR120W	MSH1	350103	350403
1099	AATAATTGTTCATTTACCTAGTTAT	1336	810	989	254	41	-0.428354	chr16:505851+	YPL023C	MET12	505851	506265
1100	AATAATTTTAAGTTCTATATTACAA	0	78	13	44	2	0.347456	chr10:404496-	YJL019W	MPS3	404122	404548
1101	AATACAAGAGCGTCCTGACACGTTA	35	259	243	6	12	-0.0857353	chr11:528838-	YKR050W	TRK2	528512	528890
1102	AATACACCTTGTTCTTGTGGATATG	53	819	247	502	31	0.324502	chr14:704206-	YNR044W	AGA1	703751	704258
1103	AATACAGCCCTCTCTGGGAGGTATA	708	665	1897	669	52	0.135424	chr15:30845+	YOL155C	HPF1	30845	31253
1104	AATACAGCTAAAATCGTGCGATGGC	106	837	241	1190	40	0.674633	chr16:889715-	YPR175W	DPB2	889242	889767
1105	AATACATTAACAAGATGTCTAATCG	402	1373	713	298	53	-0.110518	chr01:115105-	YAL019W	FUN30	114854	115157
1106	AATACCAACGTCAAAGACGAGGGGC	50	125	197	781	14	1.13957	chr10:292815+	YJL078C	PRY3	292815	293196
1107	AATACCAACTGATCGGAGTGTGTGA	264	312	97	282	21	0.0216384	chr13:69122-	YML102W	CAC2	68646	69174
1108	AATACCATCTCTTAGTTTAGTAAGA	679	435	268	448	26	-0.152291	chr15:198195+	YOL070C	NBA1	198195	198696
1109	AATACCCGTCAGATATGTATTGCTT	237	507	9	121	9	-0.352501	chr05:483649+	YER156C		483649	484117
1110	AATACCCTGGCGCGAGCAATTTTGT	881	1672	3144	1063	121	0.146934	chr02:455812-	YBR108W	AIM3	455447	455864
1111	AATACCGAGTGGCGGCGTGCCACAG	0	109	0	19	1	-0.0577336	chr08:233696+	YHR069C	RRP4	233696	234107
1112	AATACCGCCCCCTTTCTAGTGCGCG	974	76	492	439	39	-0.266042	chr01:73046-	YAL038W	CDC19	72801	73098
1113	AATACCTAATTTGAATGTGCACATT	1436	4728	2133	2867	181	0.15557	chr15:30845+	YOL155C	HPF1	30845	31178
1114	AATACCTACCGTGCGCAAACATGTG	336	457	350	347	27	0.0419514	chr13:220318-	YML028W	TSA1	219936	220370
1115	AATACCTAGTGGCCAGGGACAGGTA	7	344	12	1226	27	1.27022	chr11:649080-	YKR102W	FLO10	648802	649132
1116	AATACGAAAATTGTCAATGTGTATG	348	457	36	439	17	0.0716091	chr02:793245-	YBR295W	PCA1	792919	793297
1117	AATACGAACCAAGACTAGAGATTTT	2640	1466	560	116	83	-0.87577	chr11:381445+	YKL032C	IXR1	381445	381910
1118	AATACGAGGAGTATAGGCAAATGTG	850	989	2548	554	68	0.0507411	chr09:218844+	YIL075C	RPN2	218844	219171
1119	AATACGATAATTTGGTATAGAGTTA	474	1037	2773	947	65	0.278598	chr01:167501+	YAR014C	BUD14	167501	167795
1120	AATACGATGACTTTTGTCCCAGCTT	127	302	751	1557	36	0.961349	chr05:1128+	YEL077C		NA	NA
1121	AATACGCCGTTGCCCTACTTCATCT	3	545	772	12	22	0.0591474	chr04:382453+	YDL039C	PRM7	382453	382903
1122	AATACGCTTGCCTCAATTGTCATGA	2466	1895	940	515	77	-0.530167	chr02:590968-	YBR180W	DTR1	590639	591020
1123	AATACGGGTTCGATGCGTGGGCGGC	1495	84	60	7	10	-1.64855	chr14:119643-	YNL275W	BOR1	119368	119695
1124	AATACGGTAAGGATATAACGTTGGA	92	34	49	298	6	0.83263	chr10:291492+	YJL078C	PRY3	291492	291810
1125	AATACGTCGCCAGGGATAAATGGAC	417	1430	1173	767	81	0.148252	chr04:1082067+	YDR310C	SUM1	1082067	1082280
1126	AATACGTCGTTTTATTGCTAGGGGG	354	245	620	421	35	0.203346	chr05:491638+	YER159C	BUR6	491638	491974
1127	AATACTAATTGGCGTTGGCGTGGCT	2234	899	792	1006	67	-0.322752	chr13:511357-	YMR122W-A		510882	511388
1128	AATACTTATTTTCTCATTTCTTTGT	122	1559	686	180	48	-0.0740852	chr05:460592+	YER145C	FTR1	460592	460976
1129	AATACTTCTAATATAGTTCATTATC	482	1944	1203	765	67	0.067594	chr14:735521-	YNR058W	BIO3	735246	735573
1130	AATACTTGGTACACCTAGCTGAAAC	370	741	207	776	27	0.274532	chr14:465042-	YNL087W	TCB2	464638	465094
1131	AATAGAACCTGTACTGCACGTTGGC	1028	3506	1340	874	108	-0.113785	chr11:326741+	YKL060C	FBA1	326741	327245
1132	AATAGACCCTTGGCGGCAGGTTGTG	1066	250	390	1194	44	0.197002	chr07:752981+	YGR130C		752981	753365
1133	AATAGAGGGTGGTTAGGCTCGTAGG	398	952	432	319	23	-0.103585	chr01:206415-	YAR050W	FLO1	206014	206467
1134	AATAGATCAATACTTTACCATAAGT	42	142	547	109	7	0.298903	chr14:756202+	YNR067C	DSE4	756202	756727
1135	AATAGCGACTCTGGACGTGTCACAA	1	211	0	1	6	-0.326523	chr02:70267+	YBL082C	ALG3	NA	NA
1136	AATAGCGGTTTGGTGGCAACACCTT	26	2	60	767	7	1.65283	chr14:609385-	YNL014W	HEF3	609110	609437
1137	AATAGCGTTGATTAGTGAATCTGTA	144	130	15	0	5	-0.897938	chr07:1034375-	YGR271W	SLH1	1034000	1034406
1138	AATAGCTGGATTGTACCGCAGAAGC	1	17	52	191	2	1.33759	chr07:580202-	YGR042W	MTE1	579714	580233
1139	AATAGGAGCGTCTCTAGATTTCGAT	594	3068	2518	1075	31769	0.0941734	chr14:37905-	YNL320W		37599	37957
1140	AATAGGATAACGTAGGGCGGTCATC	135	741	628	253	38	0.0979684	chr14:358524-	YNL142W	MEP2	358117	358576
1142	AATAGGCCGAAGTTGTGTGCTCTTC	5	448	208	2	5	-0.132201	chr11:116211+	YKL176C	LST4	116211	116502
1143	AATAGGCCTTAGCTGTGTACCCGAA	330	1482	980	408	60	0.00516036	chr04:205582+	YDL140C	RPO21	205582	205909
1144	AATAGGCGGATTTCGAACCTGCTGC	227	4	0	12	2	-1.61274	chr09:365626+	YIR006C	PAN1	365626	365886
1146	AATAGGGTGTAGGTGCGGGTGCGTG	393	478	752	443	35	0.131855	chr11:396469+	YKL022C	CDC16	NA	NA
1147	AATAGGTGTGGGTACTACGACGCCT	728	97	139	165	13	-0.732301	chr07:442226+	YGL028C	SCW11	NA	NA
1148	AATAGTGGAAGTTGACCCATGATAG	7	310	818	477	27	0.575941	chr13:511357-	YMR122W-A		510923	511409
1149	AATAGTGGTTACACATATGTCTATC	877	327	1137	110	37	-0.324013	chr07:761106-	YGR134W	CAF130	760738	761137
1150	AATAGTGTATTGGGCATTAACTAAT	2	96	29	305	6	1.15575	chr16:460944+	YPL050C	MNN9	460944	461364
1151	AATAGTGTCCTGTGAGGTGATTCGG	2	186	5	77	6	0.207132	chr13:389491-	YMR058W	FET3	389048	389543
1152	AATAGTGTGCGTACAAAAGTCAGCC	177	306	290	785	22	0.683354	chr02:181672+	YBL021C	HAP3	181672	182071
1153	AATAGTTATTTGTATCGTGTCCTTT	224	401	82	480	16	0.311462	chr11:109308-	YKL180W	RPL17A	108842	109360
1154	AATAGTTCATATTGTTTGCTGGGAG	801	1377	1191	603	84	-0.0510422	chr04:331066-	YDL070W	BDF2	330702	331118
1155	AATAGTTGTCTGAGCGGCGGTCGCC	299	5	2	350	8	0.272257	chr04:768833+	YDR155C	CPR1	768833	769299
1156	AATATAAAGTTATAGCATACTTAAC	126	204	70	662	18	0.855199	chr13:695716-	YMR214W	SCJ1	695438	695768
1157	AATATAACCAGGTGAACCACGACAG	3	0	11	118	2	1.66322	chr11:54190-	YKL204W	EAP1	53756	54221
1158	AATATAAGGTTATTCATGCATTATA	207	160	2	20	4	-0.869166	chr05:399685+	YER119C	AVT6	399685	400126
1159	AATATACGGCAATTAAACCAAGTGT	152	1421	240	229	63	-0.122241	chr03:271562-	YCR089W	FIG2	271146	271593
1160	AATATAGGACTCTCCTGACCTGTTT	1091	896	1169	219	51	-0.326313	chr05:358185+	YER099C	PRS2	358185	358681
1161	AATATAGGCCGCTTAGTCACTGCTA	1324	1275	451	315	53	-0.501241	chr05:400336+	YER119C	AVT6	400336	400846
1162	AATATATATTGGTCAGTTTCTTTAA	0	58	271	23	9	0.299711	chr07:1048995+	YGR279C	SCW4	NA	NA
1163	AATATATGACTCTGTGCTTCCTGGG	82	242	332	23	14	-0.0705723	chr11:326564+	YKL060C	FBA1	326564	327056
1165	AATATCCCAGGAAAATACGTTATTA	283	312	395	1580	38	0.914494	chr14:594097-	YNL021W	HDA1	593705	594149
1166	AATATCCTAACTAGCGGATACACGT	289	366	1378	117	37	0.060664	chr15:89222-	YOL123W	HRP1	88926	89274
1167	AATATCGGGAAACTTCGTCATTCGT	283	576	2446	2327	100	0.731337	chr16:794971-	YPR132W	RPS23B	794626	795023
1168	AATATCGTCGTGGCCAGGGTCGGCG	691	1415	1075	424	68	-0.109777	chr04:67372-	YDL218W		66968	67424
1170	AATATGAATTAGGGGTGAGGTCTTC	1345	2175	1955	841	105	-0.0932934	chr14:205725-	YNL237W	YTP1	205366	205773
1171	AATATGGGATTTACTAAAATAAGGC	3	417	32	6	11	-0.268992	chr13:588471+	YMR164C	MSS11	588471	588759
1172	AATATGGTTACCGCCCCCAGC	245	381	28	90	11	-0.435621	chr10:661617+	YJR127C	RSF2	661617	662109
1173	AATATGTGTAGTACTTCAAGTGAGC	302	571	483	359	31	0.0773243	chr14:653038-	YNR014W		652733	653090
1174	AATATGTTTTAGCCGTATACATAAC	380	890	368	165	32	-0.246023	chr01:193060-	YAR042W	SWH1	192644	193091
1175	AATATTACCATCCGGTAGATTAGGT	375	2	2	31	10	-1.49014	chr11:343614+	YKL050C		NA	NA
1176	AATATTATACGTGAAGCCATCTTTT	60	454	1142	208	29	0.252419	chr08:527732-	YHR211W	FLO5	527502	527784
1177	AATATTATATAGCCTACTATTCAGG	9	1245	242	71	38	-0.154861	chr06:176032+	YFR015C	GSY1	176032	176458
1178	AATATTATATCAAATTATTGTCTGC	403	116	155	265	8	-0.124985	chr04:288430-	YDL095W	PMT1	288188	288482
1180	AATATTCCGCTTTAGCATATTGAGG	114	516	174	235	19	0.0967746	chr09:192752+	YIL091C	UTP25	192752	193118
1181	AATATTCTTTGGTGCATTTACAGCT	158	986	100	808	28	0.380132	chr07:1049557+	YGR279C	SCW4	1049557	1049941
1182	AATATTTAGAATCTTTTTTTTAACG	77	394	39	685	20	0.762595	chr04:59923+	YDL223C	HBT1	59923	60409
1183	AATATTTATGATTCACGTCTATTTC	162	614	98	6	11	-0.443416	chr04:643253+	YDR097C	MSH6	643253	643652
1184	AATATTTCATGCGAGGAGGGCTTGT	1	204	288	4	9	0.0574766	chr11:216083-	YKL121W	DGR2	215763	216135
1185	AATATTTCGTCGCCTCAGTAATGGT	2563	1209	552	407	60	-0.724634	chr13:624607+	YMR182C	RGM1	624607	624931
1186	AATATTTTTGTCTGGTCGTGCTCGC	8	735	349	396	29	0.320227	chr14:267662+	YNL197C	WHI3	267662	268100
1187	AATATTTTTTCCGGGACGCCTGTTC	269	1071	339	222	26	-0.141061	chr14:649532+	YNR013C	PHO91	649532	649805
1188	AATCAAGGCTGGCATCTTTGATTAT	1	133	181	11	1	0.0893173	chr16:131797-	YPL222W	FMP40	131483	131849
1191	AATCAGCCGTATTCCAAGATTACAA	357	1251	474	279	53	-0.133226	chr15:479916-	YOR083W	WHI5	479661	479968
1192	AATCAGGGGGTGTGCTGTCAGTTTA	1729	520	1404	425	72	-0.36494	chr10:295536-	YJL076W	NET1	295222	295588
1194	AATCATACACTCGGGTTTGTGATGG	3353	2016	2735	2370	131	-0.0519225	chr14:48815-	YNL312W	RFA2	48465	48867
1195	AATCATACGATGCGGGGGCCTATGC	657	936	1737	566	65	0.071615	chr14:105490+	YNL283C	WSC2	105490	106090
1196	AATCATACTATTCGTGAACAAGCGG	3	30	136	31	1	0.401891	chr13:116703+	YML075C	HMG1	116703	117159
1197	AATCATCAAGCCGTAGCTTCTTTGG	973	1125	718	446	60	-0.240802	chr15:160040+	YOL086C	ADH1	160040	160604
1198	AATCATCTAAATATAACTTATCCGT	146	65	522	250	12	0.375094	chr06:224449+	YFR033C	QCR6	224449	224819
1199	AATCATTAAAATATTAAGACTATTA	80	181	28	96	1	-0.0209768	chr14:33513+	YNL322C	KRE1	33513	33987
1200	AATCCAATATTAGACATCAAGCATA	83	0	205	139	10	0.444574	chr05:374123+	YER107C	GLE2	374123	374555
1202	AATCCAATTAGCAGGGATTTTGGTC	394	512	453	115	30	-0.263746	chr15:107655-	YOL112W	MSB4	107296	107707
1203	AATCCAATTGTGTGAAGGAATTCGG	5488	3765	3412	6348	262	0.145836	chr02:359489+	YBR059C	AKL1	359489	359876
1205	AATCCACCTTAAATCACTTTTTGTG	2	0	577	26	6	0.38045	chr08:392945+	YHR147C	MRPL6	NA	NA
1206	AATCCCAAGAAGCAGCGCGAACCGC	283	847	1163	1383	68	0.539009	chr03:92353-	YCL018W	LEU2	91892	92406
1208	AATCCCTCGTATTCAGAATGCGATG	109	0	274	372	8	0.769382	chr07:92134-	YGL212W	VAM7	91760	92186
1209	AATCCCTTCATAGGTCGCAGGCTCC	1036	1364	547	593	42	-0.218315	chr01:112079+	YAL021C	CCR4	112079	112490
1210	AATCCGTGGAAGTTAGCATGATGGA	490	462	234	644	35	0.166954	chr04:205582+	YDL140C	RPO21	205582	205909
1211	AATCCGTTATAGTTCTAGGTTTGGG	2380	4666	1879	1324	174	-0.209068	chr04:134538-	YDL182W	LYS20	134104	134590
1212	AATCCGTTCGTGTGAATTCTCAGGC	125	208	480	244	18	0.299467	chr10:95692-	YJL174W	KRE9	95300	95744
1213	AATCCGTTGTTTGCGTGATACAATC	1888	1057	182	485	51	-0.642117	chr13:354538-	YMR043W	MCM1	354073	354569
1214	AATCCTGTCTATATTGGGGGATTAT	1	225	4	0	5	-0.323774	chr04:1512880-	YDR539W	FDC1	1512617	1512911
1215	AATCCTTGGAATATGGTGGGTGATC	674	600	1879	472	54	0.0750392	chr13:909122-	YMR317W		908766	909174
1217	AATCGAGGTTGTGTAGGACAGTCGG	75	114	521	326	16	0.551283	chr14:217784+	YNL230C	ELA1	217784	218153
1218	AATCGATCTTCACCACTTACGTTTA	141	366	268	263	17	0.188926	chr10:78018+	YJL187C	SWE1	78018	78222
1219	AATCGATCTTGAGACTGAGCGATAT	402	0	1	3	8	-1.87215	chr15:473133-	YOR078W	BUD21	472714	473185
1222	AATCGCGCTGCTTTGTGTAAGTGTA	912	1854	1171	923	111	-0.0016905	chr14:589877+	YNL023C	FAP1	589877	590249
1223	AATCGCGGTCGAAACACACGGTTAT	951	366	298	356	28	-0.415701	chr12:829292-	YLR350W	ORM2	829034	829344
1224	AATCGCGTAGTTGTCAGATACTATC	0	50	23	119	5	0.995435	chr04:393436+	YDL033C	SLM3	393436	393880
1225	AATCGGAGGCTGAAAAAGTGGCGTT	4625	1573	2800	1060	148	-0.454843	chr13:220318-	YML028W	TSA1	219936	220370
1227	AATCGGATTGCATACGACGCTTTTG	1192	1789	2741	9625	303	0.993393	chr14:502040-	YNL066W	SUN4	501666	502092
1228	AATCGGCATTACGGGTTCGCAAACG	945	402	146	1702	40	0.466652	chr10:179216+	YJL128C	PBS2	179216	179582
1229	AATCGGTTTGTGCTGATTCGTGGAT	905	345	1423	74	32	-0.289467	chr16:492375+	YPL031C	PHO85	492375	492846
1230	AATCGTAATGTCTTCATCGCTGGAT	551	2394	3753	1130	115	0.18892	chr05:489055+	YER158C		489055	489484
1231	AATCGTACACAGATTTACGGCTTCC	4	376	4	294	12	0.495618	chr11:476822+	YKR019C	IRS4	476822	477146
1232	AATCGTAGCGTCTAGTCTTTGGATC	2	324	67	19	5	-0.14721	chr07:1010089+	YGR258C	RAD2	1010089	1010491
1234	AATCGTCTGCTTGGCAAGTCCTGGT	10	2	754	633	11	0.938335	chr08:177403+	YHR034C	PIH1	177403	177871
1235	AATCGTGTTTTGTAATTGAAAAAAC	86	630	360	573	32	0.430065	chr08:527189-	YHR211W	FLO5	526809	527241
1236	AATCGTTATTATCGTTGTTTAGAGT	273	1186	583	256	61	-0.0774171	chr02:106048+	YBL061C	SKT5	106048	106603
1237	AATCGTTGTCTCCTAAAGAGTAGCT	89	35	112	92	5	0.170604	chr01:129780-	YAL013W	DEP1	129412	129811
1238	AATCGTTTAAAGGGCATCAATTGTA	1	0	135	0	6	0.318418	chr08:142011+	YHR019C	DED81	142011	142440
1239	AATCTAAGGTTTGAAAGTGGCTGAC	942	748	125	22	22	-0.881285	chr12:791096-	YLR332W	MID2	790731	791148
1240	AATCTAATGTAACGTTCGCAACGGT	2	40	60	196	7	1.14867	chr09:390649+	YIR019C	FLO11	390649	391051
1241	AATCTACCAAGTATGAAGATATAAT	697	1083	1165	1140	76	0.226656	chr15:722926-	YOR204W	DED1	722730	722978
1242	AATCTACGGGAACAATTGATTGGTT	3486	1553	1694	3201	138	0.049842	chr08:67842+	YHL019C	APM2	67842	68229
1243	AATCTACTTGATGTAATCATGGCAA	4	181	5	310	5	0.900493	chr14:600878+	YNL018C		600878	601331
1244	AATCTAGAGAGTTGATGGTTCCGGG	3179	680	226	1658	85	-0.353322	chr13:250458-	YML010W	SPT5	250024	250510
1245	AATCTAGATAGTCAGTAGTGATGGG	0	1	1	212	3	1.89814	chr13:250458-	YML010W	SPT5	250024	250510
1246	AATCTATCAAACAACAGGAGGAAAT	1594	403	229	127	26	-1.01821	chr03:265299-	YCR088W	ABP1	265042	265351
1247	AATCTATTAACTTTTAGTTAATTCT	532	1733	1514	777	89	0.094047	chr16:646022-	YPR036W-A	SPO24	645635	646074
1249	AATCTCCTATTTAGTCTTTGAAAGG	179	684	1072	408	38	0.227096	chr04:287773-	YDL095W	PMT1	287513	287825
1250	AATCTCGTTTGCGAGGCCTCGCTAG	389	102	77	163	11	-0.42055	chr15:934722-	YOR328W	PDR10	934390	934774
1252	AATCTGGCATTTAGTCTTACATGAT	637	1102	206	74	48	-0.544446	chr13:897031+	YMR311C	GLC8	897031	897451
1253	AATCTGGGACCCCGGTTGTTCATGG	3484	909	1775	943	90	-0.455569	chr14:186254-	YNL246W	VPS75	185844	186306
1254	AATCTGGGCCGGGTGAAGGCGTAGG	1145	970	1095	684	61	-0.113656	chr13:69089-	YML102W	CAC2	68742	69138
1255	AATCTTAAAACATTAATCTTGAATT	234	1175	443	227	46	-0.102728	chr06:55537+	YFL038C	YPT1	55537	55987
1256	AATCTTAGATGGGCAGGCGCGCGCG	289	348	296	12	21	-0.435256	chr07:906963-	YGR204W	ADE3	906511	906994
1259	AATCTTCTGTTATCTTGGATGCGTG	2	25	165	0	6	0.223463	chr10:732884-	YJR158W	HXT16	NA	NA
1260	AATCTTCTTACAGTGCGTTCTCACC	406	1180	532	661	54	0.10094	chr05:73256-	YEL043W		72891	73308
1261	AATCTTGTTGGTTCAACCAAAGTGT	930	610	138	42	48	-0.88591	chr01:116672-	YAL019W	FUN30	116475	116724
1262	AATCTTTAATTGCTAATGTTTGTGT	2936	1186	50	268	76	-1.04359	chr10:121358-	YJL159W	HSP150	120897	121410
1263	AATCTTTACGATCAAGAATTTGCTG	114	2	333	60	5	0.108533	chr14:333011-	YNL161W	CBK1	332649	333063
1264	AATCTTTCTATTCATTGTGCAAAAC	214	785	1208	1080	60	0.487407	chr07:979960+	YGR245C	SDA1	979960	980485
1265	AATGAAAAGTGTATTGACAGATGCG	7	161	8	801	17	1.39607	chr12:50556-	YLL043W	FPS1	50293	50608
1266	AATGAAAGATGTAACGGCTGTGGGT	158	1203	560	1554	75	0.602529	chr12:366796+	YLR108C		366796	367096
1267	AATGAACACGTGTAGTATTGGCTGC	1221	1525	2306	758	90	-0.0347147	chr09:343009+	YIL007C	NAS2	343009	343531
1268	AATGAACGGACACGGTGGGATGGGC	217	77	1021	563	21	0.510774	chr16:414565-	YPL075W	GCR1	414185	414617
1269	AATGAACTTATTCTTATATTTCTTA	379	845	400	1089	44	0.409399	chr16:794971-	YPR132W	RPS23B	794637	795023
1270	AATGAATACATGCTCTACTGTATGG	197	1145	194	288	22	-0.0760079	chr10:281648-	YJL082W	IML2	281282	281700
1271	AATGAATGATTAATTAGTTACTTGT	690	570	141	82	33	-0.701939	chr10:207342-	YJL112W	MDV1	206863	207394
1273	AATGACATAATGACTTCGATCAATG	487	398	919	736	33	0.283798	chr13:644110+	YMR190C	SGS1	644110	644599
1274	AATGACCCTTGGTATCAGAGCAGTG	5	159	551	318	20	0.61952	chr15:473133-	YOR078W	BUD21	472714	473185
1275	AATGACGACTCTCTAACTTTGACTA	1631	657	778	635	68	-0.340425	chr04:62331+	YDL220C	CDC13	62331	62754
1276	AATGACGTTAAATATGTTCATTATA	366	1388	1160	631	44	0.118424	chr07:786426+	YGR147C	NAT2	786426	786738
1277	AATGACTAGATATCGCATTAATAGT	413	1100	407	796	63	0.176642	chr13:591324+	YMR165C	PAH1	591324	591801
1278	AATGAGACGACATTTACTAGAGGTG	0	1	10	192	6	1.80463	chr14:284986-	YNL189W	SRP1	284528	285017
1279	AATGAGAGGTGGGGTTACCGGGGGA	6	14	9	845	16	1.82364	chr06:178854+	YFR016C		178854	179241
1280	AATGAGATTCCTGGTCTCCGGGGGA	2	39	233	0	7	0.220177	chr03:33849-	YCL054W	SPB1	33451	33901
1281	AATGAGCACTCGTTGCCCCTCGGTG	1424	2649	3705	1093	177	0.0159848	chr07:158875-	YGL181W	GTS1	158573	158927
1282	AATGAGGAGTCCTTCCGGATGACG	397	2660	543	15	69	-0.341558	chr16:187255+	YPL190C	NAB3	187255	187705
1283	AATGAGGTATGTTAGGGGGTAAAAA	392	429	11	140	26	-0.496002	chr13:139072+	YML067C	ERV41	139072	139417
1284	AATGAGGTCCAAGCTGCTTTGTTTG	175	875	11	912	26	0.479875	chr07:408099+	YGL049C	TIF4632	408099	408516
1285	AATGAGTCACATGTATTTTGTTACT	189	1141	1475	505	38	0.194304	chr09:23566+	YIL169C	CSS1	23566	23983
1286	AATGATACGCGATCAACTGTTCGGT	0	7	6	565	6	1.86283	chr04:59452+	YDL223C	HBT1	59452	59911
1287	AATGATAGGACACGTTCAAACCACC	1	104	153	156	1	0.646166	chr02:635476-	YBR207W	FTH1	635111	635507
1288	AATGATATCGATACTATATGTGAGG	364	158	15	435	10	0.176917	chr10:399981+	YJL020C	BBC1	399981	400425
1289	AATGATGCGATGGTGGTCGCGGGGT	305	842	82	332	40	-0.0949966	chr04:282712+	YDL100C	GET3	282712	283123
1290	AATGATGGTTTAGTGTGGTGCTCTT	1	2	823	2	14	0.329721	chr14:288720-	YNL187W	SWT21	288379	288751
1291	AATGATGTGCTTTAGTCACATGGCC	98	189	106	320	7	0.512932	chr04:300571+	YDL087C	7	300571	301051
1292	AATGATGTTGTCTGTCTAAGTTCAA	33	394	2	157	9	0.11745	chr07:399063-	YGL055W	OLE1	NA	NA
1293	AATGATTAAATCGTTAATATCACTT	4	149	346	114	9	0.390248	chr08:485259-	YHR190W	ERG9	484840	485311
1294	AATGATTCTGGCCAATGGAAATAAC	4	145	190	170	8	0.554226	chr13:771767-	YMR250W	GAD1	771318	771798
1295	AATGATTGTTTTACTGCGCACTCAG	166	180	4	173	7	-0.0159009	chr07:307872-	YGL105W	ARC1	307627	307903
1296	AATGATTTGGGCTAAAACGAAAGCC	714	1928	1812	519	78	-0.0409058	chr04:1410693+	YDR476C		1410693	1411163
1297	AATGCAGAATGTATTGTATTTGTAC	11	1255	746	126	34	-0.00198644	chr10:95596-	YJL174W	KRE9	95213	95648
1298	AATGCAGTTTAATCCTATATCAATA	667	2643	1435	732	88	-0.0315711	chr04:1055466-	YDR296W	MHR1	1055070	1055518
1299	AATGCCAGGAAGGTGAGGAGTTAAC	3	232	316	254	18	0.533636	chr15:696648-	YOR191W	ULS1	696253	696700
1300	AATGCCCCGGTTAAGAGAGGATGTT	895	2361	1150	712	101	-0.100432	chr03:216341-	YCR052W	RSC6	215934	216385
1301	AATGCCGCTCTAGTTGTTCTAAGCG	295	476	38	365	11	0.030092	chr05:1677+	YEL077C		1677	2003
1302	AATGCCGGCTGGGGGCCTTCCGCGC	1	33	19	153	4	1.27015	chr08:49570-	YHL028W	WSC4	NA	NA
1304	AATGCCTCATTCTTGCTTGTTATTC	379	0	8	18	7	-1.61308	chr04:59923+	YDL223C	HBT1	59923	60409
1305	AATGCCTCGGTGCTTATAGGGTTTA	0	11	1	143	1	1.69161	chr07:1058497+	YGR282C	2	1058497	1058716
1306	AATGCCTCTTAGATGTCTTGTGGCA	2004	444	2656	230	64	-0.324183	chr13:42172+	YML114C	TAF8	42172	42577
1307	AATGCCTTACAGTCCGGTACTACAA	4250	1846	2105	1161	153	-0.447009	chr15:556507+	YOR124C	UBP2	556507	556900
1308	AATGCGCCCGGTGGTTTTCGTAGCA	705	529	956	387	47	-0.0797822	chr13:884663-	YMR306W	FKS3	884214	884715
1309	AATGCGGAATTAGCCCGAACGTTTT	649	1042	501	2895	85	0.748346	chr15:258092-	YOL036W		257916	258144
1310	AATGCGGTATTTCGAATTCGCTATG	372	1170	96	2024	51	0.678552	chr16:902305-	YPR184W	GDB1	901967	902357
1311	AATGCGTTAGGCTCGTGAACACTAT	425	2746	2421	564	97	0.0281218	chr10:155090+	YJL137C	GLG2	155090	155465
1312	AATGCTAGAGAGGGTTACGTCGTTA	2320	2191	6270	18002	582	1.01937	chr04:768833+	YDR155C	CPR1	NA	NA
1313	AATGCTATGAATTAACCCTGTTCGG	1151	1562	731	456	65	-0.300168	chr16:637141-	YPR032W	SRO7	636744	637193
1314	AATGCTATTGGATTTATCCTGCCCT	7360	2502	1873	521	158	-0.880476	chr15:1007604-	YOR356W	CIR2	1007458	1007656
1315	AATGCTCAGACCGTGATATGAGCCA	317	268	29	149	9	-0.385266	chr04:236673+	YDL126C	CDC48	236673	237087
1316	AATGCTCTAAATAGCTGAATCATTA	307	935	592	895	43	0.333239	chr02:133351-	YBL046W	PSY4	133070	133403
1317	AATGCTGGGAAGGGCTCAAAGTAAT	199	75	711	280	20	0.320794	chr15:787673-	YOR241W	MET7	787455	787725
1318	AATGCTGGTTATTGCAACTGAAACA	576	112	87	475	20	-0.0215634	chr04:928868-	YDR232W	HEM1	928617	928920
1320	AATGGAAGCTGTCAGGTTCAATAGC	52	2	2	161	2	0.984422	chr14:487237+	YNL074C	3	487237	487444
1321	AATGGACCAACGGTTTTGGCAATTA	2322	2242	1368	4294	143	0.355074	chr13:220186-	YML028W	TSA1	219898	220238
1322	AATGGAGGTGGGACTTGTTTTAACG	450	1861	1030	233	60	-0.150765	chr11:311639-	YKL068W	NUP100	311316	311691
1323	AATGGAGTAGGACGGCTCGGGAGTA	3741	1875	1864	2844	185	-0.0536283	chr15:798225-	YOR247W	SRL1	797833	798277
1324	AATGGAGTTGTCGACATGAGGGTGT	153	623	786	3024	64	1.10437	chr13:250530-	YML010W	SPT5	250051	250582
1325	AATGGATCCGCCTATCTGTATAGTA	345	692	932	976	47	0.408192	chr04:393436+	YDL033C	SLM3	393436	393880
1326	AATGGCGGTTGTGGAGTCATATGGT	2648	1899	4342	1549	132	-0.030304	chr11:396490+	YKL022C	CDC16	396490	396913
1327	AATGGCTCTCTTCGGGAGTTATGAG	4364	1616	809	509	115	-0.846668	chr09:356604+	YIR001C	SGN1	356604	356935
1328	AATGGCTTTTTCATTTGCTTGTGAA	891	2683	2605	787	141	-0.00163653	chr03:271541-	YCR089W	FIG2	271146	271593
1329	AATGGGAAATATGGGGAGGCGGCAA	2110	3342	1256	1037	171	-0.258287	chr11:305657-	YKL071W		305310	305709
1330	AATGGGACACTTAATAGGCTGTACA	100	601	127	65	19	-0.219037	chr09:363764-	YIR004W	DJP1	363360	363816
1331	AATGGGAGGGGTGTCTCACGATACG	217	179	17	146	6	-0.221587	chr01:109597+	YAL022C	FUN26	109597	110074
1332	AATGGGGAGAGGGGGGACGTGTAGG	1346	1297	1332	473	88	-0.251453	chr10:641318-	YJR116W	TDA4	641193	641370
1333	AATGGGGGGCAATAGCCGTTGGGCG	450	713	1202	595	40	0.172209	chr10:366586-	YJL041W	NSP1	366122	366638
1334	AATGGGGGTGACACTAGTTAGTAGT	373	275	1660	505	45	0.278535	chr10:401241+	YJL020C	BBC1	401241	401640
1335	AATGGGGTGACGGCTCATTTCAGGA	562	469	408	360	41	-0.122287	chr14:445281+	YNL095C		445281	445737
1336	AATGGGTGCTCTAAGGAGAAATAGC	1329	1122	664	573	70	-0.301469	chr16:108652-	YPL231W	FAS2	108386	108704
1337	AATGGTAGTCACTGGCTATTGTAAA	382	3	443	4	11	-0.482711	chr04:1410759+	YDR476C		1410759	1411140
1338	AATGGTATAGTTTGGAGGAAGGTTG	504	755	2116	185	58	0.016321	chr10:163129-	YJL132W		162683	163160
1339	AATGGTATCTTTGCGCTTTGATTAA	709	1643	517	397	51	-0.225011	chr14:245020-	YNL215W	IES2	244547	245072
1340	AATGGTATGAGCGATAGAGGTGGTT	2	52	123	457	9	1.30489	chr13:554235-	YMR144W	FDO1	554014	554287
1341	AATGGTATTTACGCCATGTTTTAAT	324	251	529	342	20	0.144602	chr13:644110+	YMR190C	SGS1	644110	644599
1342	AATGGTCATATATGAATGAGCTTTT	38	1	45	183	3	1.06999	chr09:23383+	YIL169C	CSS1	23383	23887
1343	AATGGTCCACGCCGGAGCCTGGGTA	1093	1450	1525	2765	125	0.453458	chr04:1504043+	YDR534C	FIT1	1504043	1504601
1344	AATGGTCTTCCGATGTGTGCCAACG	977	1308	1385	540	73	-0.10964	chr05:468733-	YER150W	SPI1	468389	468785
1345	AATGGTTATCGGTTTAGTCATAAAC	615	126	426	565	22	0.11009	chr13:854295-	YMR291W	TDA1	853915	854347
1346	AATGGTTGCACGCATGATGGGTGTG	3	228	1	353	11	0.858619	chr11:175233-	YKL145W	RPT1	NA	NA
1347	AATGGTTGGGGATCTATGCCTTACT	160	25	357	1	9	-0.202205	chr16:496280-	YPL029W	SUV3	496044	496332
1348	AATGGTTTTCTGCATGGGCATTCAC	1	323	324	82	11	0.166916	chr14:480476-	YNL078W	NIS1	480060	480528
1349	AATGTAAATTAGCGGCTAATGCAAT	0	1	28	235	5	1.69404	chr07:442091+	YGL028C	SCW11	442091	442571
1350	AATGTAAGCCGTAGATATGTACGAA	614	911	261	406	47	-0.193662	chr04:928868-	YDR232W	HEM1	928617	928920
1351	AATGTAAGTTGGGTTGTAGGTACTA	390	17	3	179	6	-0.48715	chr05:1128+	YEL077C		1128	1542
1352	AATGTAATAGCCCTCTGTGCTATCG	4	714	76	522	28	0.459754	chr04:1504064+	YDR534C	FIT1	1504064	1504568
1353	AATGTACTTAATTAACCTTCGAACG	18	115	333	142	8	0.453907	chr01:62325-	YAL042W	ERV46	NA	NA
1354	AATGTAGATCCTGTATCCCTATGCG	110	4	909	360	17	0.544313	chr07:979960+	YGR245C	SDA1	979960	980485
1355	AATGTAGGTTATACTACTCAAATG	364	640	633	337	23	0.018955	chr09:309965+	YIL023C	YKE4	309965	310358
1356	AATGTATCTAATGTTTTTGGAGCAT	292	224	48	219	11	-0.143444	chr08:140740+	YHR018C	ARG4	140740	141274
1357	AATGTATGAACCTGCGCTTGAGAAA	6	581	595	119	23	0.13281	chr05:83563+	YEL036C	ANP1	83563	83968
1358	AATGTCCACAATGTTTGGAAGATCT	1871	665	1093	933	72	-0.213211	chr04:59245+	YDL223C	HBT1	59245	59734
1359	AATGTCCTCCGTCTACTTGGAGTAC	107	394	307	309	15	0.285846	chr15:28910+	YOL155C	HPF1	23156	23611
1360	AATGTCCTGGTTTACAGAAAGTAAG	12	662	158	380	21	0.337599	chr02:84094+	YBL076C	ILS1	84094	84454
1361	AATGTCGACCATTTGCAATCTACGC	656	638	788	352	34	-0.120262	chr02:334887+	YBR049C	REB1	334887	335184
1362	AATGTCGACGGTCTCGTTTGTCGGA	2	24	106	165	2	1.03164	chr14:706829-	YNR045W	PET494	706407	706860
1363	AATGTCGTTGAGTAGCTTACTGTAG	0	0	332	223	10	0.876441	chr05:395423+	YER116C	SLX8	395423	395777
1364	AATGTCGTTTCTTGCAGCGCACGCC	255	353	2003	380	39	0.273555	chr02:762517-	YBR279W	PAF1	762209	762548
1365	AATGTCTACTGGGATTAATTGGCAC	620	1964	1791	1396	77	0.229917	chr14:105577+	YNL283C	WSC2	105577	106090
1366	AATGTCTTGGAACTCATGTACGTTG	2297	183	742	316	49	-0.802823	chr15:28910+	YOL155C	HPF1	28910	29318
1367	AATGTGACTTTCATAAGAGGGGGTT	790	743	2184	866	74	0.177983	chr09:128604-	YIL123W	SIM1	128266	128656
1368	AATGTGAGCATATATTCAGGTTCTC	399	4265	3817	4166	242	0.471781	chr12:802908+	YLR337C	VRP1	802908	803328
1369	AATGTGCAACGACGGTCGTGCATGT	910	772	189	132	33	-0.665308	chr13:93843-	YML088W	UFO1	93394	93895
1370	AATGTGCGAAGATATCGTTCGTATT	832	470	266	2732	81	0.811758	chr04:59458+	YDL223C	HBT1	59458	59905
1371	AATGTGGACGCCCGAATAGCGATAA	2	0	304	1	2	0.323959	chr10:173641+	YJL129C	TRK1	NA	NA
1372	AATGTGGATTCAAATTCGCGTTCAA	33	174	231	83	7	0.200161	chr10:112896+	YJL163C		112896	113367
1373	AATGTGGGTCAACCTAAGTGTACTC	162	98	160	278	17	0.3756	chr04:1504064+	YDR534C	FIT1	1504064	1504568
1374	AATGTGTCGCTCTGGTAGGCATATC	1889	1894	530	146	63	-0.677153	chr08:420484+	YHR161C	YAP1801	420484	420964
1375	AATGTGTCTTTCAGACGTGGGGGGG	188	3	612	376	20	0.492564	chr04:236232+	YDL126C	CDC48	236232	236574
1376	AATGTGTTAGGCTAGTAGAGTGATA	155	144	5	79	8	-0.367464	chr08:140740+	YHR018C	ARG4	140740	141274
1377	AATGTGTTCTCGTTATCATTAAGGG	59	163	340	952	37	1.06961	chr07:442154+	YGL028C	SCW11	442154	442580
1379	AATGTTACAAGCGTTTTTGGAGCAG	699	1134	823	667	63	0.00148221	chr12:349900+	YLR106C	MDN1	349900	350323
1380	AATGTTACGAACGGGACTATCCTGA	109	0	172	145	3	0.359678	chr04:331276-	YDL070W	BDF2	330857	331307
1381	AATGTTACGTTTTAGAGTCCCGCGA	807	242	195	65	25	-0.891468	chr10:100292+	YJL171C	TOH1	100292	100763
1382	AATGTTAGCACTTTGGTTTGGCACG	1053	410	307	481	36	-0.337763	chr07:451583+	YGL023C	PIB2	451583	452093
1383	AATGTTCAGGAAGGGACATCGCGGG	325	949	735	505	47	0.114212	chr12:351340+	YLR106C	MDN1	351340	351715
1384	AATGTTCAGGCCTCGTTTTGGGTAT	328	558	987	178	37	-0.0116035	chr04:197427+	YDL145C	1	197427	197886
1385	AATGTTGGTCTGTTTTTCAGGCGGC	88	28	191	234	10	0.609988	chr14:139984-	YNL268W	LYP1	139476	140036
1386	AATGTTGTAGTGTGGTAGCAGCATG	318	98	17	1905	42	1.26756	chr13:250422-	YML010W	SPT5	250024	250474
1387	AATGTTGTCTGTCCAGGTGATGCTC	4604	1687	823	647	117	-0.812483	chr07:251590-	YGL137W	SEC27	251312	251642
1388	AATGTTTAAAACGTTCTAGTTAACA	507	1142	1268	2594	78	0.66368	chr07:442226+	YGL028C	SCW11	442226	442730
1389	AATGTTTAGTGAAGCTTGATACGAT	828	670	949	170	51	-0.306796	chr15:588529-	YOR140W	SFL1	588206	588581
1390	AATGTTTCTATGGAGTATCGTTGAA	0	382	0	0	8	-0.330233	chr13:246428-	YML012W	ERV25	246071	246480
1391	AATGTTTGCTAGTTAGTGAGGGCAT	1643	318	2333	364	61	-0.2223	chr12:541130+	YLR194C	NCW2	541130	541573
1392	AATGTTTTTCTGATAATATTGATAA	995	2122	1817	2572	120529	0.362877	chr10:714106+	YJR151C	DAN4	714106	714523
1393	AATTAAATGGTTATCTAGTTCCCTT	116	643	213	564	26	0.391731	chr14:33513+	YNL322C	KRE1	33513	34023
1394	AATTAACACTAGAAGCCGCCATTGT	949	191	903	1692	70	0.482944	chr05:189051-	YER016W	BIM1	188695	189103
1395	AATTAAGGAGTTACCTGATTAAGCT	41	809	200	743	25	0.517239	chr02:130445+	YBL047C	EDE1	130445	130889
1396	AATTAATATCTCGGGTCGTAGTCGC	283	43	243	1379	27	1.08593	chr11:262712-	YKL095W	YJU2	262344	262764
1397	AATTAATCCCTGTTAGCTCCAGTTT	157	105	1	62	11	-0.503497	chr07:57883-	YGL234W	ADE5,7	57548	57935
1398	AATTAATGAGTGGGAGAGTTGGTTG	103	603	747	211	32	0.141398	chr13:888371-	YMR307W	GAS1	887967	888423
1399	AATTAATGGCCGCGCCTCTTTGTTA	134	390	552	2	19	-0.120809	chr01:73139-	YAL038W	CDC19	72795	73191
1400	AATTACATGGTGAGAGTGGGTGTGC	1294	3079	2570	791	140	-0.0912909	chr15:760490-	YOR223W	DSC3	759999	760521
1401	AATTACATTCATCCGACAGACCATA	79	139	296	97	14	0.164566	chr13:723114+	YMR227C	TAF7	723114	723381
1403	AATTACGTTCTTTCTTTAGGCTTTT	8	749	832	239	27	0.207471	chr09:176609+	YIL101C	XBP1	176615	177098
1404	AATTACGTTTAAGGTGTCCTGTGCT	5	432	193	28	4	-0.0716968	chr09:389985+	YIR019C	FLO11	NA	NA
1405	AATTACTCTAGGCGTGTTATGTTCG	3	230	209	175	11	0.428873	chr04:427569-	YDL014W	NOP1	427299	427621
1406	AATTAGATAGCAAAGCTGGGTTTGG	3844	1366	41	258	88	-1.14013	chr02:649710-	YBR212W	NGR1	649303	649762
1407	AATTAGCACTGCGACCGCCATAGGT	179	537	403	28	14	-0.218713	chr04:1308571-	YDR420W	HKR1	1307915	1308623
1408	AATTAGCGCCAATTCTTAT	15	829	617	580	33	0.401937	chr16:203718-	YPL181W	CTI6	203410	203770
1409	AATTAGGTAGAGAATCCAGATGCGG	2910	3036	509	100	119	-0.770396	chr02:781908-	YBR289W	SNF5	781450	781939
1410	AATTAGTGTAGTTATTTATTAGGCG	455	850	920	1557	65	0.520318	chr15:877602+	YOR298C-A	MBF1	877602	877951
1411	AATTATACATTCGTCCATCGTGATG	122	580	344	155	16	-0.0037537	chr13:723009+	YMR227C	TAF7	723009	723342
1412	AATTATCGTCGAAGTTGACTAATTC	654	2010	475	303	60	-0.27519	chr03:92191-	YCL018W	LEU2	92010	92243
1413	AATTATCTTAGAGATGAGGTGCATT	0	1	1	194	0	1.89588	chr15:723109-	YOR204W	DED1	NA	NA
1414	AATTATGCGCGAGATAGGCTTATGT	188	1400	834	727	42	0.221238	chr15:402413-	YOR037W	CYC2	402186	402465
1415	AATTATGGAGTGTGGTGTTCGCCTG	3	765	50	64	22	-0.165026	chr10:291921+	YJL078C	PRY3	291921	292326
1416	AATTATGGTTCATCGGTATGGCTTT	138	981	1163	265	58	0.109611	chr16:460944+	YPL050C	MNN9	460944	461364
1417	AATTATTAGGTTACCTACAGTACTC	1	88	334	11	4	0.218964	chr03:274683-	YCR091W	KIN82	274399	274735
1418	AATTATTCGTCTTCGTTTTGGGTAA	4	772	38	72	20	-0.158931	chr14:205725-	YNL237W	YTP1	205366	205777
1419	AATTATTCTTCTTAAATCAACGTCA	92	342	276	79	15	-0.0319351	chr04:168905-	YDL161W	ENT1	168525	168957
1421	AATTATTGCGTGGCAATGGTAGGGG	76	276	149	239	9	0.321059	chr04:59413+	YDL223C	HBT1	59413	59893
1422	AATTATTTGCATCAAATCTTTTCAT	18	1862	248	609	35	0.135776	chr07:266397-	YGL130W	CEG1	266158	266449
1423	AATTCAATATTGTCTTAGGGTATGT	278	496	429	29	20	-0.297899	chr02:649731-	YBR212W	NGR1	649303	649762
1424	AATTCAATGTCCAGAAGTACATATC	756	2580	1320	1373	88	0.120251	chr13:413135+	YMR074C	2	413135	413499
1425	AATTCACATGTGATTACTACCCTCA	751	1642	1081	714	81	-0.0199446	chr14:305841+	YNL176C	TDA7	305841	306291
1426	AATTCACATTGATCCACATTTCGGT	45	165	78	114	5	0.227374	chr04:928886-	YDR232W	HEM1	928596	928917
1427	AATTCACCGAATAATTATTGCAGTC	71	460	321	563	19	0.542692	chr08:180723-	YHR036W	BRL1	180592	180775
1429	AATTCAGCACCTTGGCCATAAAAGC	0	120	5	55	2	0.259936	chr13:723009+	YMR227C	TAF7	723009	723345
1430	AATTCAGGCATCGTAAAAGATGTTT	330	516	441	75	20	-0.270522	chr08:49591-	YHL028W	WSC4	49169	49643
1431	AATTCATGTCCAAAAGGACTCGCCA	1	196	4	160	8	0.521909	chr15:473154-	YOR078W	BUD21	472714	473185
1432	AATTCATTAGTCCGATTGCTAGTCA	0	228	4	0	3	-0.319414	chr13:771368-	YMR250W	GAD1	770943	771399
1433	AATTCCACTTGACACTGGTATGGTG	1190	229	258	639	33	-0.27787	chr12:254755-	YLR056W	ERG3	254309	254786
1434	AATTCCATTTGCCTAACTTTGAGCA	85	211	201	220	13	0.329871	chr07:199507+	YGL161C	YIP5	NA	NA
1435	AATTCCCACCACATAGGCGTCTGCG	374	1102	873	229	39	-0.0904523	chr14:705160-	YNR044W	AGA1	704849	705212
1436	AATTCCCACTCGTCACGGCAGCAGT	233	427	388	113	24	-0.134563	chr04:331078-	YDL070W	BDF2	330706	331130
1437	AATTCCCGATTCGTATAAGGTATTC	3	1	21	643	9	1.8342	chr04:781801-	YDR163W	CWC15	781562	781853
1438	AATTCCCTCAATTGAATGAATTGCG	1	2	3	242	3	1.85583	chr07:83103+	YGL219C	MDM34	NA	NA
1439	AATTCCGTTGTAGCTTATCAGGGAT	6	797	1035	102	31	0.110808	chr08:291789+	YHR094C	HXT1	291789	292290
1440	AATTCCTAAGTCAATGACGCCTCGA	1	261	6	134	7	0.303322	chr08:218298+	YHR057C	CPR2	218298	218679
1441	AATTCGATTGTTTACTCTCGCAAGT	297	1384	2486	931	69	0.282133	chr04:317022+	YDL077C	VAM6	317022	317353
1442	AATTCGCCTTACATGCTTTATCGAC	3	90	24	160	8	0.862162	chr09:23364+	YIL169C	CSS1	23365	23800
1444	AATTCGTGTATACGGAATTGCTCCC	128	1	266	241	4	0.506603	chr11:477422+	YKR019C	IRS4	477422	477779
1445	AATTCTAAACTGATCGGGGCGTGGA	44	465	501	430	25	0.442724	chr03:261783+	YCR084C	TUP1	261783	262123
1446	AATTCTACGCGTGCGGTTGAGAGAG	546	556	660	731	31	0.193524	chr11:175233-	YKL145W	RPT1	174850	175285
1447	AATTCTAGATTACGGTTATAGGCAT	3170	1253	1136	1102	95	-0.425759	chr04:331255-	YDL070W	BDF2	330773	331286
1448	AATTCTATTGCTTCTAAACTATGGC	3	498	687	85	11	0.142935	chr10:654782+	YJR125C	ENT3	654782	655313
1449	AATTCTGCCTTTGACCGTAGATATT	1742	1831	1301	1292	95	-0.0820639	chr04:928865-	YDR232W	HEM1	928596	928917
1450	AATTCTTATGGTACTTGCAGGTCGA	2588	5160	1923	492	168	-0.389885	chr11:381445+	YKL032C	IXR1	381445	381910
1451	AATTCTTATTGATAAAATAGCATAT	172	21	401	50	7	-0.0415133	chr02:737026-	YBR263W	SHM1	736634	737078
1453	AATTCTTGCGCGTCCACATCTCGTT	1	267	3	60	7	0.00668602	chr05:395402+	YER116C	SLX8	395402	395813
1454	AATTGAAAAGGGTTGGCTTCTCACC	168	1	490	216	17	0.339342	chr10:366691-	YJL041W	NSP1	NA	NA
1455	AATTGAACGTGTGGTACCGCTTACT	306	283	708	456	22	0.269569	chr04:816069-	YDR176W	NGG1	815740	816121
1456	AATTGAAGGTAGGCGTGTATTTAGC	234	652	3	153	21	-0.289302	chr09:365947+	YIR006C	PAN1	365946	366393
1457	AATTGAAGGTCGTCCCTTAAGTATC	199	1120	214	286	39	-0.0711077	chr10:291960+	YJL078C	PRY3	291960	292512
1458	AATTGAATCGAGCGGGTCCTGATGC	176	173	201	232	7	0.189069	chr03:21558+	YCL061C	MRC1	21558	22014
1459	AATTGACAATTACATCATACCTGGT	287	483	12	313	14	-0.0472581	chr07:234750+	YGL143C	MRF1	234750	235053
1460	AATTGAGAGAGTAGCCAATCGGGCG	2	579	414	116	19	0.103362	chr02:109759-	YBL060W	YEL1	109349	109811
1461	AATTGAGTGTAGTCTAAACAGAGGC	551	1271	2371	1753	77	0.414895	chr03:18271-	YCL063W	VAC17	17939	18323
1462	AATTGATCTTGGACGTGACGCCTTT	103	901	627	7	26	-0.139979	chr16:789179-	YPR125W	YLH47	788877	789231
1463	AATTGATGCGCTAAGGAATATAGCG	2453	3138	1559	2740	137	0.0537996	chr14:340796-	YNL157W	IGO1	340511	340848
1464	AATTGATGTAGAGGTACGATGGCCT	144	105	258	95	6	0.0129477	chr03:237961-	YCR068W	ATG15	237569	238013
1465	AATTGATTAAGGAAGCGTCGCGTGC	4	4	505	879	24	1.22453	chr02:356909+	YBR059C	AKL1	356909	357227
1466	AATTGATTACGGTCTGTCTACGAAG	827	266	1864	623	54	0.120663	chr10:661683+	YJR127C	RSF2	661683	662136
1467	AATTGCAGCGTTGAGTGAGCAGTAAG	57	672	45	7	18	-0.353223	chr12:351340+	YLR106C	MDN1	351340	351715
1468	AATTGCATATATATCCGAGCGTTT	455	1738	492	329	81	-0.175788	chr15:317499-	YOL004W	SIN3	317170	317551
1469	AATTGCCTGATGGGGTTCGAATGAG	703	616	517	378	46	-0.183387	chr10:365254-	YJL042W	MHP1	364731	365285
1470	AATTGCGGAGTAGGACCGAAGAGCC	1290	746	695	594	143	-0.264251	chr01:114217+	YAL020C	1	114217	114646
1471	AATTGCTACGGATCTACATTCCTAG	3	250	2	3	5	-0.316135	chr04:331075-	YDL070W	BDF2	330697	331106
1472	AATTGCTATTACCTAGTCCACCACT	38	149	13	247	4	0.695445	chr13:879720+	YMR305C	SCW10	879720	880164
1473	AATTGCTGAGGTCGTTGCGGTCGTA	10	372	84	1422	50	1.25466	chr04:59458+	YDL223C	HBT1	59458	59905
1474	AATTGCTTGTGGGTCTTTGAATGCA	941	202	106	7	24	-1.27252	chr09:261695-	YIL048W	NEO1	261289	261747
1475	AATTGGAAGAATTTTGTGGACCAGG	1	33	2	175	2	1.42521	chr09:128649-	YIL123W	SIM1	128158	128680
1476	AATTGGAAGCCCGAGCCTAGTTTTT	1	509	19	88	12	-0.0500974	chr10:289947+	YJL079C	PRY1	289947	290259
1477	AATTGGGACCGCTAGTGACGGCCCC	5	20	288	432	6	1.11429	chr10:714784+	YJR151C	DAN4	714784	715168
1478	AATTGGGAGGTCGAAATCCCATCAG	308	1562	816	540	63	0.0540939	chr08:443285-	YHR169W	DBP8	442986	443337
1480	AATTGTATAATAGTTTTACATTTGG	2	363	521	47	15	0.124231	chr08:329380-	YHR108W	GGA2	329015	329432
1481	AATTGTATCTCCGTTTAAGTCCAAA	93	132	108	308	9	0.589546	chr07:431136-	YGL036W		430783	431188
1482	AATTGTATTAAAATCTGAGGTTATG	3806	6703	2775	3295	255	-0.0786713	chr04:1308682-	YDR420W	HKR1	1308518	1308734
1483	AATTGTATTACAATCTGTCGGTATT	3	3	388	540	15	1.13725	chr15:220237-	YOL058W	ARG1	219869	220289
1484	AATTGTCAGTTGTTAATTTAGGGGT	0	292	13	478	7	0.890909	chr15:160130+	YOL086C	ADH1	NA	NA
1485	AATTGTCTGACAGGAACGTCGCGTT	71	787	798	377	38	0.243167	chr04:145955+	YDL174C	DLD1	145955	146369
1486	AATTGTGATTCGTTAAGCTTTGGAT	968	853	19	126	33	-0.781822	chr03:242798+	YCR073C	SSK22	242798	243206
1488	AATTGTTATAACTAGGTGGATATCT	6	738	536	174	30	0.127722	chr11:648273-	YKR102W	FLO10	647959	648325
1489	AATTGTTGATCCCCTAGAACGTGGG	239	700	286	515	31	0.207016	chr14:33519+	YNL322C	KRE1	33520	33804
1491	AATTTAACTTGTCTACACGGTTAGC	549	1231	481	259	48	-0.240572	chr07:228877+	YGL146C	RRT6	228877	229411
1492	AATTTAAGTCCAACCGTATTGTTGC	384	2014	1639	1622	94	0.342627	chr15:29006+	YOL155C	HPF1	29006	29480
1493	AATTTAATGGTCTCTATGAAGGATT	2	153	4	174	7	0.687084	chr13:695728-	YMR214W	SCJ1	695381	695780
1494	AATTTAATTTATCGTGTCGTTTGCT	69	901	559	726	47	0.418705	chr07:442226+	YGL028C	SCW11	442226	442730
1495	AATTTACGACGCTTCTATATATCGA	649	1535	1130	446	61	-0.0863908	chr03:65973+	YCL030C	HIS4	65973	66273
1496	AATTTACGGTTTCTTGAACGGAACT	0	0	0	170	1	1.92282	chr01:115642-	YAL019W	FUN30	115277	115694
1497	AATTTAGGTGTTGCTCACTGTCTTT	347	369	483	202	22	-0.0830248	chr07:442229+	YGL028C	SCW11	442229	442550
1498	AATTTATATTCGGTTTTTGAGGCGG	219	1	127	0	2	-0.861093	chr07:191457-	YGL166W	2	191202	191488
1499	AATTTATCCATTCAGGATGAACAAC	747	2300	884	1649	84	0.205242	chr16:693803+	YPR074C	TKL1	693803	694224
1500	AATTTATTGCGTGAAGAGCGACTTT	462	744	1041	243	40	-0.0601913	chr14:445353+	YNL095C		445353	445607
1501	AATTTATTGTTCTACAATAATACCG	226	583	787	2858	57	1.05046	chr04:59413+	YDL223C	HBT1	59413	59857
1502	AATTTCAGCCCGTTTTGGGAAGTTT	1	171	38	361	12	0.979804	chr16:108652-	YPL231W	FAS2	NA	NA
1503	AATTTCATATAGCATAGTCTGGGAT	404	1952	616	661	54	0.0101118	chr10:132958+	YJL154C	VPS35	132958	133330
1504	AATTTCATCTAGAGCGTTGCTAGGA	4	6	65	205	3	1.359	chr04:1361231+	YDR451C	YHP1	1361231	1361597
1505	AATTTCCAGAGTTAGGCTAGCGGTT	9591	2692	3551	3297	275	-0.431635	chr16:108652-	YPL231W	FAS2	108386	108704
1506	AATTTCTATTTCCGTAGGGTGAGTT	1	253	79	91	4	0.189149	chr02:574236+	YBR169C	SSE2	NA	NA
1507	AATTTCTGATGTCTTAAGGACTAGT	734	1016	79	135	40	-0.593898	chr10:601570-	YJR092W	BUD4	601202	601622
1508	AATTTCTGTATAAAATTTGTTGATG	294	373	1226	694	39	0.39508	chr09:23662+	YIL169C	CSS1	23662	24073
1509	AATTTCTTTTATGCATTACTTGCAT	274	9	9	1033	10	1.10945	chr14:416192-	YNL112W	DBP2	415965	416244
1510	AATTTCTTTTTATGCCGACCCCGCG	366	63	1628	492	30	0.330897	chr14:36910-	YNL321W	VNX1	36503	36962
1511	AATTTGAAAGCAATGGGGGGTGGGT	50	1233	114	122	34	-0.168199	chr07:547216+	YGR031C-A	NAG1	547216	547556
1512	AATTTGGACCCTCTATCTGTGCACG	1849	3562	2975	6329	138770	0.523967	chr15:29393+	YOL155C	HPF1	29393	29762
1513	AATTTGGAGGCGAGATGATCTGCGT	2609	1089	1657	3995	121	0.352839	chr05:41579+	YEL060C	PRB1	41579	41933
1514	AATTTGGCTCAATTTTTTCGTGGAC	0	0	8	125	2	1.79743	chr09:369267+	YIR006C	PAN1	369267	369591
1515	AATTTGGTTCCGTTCCAACTGAACT	557	833	185	179	26	-0.412925	chr04:816069-	YDR176W	NGG1	815740	816121
1516	AATTTGGTTGTCAATAACGCACACC	357	390	292	84	17	-0.360681	chr01:112265+	YAL021C	CCR4	112265	112673
1517	AATTTGTTCGCATATAAGAGCTTAG	217	428	9	52	11	-0.52169	chr12:644211-	YLR253W	MCP2	643792	644263
1518	AATTTTACTTCTTACACTGTAGCCG	103	1788	1224	853	97	0.251553	chr12:375202+	YLR114C	AVL9	375202	375562
1519	AATTTTAGTCTAACGCAGCCCGAAC	1118	4851	2611	1426	167	-0.00498694	chr15:1010647-	YOR358W	HAP5	1010240	1010699
1520	AATTTTATCCGTGAGTCCTTGCAAT	104	74	4	156	4	0.272895	chr08:230619-	YHR066W	SSF1	230131	230650
1521	AATTTTATTGCGTTATTTAAAGTAT	103	997	493	321	23	0.0981933	chr04:274139+	YDL104C	QRI7	274139	274640
1522	AATTTTATTGGATACCCTAACTGAC	106	215	243	50	3	-0.0942605	chr12:659372-	YLR257W		658962	659424
1523	AATTTTCGACTAAGGGTATGAGATT	7	186	421	1036	24	1.12305	chr04:236232+	YDL126C	CDC48	236232	236574
1524	AATTTTCGTGTGTGCACCGTCGGTT	106	1	2	240	4	0.786435	chr05:329290-	YER086W	ILV1	328919	329342
1525	AATTTTGAAAAAGCGGTGAATGTAG	222	666	986	90	36	-0.0305549	chr01:112079+	YAL021C	CCR4	112079	112490
1526	AATTTTGAAGGCCATTCACCATGTT	5	467	226	141	14	0.152136	chr09:176621+	YIL101C	XBP1	176621	177059
1527	AATTTTGGCAGGACCGGCAAACCGG	1917	1836	1548	588	87	-0.316482	chr14:305841+	YNL176C	TDA7	305841	306287
1528	AATTTTTAAATTTGTGTAGTGACGT	212	100	150	260	24	0.217164	chr12:553510+	YLR205C	HMX1	553510	553705
1529	AATTTTTCACGGTTTTTCCTAGTTG	579	446	998	1315	38	0.474769	chr12:803856+	YLR337C	VRP1	803856	804273
1530	AATTTTTGCAGATTTAAAATAATTT	433	501	914	438	18572	0.111806	chr10:127612+	YJL156C	SSY5	127612	127858
1531	AATTTTTTGAGCAAACCAAGGCGGT	575	482	1099	318	37	-0.0283828	chr04:928865-	YDR232W	HEM1	928494	928917
1532	AATTTTTTGTTATGGGTACAGGTAG	29	119	25	0	4	-0.416218	chr04:1410759+	YDR476C		1410759	1411140
1533	AATTTTTTTTTGATTTAGTAAGTAT	0	26	121	12	0	0.313557	chr07:517455-	YGR014W	MSB2	NA	NA
1534	ACAAAAATACCTGAGGGAAGTGCCC	48	17	538	869	19	1.09983	chr15:164840-	YOL084W	PHM7	164511	164892
1535	ACAAAACCTGGTAGTCGCATTGGGG	753	1129	683	70	52	-0.42124	chr16:108652-	YPL231W	FAS2	108386	108704
1536	ACAAAAGATGTCATCAAGTTAGAAC	327	737	34	141	21	-0.381374	chr14:245078-	YNL215W	IES2	244607	245130
1537	ACAAAAGGTATGCTATGGTTGTTAT	63	40	120	19	2	-0.122856	chr03:189966-	YCR033W	SNT1	189667	190018
1538	ACAAAAGTTAGTCTGAGGTTTCTAT	8	84	240	707	13	1.23003	chr03:17680-	YCL063W	VAC17	17258	17732
1539	ACAAAATACGCCTAGACCCGTAGGT	1	235	5	188	9	0.512427	chr04:59923+	YDL223C	HBT1	59923	60409
1540	ACAAAATACTCGCTCCAACAAGCTG	0	0	50	167	1	1.47029	chr11:326564+	YKL060C	FBA1	NA	NA
1541	ACAAAATGCCATCACTCGAGAGATC	1	312	27	217	13	0.439892	chr04:67309-	YDL218W		67130	67361
1543	ACAAACGCAACGGTTTGAAAGTAAC	931	981	1926	667	61	0.0258792	chr08:106766-	YHR001W	OSH7	106338	106818
1544	ACAAACGCGTTAAGCGTTAATTTCC	375	1225	533	248	50	-0.151368	chr11:512086+	YKR038C	KAE1	512086	512476
1545	ACAAACTCCTGACAGAAGCAAAGCT	293	288	71	222	14	-0.140672	chr10:564834-	YJR066W	TOR1	564568	564886
1547	ACAAAGTATGGAAGGGGTGGATGAA	324	196	5	59	15	-0.790328	chr05:116842-	YEL021W	URA3	116429	116894
1548	ACAAATAGAGTGAGGCTCTACAAGC	5	812	336	182	25	0.0815923	chr03:215438-	YCR052W	RSC6	215040	215490
1549	ACAAATAGCAAAGGCAGGTATTCTG	6	539	11	428	27	0.501989	chr05:482261+	YER155C	BEM2	482261	482729
1550	ACAAATCTGGTTAAATGTATGGAGG	6	2	292	195	9	0.842021	chr14:195860-	YNL242W	ATG2	195513	195912
1551	ACAAATGGCGATGTCCAATTCGCAT	78	806	38	202	20	-0.044297	chr10:382039-	YJL034W	KAR2	381676	382091
1552	ACAAATTAAGCCAGGTATATATCAT	206	566	77	296	25	0.0218216	chr11:470904-	YKR016W	MIC60	470642	470956
1553	ACAAATTGCATTCATTAACTGTTGT	244	532	308	362	20	0.118767	chr11:464637-	YKR013W	PRY2	464275	464689
1554	ACAAATTGGTATGGTGTATCGTTGT	106	497	206	135	13	-0.0336034	chr10:124973+	YJL157C	FAR1	124973	125300
1555	ACAAATTTCGTTGATAAACCTTACA	335	3	628	274	12	0.168304	chr11:145079-	YKL163W	PIR3	144696	145131
1556	ACAACAAGGACTAGTCTCGTCGAGG	7	1325	215	120	29	-0.120324	chr11:648768-	YKR102W	FLO10	648316	648799
1557	ACAACAAGTGTTCGGTACGTTGGGG	773	241	362	246	31	-0.417298	chr13:723009+	YMR227C	TAF7	723009	723345
1558	ACAACACTTTTTATGGTGGTGTGAC	487	255	766	47	18	-0.282162	chr01:112517+	YAL021C	CCR4	112517	113081
1560	ACAACAGGGTTGTTGCAGATTGGCA	3930	2866	1243	837	119	-0.557394	chr01:112079+	YAL021C	CCR4	112079	112490
1561	ACAACAGGTGTAGACTTAAGGGCTC	94	712	550	575	30	0.379463	chr15:29201+	YOL155C	HPF1	23449	23983
1562	ACAACATTAAGCAAGGGGGGAGAAT	158	1156	1357	1464	74	0.536036	chr06:55495+	YFL038C	YPT1	55495	55987
1563	ACAACCACGCCTGGAACGAAGCCGC	2950	1979	1188	883	122	-0.442304	chr07:446688+	YGL026C	TRP5	446688	447105
1564	ACAACGCATGCTTGGGGTCGCTAAT	3	122	71	16	5	0.0113584	chr11:243772+	YKL104C	GFA1	243772	244222
1565	ACAACGTATTAAGGTGTGCTATGTA	352	343	1731	1133	73	0.522755	chr07:442076+	YGL028C	SCW11	442076	442601
1566	ACAACTACTGAATATGACGCATTAG	270	267	290	35	17	-0.371178	chr16:296135+	YPL137C	3	296135	296582
1567	ACAACTCTGTTTTTTTGCAGTTTCG	65	101	329	341	16	0.664226	chr14:105804+	YNL283C	WSC2	105804	106008
1568	ACAACTGACACAACCTGATGTTGTT	486	1028	1465	703	59	0.165597	chr13:389221-	YMR058W	FET3	388985	389273
1570	ACAACTTTAGGTGTCATAGCAATTT	369	673	914	383	30	0.0808208	chr10:94141+	YJL176C	SWI3	94141	94441
1571	ACAAGAATAAGTTCTCATTTTACGA	299	648	533	222	39	-0.0575134	chr07:92134-	YGL212W	VAM7	NA	NA
1572	ACAAGATCATGCACATGTCGGAGGC	127	295	68	456	14	0.529407	chr14:589877+	YNL023C	FAP1	589877	590249
1573	ACAAGGACGCCGTGCGGTCAGTCGA	267	963	347	220	21	-0.127429	chr11:564476-	YKR064W	OAF3	564267	564528
1574	ACAAGGATATGGAATTGATTAATAT	330	80	481	42	15	-0.281793	chr14:705412-	YNR044W	AGA1	705068	705443
1575	ACAAGGATGGTAGGGCCGTTAGCCT	398	67	169	67	13	-0.646382	chr14:132039+	YNL271C	BNI1	132039	132432
1576	ACAAGGCATTTTATACCGTAATGAG	662	435	1415	301	34	-0.0334455	chr04:1308877-	YDR420W	HKR1	1308503	1308929
1577	ACAAGGGAAGCGTGGGTCTCTGGGG	408	0	2	324	12	-0.0456717	chr10:465678+	YJR016C	ILV3	465678	466188
1578	ACAAGGGATCTTTGATTGTACTTGG	40	335	1035	3321	69	1.27352	chr02:356993+	YBR059C	AKL1	356993	357359
1579	ACAAGGGCGTCGGAGTGGCCATGCC	1501	769	496	379	55	-0.5331	chr15:833956-	YOR272W	YTM1	833579	834008
1580	ACAAGGGTTGCGTTCTGAGCCCCGG	708	2	17	125	10	-1.11875	chr13:72424-	YML100W	TSL1	72026	72476
1581	ACAAGGTGTGGATACTACCGGCGTT	5	363	63	837	16	1.02999	chr07:649883+	YGR086C	PIL1	649883	650213
1582	ACAAGGTTGATTTAGGTACGAGGGA	166	91	13	32	11	-0.746602	chr15:23425+	YOL157C	IMA2	23425	23887
1583	ACAAGTACAAGAATATTGGAATATG	100	791	292	540	30	0.320635	chr15:473133-	YOR078W	BUD21	472714	473185
1584	ACAAGTACATGTTAGTGGTCTTGGT	418	1361	144	10	28	-0.507665	chr16:65280+	YPL256C	CLN2	65280	65616
1585	ACAAGTCAGGCGGTTTATAATGGGA	951	932	320	790	49	-0.082715	chr04:453474-	YDR002W	YRB1	453063	453526
1586	ACAAGTCGACTAGCTTAACGCGCGA	2	0	2	334	5	1.88653	chr15:730248+	YOR207C	RET1	730248	730650
1587	ACAAGTGGGAGGCGGACTAGCCGTA	285	881	395	432	41	0.0667558	chr08:329380-	YHR108W	GGA2	329015	329432
1589	ACAAGTTTTCCGTCGGGGTTTACCG	222	212	26	2069	29	1.32245	chr05:482261+	YER155C	BEM2	482261	482729
1590	ACAATATTGGTATTTTGATCAATCA	2248	2775	2702	825	112	-0.215745	chr11:102273-	YKL182W	FAS1	101917	102325
1591	ACAATCAATGGGTAAACTCGAGTTC	7034	6834	7393	4523	419	-0.0874019	chr09:184945-	YIL095W	PRK1	184652	184997
1592	ACAATCATTCTAGTGTCTAAGATGT	6	3	563	451	18	0.921991	chr08:177172+	YHR034C	PIH1	177172	177469
1593	ACAATCCGTTTCACGGCAGTCATTG	55	351	460	160	9	0.206141	chr13:240883+	YML016C	PPZ1	240883	241159
1594	ACAATCCTCGTTTTGTGAAATTATC	244	667	194	294	21	-0.0190591	chr03:271529-	YCR089W	FIG2	271110	271581
1596	ACAATCTGCCAGTATACTCCTCACA	164	118	115	108	9	-0.106744	chr15:328532-	YOR001W	RRP6	328168	328584
1597	ACAATGAATGTGAGATATGTTTAAT	246	410	245	60	23	-0.318519	chr04:427898-	YDL014W	NOP1	427575	427950
1598	ACAATGAGAGATTGGACACGTCTGG	0	2	0	197	6	1.89107	chr10:292080+	YJL078C	PRY3	292080	292359
1599	ACAATGCGTCCATGTCGAGGGTGA	872	172	71	90	20	-1.07649	chr05:358185+	YER099C	PRS2	358185	358681
1600	ACAATGGATGTAAAAAGGTTTTTTA	2900	926	915	1166	86	-0.387372	chr07:442076+	YGL028C	SCW11	442076	442397
1601	ACAATGGCCAGACAGCAAAAGCATC	138	68	163	1	3	-0.446524	chr14:649532+	YNR013C	PHO91	NA	NA
1602	ACAATGGGCGTGACGATGCTAACGA	69	155	9	453	11	0.915279	chr05:41579+	YEL060C	PRB1	41579	41933
1603	ACAATGTATCGATGTAAGTGTTGGT	115	656	21	6	18	-0.453129	chr07:518722-	YGR014W	MSB2	518192	518753
1605	ACAATGTGTACCTCGCTTTCGATTA	580	1249	445	230	54	-0.286132	chr05:235776+	YER043C	SAH1	235776	236316
1606	ACAATTACTGGTTCGCAAGCTGAGA	144	429	310	164	15	0.0210544	chr02:145297+	YBL039C	URA7	145297	145654
1607	ACAATTAGCTATAAATTGAGCGGAC	0	316	1	85	7	0.0621011	chr02:793341-	YBR295W	PCA1	792904	793393
1608	ACAATTGGGTTGAGTTTGCGCCTCA	966	1913	2160	552	72	-0.0667324	chr04:931411-	YDR234W	LYS4	931121	931463
1609	ACAATTTCAAGCATGGTTACCCGCT	1	677	85	318	18	0.271736	chr11:170170+	YKL148C	SDH1	170170	170602
1610	ACAATTTGTTACCGGGACGCCTAGA	460	153	3	29	8	-1.17373	chr04:67345-	YDL218W		67142	67376
1611	ACAATTTTAACAACGAGGCCGGTAC	84	367	290	326	22	0.358257	chr04:601249-	YDR077W	SED1	600809	601301
1612	ACACAAACGAAATTACGTGTTACAT	196	938	1932	610	57	0.280006	chr09:76768+	YIL145C	PAN6	76768	77284
1613	ACACAAATTGAGTTGCTCAGAATGG	2	0	417	105	7	0.587902	chr11:647091-	YKR102W	FLO10	646663	647122
1614	ACACAATGTGTAGTTACAACTACGT	671	115	1230	417	38	0.0583654	chr15:880400-	YOR299W	BUD7	879993	880452
1615	ACACACGTATGCCTGCTACACTTCA	426	1143	2507	1739	87	0.465031	chr11:649134-	YKR102W	FLO10	648925	649186
1616	ACACAGACGCCACAGGCTATTAATC	42	88	43	52	3	0.0468407	chr16:794923-	YPR132W	RPS23B	794637	794975
1617	ACACAGAGTGGAATTCAGCACCGTG	12	757	1345	369	50	0.301541	chr13:246428-	YML012W	ERV25	246071	246480
1618	ACACAGTTTTAACAACTTCCTCAGA	1071	164	11	7	13	-1.54837	chr13:250638-	YML010W	SPT5	250216	250690
1619	ACACATATCATTTTACCCGTATTCT	1	135	2	85	5	0.392506	chr09:419888+	YIR034C	LYS1	419888	420230
1620	ACACATCGACTCATGTATGGGCATT	379	2	3	1	8	-1.86675	chr02:752625+	YBR275C	RIF1	752625	753114
1621	ACACATGAATCTAACCTGGGTGTCG	0	122	1	200	5	0.900116	chr10:295593-	YJL076W	NET1	295222	295624
1622	ACACATGCTAACATTGTGGTTTGA	759	1130	24	734	40	-0.0919958	chr07:976126+	YGR241C	YAP1802	976132	976504
1623	ACACATTTCATATAAGGGGTTAGGT	5	469	312	410	25	0.494331	chr15:75198-	YOL130W	ALR1	74830	75250
1624	ACACCAACACATAAGAGTTTGCATC	7	5	227	1356	20	1.6091	chr15:723088-	YOR204W	DED1	722708	723140
1625	ACACCAATCGAATTTTCGCTTTTTT	13	6	220	84	6	0.596621	chr04:617587+	YDR087C	RRP1	617587	617896
1626	ACACCCAAGATCATTGATGCGCCTG	280	157	1054	83	25	0.0337258	chr02:453180-	YBR106W	PHO88	452782	453211
1627	ACACCCAGAAATGTTGGTTTTATTC	1541	3931	3105	490	143	-0.181708	chr04:816069-	YDR176W	NGG1	815740	816121
1629	ACACCGTGCGGTCATCTACATGTGC	7	391	25	154	5	0.184175	chr07:335474-	YGL093W	SPC105	335055	335504
1630	ACACCGTTATGTCTCAGATTTTTTC	406	503	1035	350	28	0.081687	chr10:714040+	YJR151C	DAN4	714040	714619
1631	ACACCTAGGTCTGTCATGTGAGAGG	3	383	588	91	11	0.187017	chr16:492375+	YPL031C	PHO85	492375	492846
1632	ACACCTGATTTGCGTAGATACTGTA	497	731	89	94	31	-0.555629	chr02:25252+	YBL101C	ECM21	NA	NA
1633	ACACCTGCCGTACACAGCGAGTATT	208	71	7	73	5	-0.590318	chr10:122544+	YJL158C	CIS3	122544	122967
1635	ACACCTTGTCGCGTACTCACTGATG	240	351	167	1804	42	1.07127	chr14:717137+	YNR051C	5	717137	717518
1636	ACACCTTTAATGGTGTTATAGGCTG	302	988	1912	204	59	0.0616462	chr07:1049148+	YGR279C	SCW4	1049148	1049563
1637	ACACCTTTCTCATAGTCTAGTTCTG	113	1	186	0	1	-0.327276	chr09:163437+	YIL107C	PFK26	163437	163836
1638	ACACGCGATTGGTATAGGCAGGGTG	85	154	280	405	24	0.648701	chr05:544291-	YER176W	ECM32	543896	544343
1640	ACACGGGCTATCTGCATATGATGAT	1	0	0	136	1	1.89348	chr03:33849-	YCL054W	SPB1	33451	33901
1641	ACACGGTGGTCGGACGACGGGTGGC	1575	1334	510	460	53	-0.466652	chr10:595130+	YJR091C	JSN1	595130	595550
1642	ACACGTACTGGTACTCTTCTCGTTT	80	79	3	218	5	0.610492	chr02:793245-	YBR295W	PCA1	792919	793297
1643	ACACGTAGCCGTGTCAATACAGCTT	60	418	618	443	28	0.451609	chr12:132341-	YLL008W	DRS1	132063	132393
1644	ACACGTAGGAGGACATCTGGGTGGA	1247	1421	1208	621	84	-0.180784	chr08:1909+	YHL050C		1909	2226
1645	ACACGTTATGGTTTCGGGGCCAGCG	1	0	80	55	2	0.868211	chr09:166815-	YIL106W	MOB1	166672	166867
1646	ACACGTTGCGTCCCGCGTCTAGGAT	204	562	1291	687	41	0.392104	chr11:396505+	YKL022C	CDC16	396505	396817
1647	ACACGTTTAAGAAGGCGTTTAAGTT	1613	1317	892	487	60	-0.386041	chr12:730047-	YLR300W	EXG1	729652	730099
1648	ACACTCCTGGTGTTCAAATCTCCGT	3308	2197	2315	1591	179	-0.215875	chr10:69968-	YJL194W	CDC6	69588	70020
1649	ACACTCGTACAACCTATTTAAAATG	5	664	1116	69	27	0.127739	chr08:67842+	YHL019C	APM2	67842	68229
1650	ACACTGATGTGTGACACAACATCAA	315	173	5	174	8	-0.337485	chr04:1125572+	YDR328C	SKP1	1125572	1125968
1651	ACACTGGGTTAGGAAGGCCGTTGCA	246	254	45	2	14	-0.799594	chr05:143482-	YEL007W	MIT1	NA	NA
1652	ACACTGTTACTTGTGATAACCTAGA	150	480	93	413	19	0.290589	chr02:793341-	YBR295W	PCA1	792904	793393
1653	ACACTTATGGTTTTGTTCGGTTTT	10	713	212	1205	31	0.84448	chr11:144932-	YKL163W	PIR3	144585	144984
1654	ACACTTCGATTCACTGTGGTGCGTC	96	842	61	108	19	-0.203353	chr13:909122-	YMR317W		NA	NA
1655	ACACTTGAGTACGATCGAGAAAGTG	23	59	161	50	7	0.28275	chr12:349900+	YLR106C	MDN1	349900	350323
1656	ACACTTGATTTCTCTACTATTATGA	139	315	2577	174	50	0.261573	chr15:625326-	YOR154W	SLP1	624943	625378
1657	ACACTTGGAGTGTTTTCAAGAATAA	776	1666	3238	1048	99	0.16986	chr08:329380-	YHR108W	GGA2	329015	329432
1658	ACACTTTCCAGTACATTGTTGTTTA	272	480	704	83	20	-0.110374	chr04:1410660+	YDR476C		1410660	1411140
1659	ACAGAAACTAAGCTGATGTTATCTG	0	37	39	240	8	1.34578	chr04:1387449-	YDR463W	STP1	1387147	1387501
1660	ACAGAAATCGTTAAATGTAGTAGGC	58	338	814	162	11	0.242419	chr14:441618+	YNL097C	PHO23	441618	442041
1662	ACAGAATCAACTGATAGGTGCGTAA	12	966	125	444	36	0.25293	chr15:328532-	YOR001W	RRP6	328168	328584
1663	ACAGACATCCTAGTTTTGGGCCCTG	1795	730	789	69	38	-0.766863	chr14:305841+	YNL176C	TDA7	305841	306291
1664	ACAGACTCAGGTTTAAATCTGTTGT	773	1548	438	550	49	-0.172202	chr15:30845+	YOL155C	HPF1	30845	31253
1665	ACAGACTTTTTTATGTCTATAACGG	198	1162	994	217	44	0.00185612	chr15:30845+	YOL155C	HPF1	30845	31253
1666	ACAGAGAGTGACTACATAGTCCTAG	990	376	950	1088	38	0.187194	chr04:59452+	YDL223C	HBT1	59452	59911
1667	ACAGAGCGGAGAATGGGGCACAAAC	248	832	64	549	33	0.16576	chr13:220180-	YML028W	TSA1	219909	220232
1668	ACAGAGCTCGAAAGTCCATCGCGCA	209	383	4	252	20	-0.0124549	chr01:69115+	YAL039C	CYC3	69115	69517
1669	ACAGAGTCCCCTTTGACATATAATG	244	510	112	41	12	-0.457547	chr12:260059+	YLR059C	REX2	260059	260464
1670	ACAGATAGCGAAACGGGAGTGGTCC	1	257	6	280	10	0.673193	chr08:252809+	YHR077C	NMD2	252809	253214
1671	ACAGATATTCTAGTTAGTTGTGCGT	333	834	820	172	41	-0.0896901	chr12:814980-	YLR342W	FKS1	814543	815032
1672	ACAGATGGTGAAGCAGAGGCCAAAG	129	851	1308	537	39	0.291478	chr04:331054-	YDL070W	BDF2	330697	331106
1673	ACAGATGTGTTCGTATTGTTCACAC	205	185	416	1271	22	0.956338	chr15:677346-	YOR181W	LAS17	676879	677398
1674	ACAGATTAAGGATGCGAGGGTCTAA	1	0	391	1	3	0.329422	chr03:271664-	YCR089W	FIG2	NA	NA
1675	ACAGATTGTCCGTCGACCTTGGAAA	93	1306	260	353	50	0.0338463	chr13:320622+	YMR023C	MSS1	NA	NA
1676	ACAGATTTCCGAAATTCGAAGTTTC	7889	3687	4308	2332	257	-0.404241	chr04:1410759+	YDR476C		1410759	1411140
1679	ACAGCCATGACTCGCCGCCAGTGCG	4	298	160	640	19	0.922059	chr08:346790-	YHR119W	SET1	346518	346842
1680	ACAGCCCGAATGGTGGTGTTCCGGT	2	128	389	146	15	0.475846	chr11:648768-	YKR102W	FLO10	648316	648799
1681	ACAGCGAATAGGGGTGACCGGCGAA	1764	439	982	285	59	-0.564092	chr04:1308571-	YDR420W	HKR1	1307915	1308623
1682	ACAGCGCTGCGACGGTATTTCCGAA	89	543	5	4	10	-0.461706	chr14:323101+	YNL166C	BNI5	323101	323584
1683	ACAGCGGGGGTGTGAATCGGGGGGG	4813	1944	2327	562	230	-0.63438	chr12:158924+	YLR004C	THI73	158924	159440
1684	ACAGCGTGGAGACACAGCACACGGC	83	2	4	736	9	1.51248	chr15:748539+	YOR216C	RUD3	748539	748986
1685	ACAGCTACATCGAGTCTACTCTTCT	153	1	236	3	8	-0.340445	chr16:830230-	YPR149W	NCE102	830009	830261
1686	ACAGCTATGCTGTTGAACATAAGGA	0	193	181	96	10	0.307298	chr15:535302-	YOR113W	AZF1	535099	535333
1687	ACAGCTATTAGTTCGTTAAAGTCAT	168	322	219	431	9	0.386156	chr13:69089-	YML102W	CAC2	68736	69141
1688	ACAGCTCATGATGACTCATGTATGT	531	628	428	1007	32	0.33274	chr03:271571-	YCR089W	FIG2	271299	271623
1690	ACAGCTTGACATCTATATATGTGCG	50	389	485	671	23	0.66545	chr08:57117-	YHL024W	RIM4	56722	57169
1691	ACAGGACATGGGGAATATCGCTGGT	353	794	167	374	20	-0.0595226	chr03:33849-	YCL054W	SPB1	33430	33901
1692	ACAGGACCAGATGCATATATTGTGC	10	673	30	0	12	-0.318159	chr08:1560+	YHL050C		NA	NA
1693	ACAGGAGCTATAGGGGGGTTTTGGA	968	67	613	63	14	-0.686134	chr11:647093-	YKR102W	FLO10	646664	647124
1694	ACAGGATTTCCGGATCAGAAAGAGC	161	428	155	66	16	-0.261378	chr11:520409-	YKR042W	UTH1	520185	520461
1695	ACAGGCAATCCAATTCCCATTCAGT	3	417	378	418	22	0.533878	chr10:292752+	YJL078C	PRY3	292752	293208
1696	ACAGGCTTGGGGGTGTCACATTTTA	225	9	1	67	9	-0.800986	chr08:205846-	YHR048W	YHK8	205640	205898
1697	ACAGGGAATGACTAACAAGTAGAAT	498	313	127	387	16	-0.0955981	chr02:455437-	YBR108W	AIM3	455006	455489
1698	ACAGGGCGTGGGAGTGTAGTTAGAA	113	439	532	87	21	0.00892413	chr07:242862+	YGL140C		242862	243213
1699	ACAGGGCTATTGAAAAAATCTTCTG	1674	1195	2049	1115	83	-0.0354199	chr07:588126+	YGR047C	TFC4	588126	588329
1700	ACAGGGTGCATTGGGTCTTGTGTCT	3596	4444	5899	2435	237	-0.0335569	chr10:291492+	YJL078C	PRY3	291492	291810
1701	ACAGGGTGTAGCGCGAGGCGAAGGT	1104	874	2075	282	67	-0.15616	chr13:909680-	YMR317W		909264	909732
1702	ACAGGTATGACAGATGTGGGAGGGG	348	90	34	236	9	-0.174348	chr04:928865-	YDR232W	HEM1	928596	928917
1703	ACAGGTCCTTTACAAACGGAGTATC	10	159	4	6	2	-0.312344	chr02:702643+	YBR241C		NA	NA
1705	ACAGGTTAACACAGGGCACCGGATT	648	223	4	4	7	-1.31696	chr10:361672-	YJL042W	MHP1	NA	NA
1706	ACAGGTTGATGTTGGAACGTCCATA	207	41	10	34	4	-0.970818	chr07:752972+	YGR130C		752972	753323
1707	ACAGGTTTGTCTAGCCAATTAGAGA	1591	2498	2352	4138	141	0.433146	chr10:291492+	YJL078C	PRY3	291492	291800
1708	ACAGTACCTGCTTAGCGACGTCTTA	59	271	114	298	4	0.470135	chr12:375202+	YLR114C	AVL9	375202	375562
1709	ACAGTAGACCATGTAAAACGCGCTT	1573	1074	2307	1301	85	0.0602362	chr12:637626-	YLR249W	YEF3	637177	637678
1710	ACAGTATTTTCCTGTGTACCCTACT	20	801	172	564	33	0.418624	chr13:348800+	YMR039C	SUB1	348800	349142
1711	ACAGTCAAGACGCCGGTCTGTACGA	1694	789	293	796	58	-0.366136	chr14:290161-	YNL186W	UBP10	289856	290213
1712	ACAGTCCGACTGCCTATCCGCTGGG	106	125	7	460	13	0.863254	chr14:441618+	YNL097C	PHO23	441618	442041
1713	ACAGTCCTTGTATGTTAATATAGGT	270	147	267	378	7	0.280225	chr15:766137-	YOR227W	HER1	765820	766189
1714	ACAGTCGGGCGTTAGGATGTCGCGT	209	684	912	93	33	-0.0360972	chr15:1059906-	YOR382W	FIT2	1059673	1059953
1715	ACAGTCTCGTTATTTGCCAACCTGG	690	736	1502	463	48	0.0167567	chr02:27820+	YBL101C	ECM21	27820	28294
1716	ACAGTGACATCAAATTTACAGAGTC	856	111	48	382	25	-0.467248	chr04:1081869+	YDR310C	SUM1	NA	NA
1717	ACAGTGAGTTCGGTTGTTATTTCGA	342	451	1030	666	39	0.327713	chr09:390304+	YIR019C	FLO11	390304	390772
1718	ACAGTGGCAATCGCCGCTCTAAGGG	3045	6601	5509	3391	265	0.0470257	chr15:943857-	YOR332W	VMA4	943617	943909
1719	ACAGTGGGTATCCAGATTACAGGTT	1759	859	503	1224	56	-0.135089	chr02:793209-	YBR295W	PCA1	792940	793261
1720	ACAGTGGTTAGCCTTTCAGATGATG	155	463	1421	214	45	0.197741	chr14:502040-	YNL066W	SUN4	501666	502092
1721	ACAGTGGTTCTAGTGTCGCTGTGTG	12	429	217	1598	41	1.18583	chr04:695087-	YDR122W	KIN1	694713	695139
1722	ACAGTGTAGTTTGGAGGTGCACATG	0	3	1	383	1	1.89286	chr16:831223+	YPR151C	SUE1	831223	831412
1723	ACAGTGTCTGCGTGGGTAACGTAGT	236	153	4	246	13	0.041404	chr13:511444-	YMR122W-A		511081	511496
1724	ACAGTGTGATTCTAAATTAAGTTGT	984	4226	4842	1559	214	0.112172	chr04:1306675-	YDR420W	HKR1	1306361	1306727
1725	ACAGTTAATGGACGGAAGGCGTTAG	1	0	38	163	3	1.52976	chr03:271355-	YCR089W	FIG2	270936	271386
1726	ACAGTTAGGTGGTAGCATCTTGAGT	1	64	118	102	1	0.638112	chr09:363722-	YIR004W	DJP1	363537	363774
1727	ACAGTTATAGTTCCCGGGAGTATAC	512	96	1512	186	31	0.0353287	chr04:1324723+	YDR429C	TIF35	1324723	1325215
1728	ACAGTTCACTGGTCCGTTGAGCTCT	1	0	1	178	5	1.88874	chr06:222525+	YFR032C	RRT5	222525	222985
1729	ACAGTTCATAGCTCGCTTACTCCAT	1298	200	68	8	22	-1.45656	chr11:336735+	YKL054C	DEF1	336735	337197
1730	ACAGTTCCTCTCCTTACCGTTTGTC	1	396	32	23	7	-0.194733	chr09:323956-	YIL015W	BAR1	323613	323987
1732	ACAGTTTCTGTCTAACGGCGGTCTA	1324	854	1324	837	76	-0.0730582	chr07:752972+	YGR130C		752972	753371
1733	ACAGTTTGGCATTTGTGAGTTGAAA	149	274	7	363	16	0.380001	chr01:129861-	YAL013W	DEP1	129568	129913
1734	ACAGTTTGGTATTAGGAGTCGTTAT	578	2320	1569	1751	119	0.282586	chr03:22441+	YCL059C	KRR1	22441	22795
1735	ACAGTTTTAAATTGTCGCCGTCCAG	248	0	33	57	6	-0.834981	chr14:48815-	YNL312W	RFA2	48465	48867
1736	ACATAAATAGAAATATGGTGTACGT	694	746	450	916	48	0.158242	chr14:33519+	YNL322C	KRE1	33519	33804
1737	ACATAACATACGTAGTATAATAATT	281	1447	2772	265	86	0.0960574	chr05:101062-	YEL027W	VMA3	100764	101114
1738	ACATAACCTTGGGAAGATGTTCAGT	150	2799	3811	994	133	0.213442	chr11:170250+	YKL148C	SDH1	170250	170731
1739	ACATAAGCGATGCGTATCCGTGAAT	266	3028	811	425	100	-0.100637	chr06:224483+	YFR033C	QCR6	224483	224817
1740	ACATAATAAAGTCAATGTTGTGCAA	105	974	1196	403	44	0.207717	chr10:292440+	YJL078C	PRY3	292440	292782
1741	ACATAATGATGCTCGGCACATTCTA	1151	1557	1386	1007	61	-0.00396558	chr16:187351+	YPL190C	NAB3	187351	187747
1742	ACATACAGTGTTTTGGATCACCCCT	5404	8430	2862	1878	307	-0.350395	chr07:158875-	YGL181W	GTS1	158573	158927
1743	ACATACATGTTTTGAGCACAACCTA	196	0	455	20	11	-0.127099	chr07:336047-	YGL093W	SPC105	NA	NA
1744	ACATACGTAAAACTATTTGCTGTAT	811	2537	875	564	79	-0.165033	chr08:225536+	YHR064C	SSZ1	225536	226053
1745	ACATACTGGTACCACTTGGCTTCCC	1	316	163	64	10	0.0797922	chr10:336582-	YJL053W	PEP8	336444	336634
1746	ACATAGATTATGGGTATGAGGCATC	1	98	0	79	3	0.512599	chr14:68299-	YNL299W	TRF5	68006	68351
1747	ACATAGGTCTGGTATGCGCTCCGGA	3	17	19	541	6	1.74384	chr13:511357-	YMR122W-A		510882	511388
1748	ACATAGGTGTGAAACTTTTCTTTAC	273	582	774	547	26	0.264092	chr07:442076+	YGL028C	SCW11	442076	442601
1749	ACATAGTCGTGGATCAGGATGGCGA	1	224	59	34	4	-0.0172343	chr04:816069-	YDR176W	NGG1	815740	816121
1750	ACATATCCGGATGCCATTCTGTGAT	111	176	11	193	2	0.217315	chr10:290232+	YJL079C	PRY1	290232	290661
1751	ACATATGAGGTATCACTAAACTGCC	10	692	311	608	25	0.509119	chr14:705391-	YNR044W	AGA1	705068	705443
1752	ACATATGATATACAGGCAATATTGG	9	567	433	384	25	0.391656	chr15:473133-	YOR078W	BUD21	472714	473185
1753	ACATATGCGGGTGATTGGGGGTCTA	547	1094	895	613	69	0.0521309	chr08:49591-	YHL028W	WSC4	49178	49643
1754	ACATATGCGTAGACCTGTGTGTAAG	0	1	85	253	8	1.42588	chr13:676682-	YMR206W		NA	NA
1755	ACATATTCGTGTAAGGGGATTGGCT	742	768	129	322	30	-0.385663	chr09:24094+	YIL169C	CSS1	24094	24616
1756	ACATATTCTCTATACCTTTTCCTCT	13	238	116	569	16	0.95892	chr04:1504220+	YDR534C	FIT1	1504220	1504652
1757	ACATATTTTGTGTGCTATGTTCATG	536	1069	1645	839	71	0.198276	chr08:329380-	YHR108W	GGA2	329015	329432
1758	ACATCAATCATCCTGGGGCAGGGTA	1	207	408	111	17	0.326301	chr09:356604+	YIR001C	SGN1	356604	356935
1759	ACATCACATTTAACGGGGGCAAAAT	2381	1238	2789	1314	104	-0.0830903	chr14:660415+	YNR016C	ACC1	660415	660811
1760	ACATCAGTGGGTCATCCCAGTGCAG	4	742	198	60	11	-0.0986266	chr08:329401-	YHR108W	GGA2	329015	329432
1761	ACATCATGAATGGTTGCTGAGTGTG	672	1183	24	747	64	-0.0448525	chr01:114217+	YAL020C	1	114217	114646
1762	ACATCCCCAAACGCATACGTCTTCT	119	61	1113	287	19	0.418723	chr05:395402+	YER116C	SLX8	395402	395921
1763	ACATCCCGGCGTTGGTTAGGGGCAG	0	0	243	2	4	0.340742	chr04:331060-	YDL070W	BDF2	NA	NA
1764	ACATCCGATTTGGTGGTTAGTCAAC	7	718	1022	1289	45	0.723866	chr04:59923+	YDL223C	HBT1	59923	60409
1765	ACATCCTGGTTATCCTCCCTTAAAT	214	497	790	4	13	-0.128997	chr14:399606+	YNL121C	TOM70	NA	NA
1766	ACATCCTTGAGGATGTAAGATTTTG	1602	4322	3766	1986	135	0.066277	chr07:761085-	YGR134W	CAF130	760738	761137
1767	ACATCGACGAGGTGAGGGGGGTGGG	4994	1192	1185	1217	110	-0.640651	chr12:99437+	YLL022C	HIF1	99437	99812
1769	ACATCGGAGCAAATAATGGTTGCTT	325	254	305	154	23	-0.181361	chr02:796812+	YBR296C	PHO89	796812	797164
1770	ACATCGGGTACATCAGCGCGAGGAC	4	191	322	139	21	0.390813	chr03:274683-	YCR091W	KIN82	274399	274735
1771	ACATCTCCGCTTGCGAGGCGTTCAG	76	5	1107	2028	48	1.18863	chr04:763230-	YDR150W	NUM1	762862	763282
1772	ACATCTGATTTTCTCGCCCCCTACT	152	114	269	24	18	-0.217975	chr09:161406-	YIL108W		NA	NA
1773	ACATCTGGCGTGAGAAGAGAAGGGC	45	217	431	182	10	0.34288	chr05:350254-	YER095W	RAD51	NA	NA
1774	ACATCTTCTAGCCCTACGCGACTGT	1	572	128	33	15	-0.138316	chr13:220096-	YML029W	USA1	219900	220148
1775	ACATCTTTGGTTGCTACACTGAAGG	629	1500	284	242	38	-0.341559	chr04:1287036+	YDR407C	TRS120	1287036	1287438
1776	ACATCTTTTTTGTTACGTCCTATTT	1288	3401	3838	3866	164	0.375271	chr02:686197+	YBR234C	ARC40	686197	686608
1777	ACATGAATTTTGAGAGGTCTTGACG	1	0	4	204	0	1.86329	chr07:854455+	YGR179C	OKP1	854455	854833
1778	ACATGACGGGTCAGGTGAGATGGTC	2	0	162	346	7	1.30376	chr04:181264+	YDL153C	SAS10	181264	181627
1779	ACATGACTCTCGAGTTTGCACACGC	947	291	623	1079	44	0.206022	chr04:331189-	YDL070W	BDF2	330777	331220
1780	ACATGAGCGGCCGTCTGTGCATGAT	57	1118	1009	132	45	0.0331827	chr02:793341-	YBR295W	PCA1	792877	793390
1781	ACATGAGCGGGTGTGTCAGACATGC	316	565	332	164	25	-0.186285	chr13:683091+	YMR207C	HFA1	NA	NA
1782	ACATGAGCTCGAACTCTCTCTCATA	214	762	869	958	42	0.462686	chr02:682665+	YBR231C	SWC5	682665	683082
1783	ACATGCAACAGAGGTTTCGGCGGAG	1129	1267	1737	2185	91	0.3498	chr03:214491-	YCR051W		214048	214543
1784	ACATGCACCAAATATGGCTCGACTA	176	321	255	368	23	0.299948	chr08:67842+	YHL019C	APM2	67842	68229
1785	ACATGCAGGCGTTGGATCGCTCTAC	171	85	3	2	6	-1.15725	chr05:240890+	YER045C	ACA1	240890	241151
1786	ACATGCGATCTGTAGGGTGGTCTAG	85	242	38	43	12	-0.291519	chr14:43330+	YNL315C	ATP11	NA	NA
1788	ACATGCTAACCTATAGTTTGAGTA	91	604	206	72	10	-0.151725	chr03:216362-	YCR052W	RSC6	215934	216393
1789	ACATGCTAAGGCCTCCACTGATACA	358	498	385	607	39	0.250367	chr13:407931-	YMR069W	NAT4	407734	407983
1790	ACATGCTTATGTATTATTTGTCCGG	13	180	381	67	13	0.236934	chr07:246259-	YGL139W	FLC3	246011	246311
1792	ACATGGAACACTCCGCCCCTGGTTT	1312	1139	1580	647	77	-0.134981	chr10:290289+	YJL079C	PRY1	290289	290544
1794	ACATGGATCATGCTATTATGGTGGG	2068	2379	1941	1498	125	-0.0753994	chr11:357321-	YKL043W	PHD1	356869	357373
1795	ACATGGCGGAAGACCCGGGGTGCGG	172	182	32	346	6	0.392741	chr02:575244+	YBR169C	SSE2	575244	575646
1796	ACATGGCTATGGAGGAACCTTTCCC	989	139	49	403	19	-0.528935	chr04:365254+	YDL049C	KNH1	365254	365656
1797	ACATGGGGGTCTCGGAAAATGGGGG	700	724	460	12	33	-0.574683	chr14:518221+	YNL055C	POR1	518221	518831
1798	ACATGGTAGTGTAGCACGCTATTAT	433	2	14	1145	27	0.894815	chr09:186964+	YIL094C	LYS12	NA	NA
1799	ACATGGTCAATTATCACAAATCAAT	467	170	88	2	6	-1.06285	chr13:888410-	YMR307W	GAS1	888060	888462
1800	ACATGTAACGATGTAGGGGGTGACG	461	373	287	108	18	-0.420067	chr11:326792+	YKL060C	FBA1	326792	327281
1801	ACATGTAAGCAGATTGACGGTTAAT	246	117	403	259	168	0.181961	chr05:395543+	YER116C	SLX8	395543	395900
1802	ACATGTAGTTATGCACCCATGGTTA	3	318	73	473	15	0.794824	chr04:1503905+	YDR534C	FIT1	1503905	1504442
1803	ACATGTGAGTGTGCCCTATGACAGC	63	878	1483	128	42	0.117827	chr14:704173-	YNR044W	AGA1	703751	704225
1804	ACATGTTCAGGGCTGTACGAGGCGG	1559	474	639	368	35	-0.539383	chr15:798246-	YOR247W	SRL1	797833	798277
1805	ACATGTTGAGGAAATCACGAACGAG	350	409	204	296	21	-0.0599443	chr02:145297+	YBL039C	URA7	145297	145654
1806	ACATTAAAATTTTCACGGTGTCAGG	16	634	265	125	24	0.0418886	chr13:389221-	YMR058W	FET3	388985	389273
1807	ACATTAATCACGTGTGCTAGGACCG	474	984	1725	732	80	0.198314	chr04:1433813+	YDR490C	PKH1	1433813	1434281
1808	ACATTAATTGTGTGTCAACTTTCCG	2	425	306	87	8	0.106344	chr12:616024-	YLR238W	FAR10	615800	616076
1810	ACATTACTGAGACAAGCACATATAG	1	1	22	645	10	1.84306	chr02:456865-	YBR108W	AIM3	NA	NA
1811	ACATTATGTACTTTAGGTTACAAGA	81	1100	133	204	32	-0.0788766	chr08:342012-	YHR116W	COX23	341693	342064
1812	ACATTCCCAATGTCGGCGTGTGGTC	94	11	2	33	1	-0.64954	chr02:115624+	YBL055C		NA	NA
1813	ACATTCCCATGCTCAAATTGACGCA	21	191	223	92	8	0.238344	chr15:163967-	YOL084W	PHM7	163542	164019
1814	ACATTCTCCGCAATGCGTTGTGGGT	1	22	2	226	3	1.62446	chr05:489055+	YER158C		489055	489484
1815	ACATTCTTCCAATAGATGTTAGATC	409	1017	2155	1554	92	0.458269	chr16:694719+	YPR074C	TKL1	694719	695182
1817	ACATTGATTTCTGAGAGTCTTTCAA	1	0	2	250	7	1.8902	chr04:1466681+	YDR508C	GNP1	1466681	1466987
1819	ACATTGTTCTTCATTAAGTTTTTAA	690	1699	2871	637	88	0.0772071	chr04:382642+	YDL039C	PRM7	382642	383104
1820	ACATTGTTGCGACTTTTTTATTAAA	66	614	930	77	18	0.0751219	chr15:30845+	YOL155C	HPF1	30845	31241
1822	ACATTGTTTGATAATGGTTTCGGTG	1047	1485	1622	874	80	0.00223986	chr10:81233-	YJL186W	MNN5	80927	81285
1824	ACATTTAGTGGCTGATGCGGTTGTT	1620	1551	1415	428	76	-0.329597	chr07:93109-	YGL211W	NCS6	92678	93161
1826	ACATTTCGTACGGTGAAGTGGAGAG	0	34	113	142	0	0.91598	chr13:69089-	YML102W	CAC2	68736	69141
1828	ACATTTCTCATTGAGATATTTTCAT	107	453	728	416	16	0.359091	chr08:329380-	YHR108W	GGA2	329015	329432
1829	ACATTTGAACCATTGAGGACATGGA	2377	689	1395	458	64	-0.507088	chr04:742282+	YDR143C	SAN1	742282	742552
1830	ACATTTGAGATATACACATCGATGT	13	415	390	116	22	0.160311	chr10:292206+	YJL078C	PRY3	292206	292683
1831	ACATTTGGATCATTTAAGCACGCTC	473	820	752	789	39	0.214676	chr15:29033+	YOL155C	HPF1	29033	29441
1832	ACATTTTTCTGACATCACGCTACGA	93	147	1	74	8	-0.191174	chr05:27099-	YEL066W	HPA3	NA	NA
1833	ACATTTTTTTTTTAGACGGTACAAA	32	158	46	93	6	0.201471	chr14:526701-	YNL054W	VAC7	526288	526753
1834	ACCAAAGGTAGCGGACAACATGTGT	1763	1156	639	2563	126	0.270455	chr12:233626+	YLR044C	PDC1	233626	233983
1835	ACCAAATGGCCGGTGATTGGGGGGA	491	909	61	204	36	-0.393135	chr05:219821+	YER033C	ZRG8	219821	220325
1836	ACCAACAAGAAACAAGAGCTTCGTA	841	1729	2362	610	116	0.00468281	chr16:733887+	YPR104C	FHL1	733887	734346
1837	ACCAACCAGATATTACAATTGATAA	141	191	314	23	9	-0.176861	chr04:67372-	YDL218W		66968	67424
1838	ACCAACGCCCATCGCTAAGTTGGGA	503	1423	900	612	41	0.0308064	chr07:1049446+	YGR279C	SCW4	1049446	1049919
1839	ACCAAGTGTAATACTTCCCTACCAA	1729	3686	2605	2212	203	0.0791789	chr16:108652-	YPL231W	FAS2	108386	108704
1840	ACCAATAACTGTGATTTCGCGCAAC	892	2932	2674	549	104	-0.0651272	chr08:363368+	YHR129C	1	363368	363845
1841	ACCAATATCTTATAGCACAACTGAG	17	362	3	253	13	0.404147	chr16:203658-	YPL181W	CTI6	203395	203710
1842	ACCAATCAATCTGTAGAGAAACAGA	1021	737	357	10	45	-0.778374	chr15:114924+	YOL105C	WSC3	114924	115307
1843	ACCAATCCGGGCTCGAGTTTCTCTG	399	1	1	126	6	-0.779564	chr15:160193+	YOL086C	ADH1	160193	160604
1844	ACCAATCGTGTATTGTACAACGGTG	46	744	409	26	17	-0.11473	chr10:521477+	YJR045C	SSC1	521477	521885
1845	ACCAATGGGTCGATCATACACGTGC	3	206	66	439	9	0.958049	chr04:1231349-	YDR379W	RGA2	NA	NA
1846	ACCAATTGTACTGCAGACTTGCTCG	0	136	35	16	4	-0.0531481	chr04:1504418+	YDR534C	FIT1	NA	NA
1848	ACCACTACGTTTGATGAAGATAGTT	166	215	494	113	18	0.0482847	chr08:329380-	YHR108W	GGA2	NA	NA
1849	ACCACTAGAGTAAATGTGTATCGAG	110	231	490	30	15	-0.020995	chr13:879738+	YMR305C	SCW10	879738	880215
1850	ACCACTCGCTATAAGAACGCCTGCC	200	2661	2054	502	79	0.0517938	chr14:132407+	YNL271C	BNI1	132407	132824
1852	ACCACTGAAGAACCGCGAGCCGGGT	1	2	248	177	8	0.886154	chr16:702402+	YPR081C	GRS2	702402	702740
1853	ACCACTGGATGAGACCTTGGTACGT	1889	1323	472	427	68	-0.576869	chr09:343009+	YIL007C	NAS2	343009	343531
1854	ACCAGAAATTTGATTATCTTTTATT	56	3	4	294	7	1.27589	chr15:160202+	YOL086C	ADH1	160202	160604
1855	ACCAGAAGAAAATGGTGGTGCCAGG	859	1592	1970	586	93	-0.0242837	chr02:25351+	YBL101C	ECM21	25351	25753
1856	ACCAGAGACTGGTAGAGGCTGAGCA	5632	1440	2821	1095	223	-0.550996	chr16:187255+	YPL190C	NAB3	187255	187744
1857	ACCAGCTTGAGTTGGACTGTCTGGA	180	1	2	12	4	-1.54371	chr02:682665+	YBR231C	SWC5	682665	683082
1858	ACCAGGAGCATATTTGTTAGTACAG	2	947	91	16	24	-0.250182	chr14:758527+	YNR067C	DSE4	758527	758986
1859	ACCAGGCAGGTATCAGACGAGGGAA	0	0	128	76	4	0.834018	chr04:43471-	YDL230W	PTP1	43034	43502
1860	ACCAGTGCTCTGGATTAGAACGCA	2	0	569	333	9	0.824387	chr04:1198161+	YDR362C	TFC6	NA	NA
1861	ACCATAAACCTGTCCATGAGCCCCA	1	95	217	37	4	0.273008	chr13:588471+	YMR164C	MSS11	588471	588729
1862	ACCATAAGTAAATAAGGTTGGATCG	3	83	363	160	15	0.571007	chr09:23668+	YIL169C	CSS1	23668	24061
1863	ACCATAGAAATGGTGTGTGGTGAGA	390	89	3	4	8	-1.43368	chr13:810349+	YMR272C	SCS7	810349	810721
1864	ACCATCACGTGTATGTACATGGGAG	2	333	636	125	11	0.262967	chr14:421502+	YNL106C	INP52	421502	421937
1865	ACCATCGAAGTATTCTCGTGGGGGG	841	1479	501	1220	95	0.120879	chr10:290289+	YJL079C	PRY1	290289	290736
1866	ACCATCGTTTAACGGTGTACGACCG	13	2	459	282	13	0.804586	chr15:345145-	YOR009W	TIR4	344720	345197
1867	ACCATGAGAAGGAGTAATATAGTTA	543	1140	935	557	85	0.0236044	chr02:752625+	YBR275C	RIF1	752625	753114
1868	ACCATGAGCCCATTACCGCGACATC	1	0	183	25	3	0.478421	chr16:149160+	YPL214C	THI6	149160	149619
1869	ACCATGCCAAGTGAGTATCTAATCT	243	110	698	110	13	0.0382596	chr03:271550-	YCR089W	FIG2	271110	271581
1870	ACCATGGTAACGGGCCTAATTTGGG	6	224	346	482	15	0.781247	chr04:203972-	YDL141W	BPL1	203553	204003
1871	ACCATGTTACCTCCGCGCGGTGCGA	141	444	431	1225	40	0.829606	chr04:601267-	YDR077W	SED1	600812	601319
1872	ACCATTAGGTTGTCTAATTATGTGA	103	156	15	127	6	0.0397977	chr12:175560-	YLR015W	2	175282	175612
1873	ACCATTGGAGTTACTCCATGTTAAAT	9	948	460	322	18	0.182602	chr14:33546+	YNL322C	KRE1	33546	34026
1875	ACCATTGTAGGGACTTTGAGGGTGC	427	3636	3447	9105	364	0.877415	chr15:160040+	YOL086C	ADH1	160040	160604
1876	ACCATTTAAGCTGTTATCGATTTTT	5	222	161	427	16	0.832311	chr02:181672+	YBL021C	HAP3	NA	NA
1877	ACCATTTCGTTTCGGGCCGAGATGC	2	152	0	2	7	-0.320072	chr16:44575+	YPL263C	KEL3	44575	45001
1879	ACCATTTTACTTGCCATTATGAGTT	4	171	317	405	15	0.793586	chr12:894693-	YLR386W	VAC14	894448	894745
1880	ACCATTTTGTCTACCTCGCGGTAGT	512	821	1137	221	35	-0.0927397	chr06:78238+	YFL029C	CAK1	78238	78664
1881	ACCATTTTTAATGGCACACCACGAA	1652	948	559	1073	67	-0.166134	chr05:401813-	YER120W	SCS2	401601	401865
1882	ACCCACCCTCTAATAAGGGAATGAG	1506	2496	2150	1023	125	-0.0781647	chr07:752972+	YGR130C		752972	753323
1883	ACCCACGTGATGCAAATTAGCTGAC	1	14	143	176	4	1.02549	chr15:1028242+	YOR369C	RPS12	NA	NA
1884	ACCCAGATAGCCGCCAGGGGTATCC	269	2	153	553	13	0.650298	chr04:59923+	YDL223C	HBT1	NA	NA
1885	ACCCAGATTGATTGTAGACGGGGAG	102	660	751	372	33	0.252936	chr07:92134-	YGL212W	VAM7	91760	92186
1886	ACCCAGATTGGAACTTTCGGAAAGT	1	0	1	193	7	1.89135	chr07:482232+	YGL008C	PMA1	482232	482664
1887	ACCCATTTCCGTTTAATAAGGTCGC	104	59	15	24	1	-0.647484	chr04:742282+	YDR143C	SAN1	742282	742552
1888	ACCCCAGCTGCCCTACGAACGGTGC	66	441	410	1373	44	0.971124	chr15:29018+	YOL155C	HPF1	29018	29492
1889	ACCCCCTATGCGCGCAGTAGTCGTA	2140	2229	4409	5043	184	0.445199	chr14:33546+	YNL322C	KRE1	33546	34026
1890	ACCCCGACGCTCTATGTTATCGATA	1011	986	1163	122	53	-0.359569	chr04:635008-	YDR093W	DNF2	634589	635060
1891	ACCCCTACCAAAACGAAGTTTTTGC	1352	2333	2552	331	105	-0.19554	chr14:174590+	YNL251C	NRD1	174590	174777
1892	ACCCCTTTTCGTGTTCATCTATATT	3	921	10	90	29	-0.166392	chr07:399063-	YGL055W	OLE1	398731	399115
1894	ACCCGAATAACGAAAGCTTTATGGG	914	820	1524	812	47	0.0743951	chr16:406594-	YPL079W	RPL21B	406220	406641
1895	ACCCGATAGCTGTTCCCGGGATAAC	419	1309	576	955	56	0.218293	chr05:395402+	YER116C	SLX8	395402	395921
1896	ACCCGATTAGGTCTTTTATTTAGTT	1	1	39	803	7	1.81772	chr16:372805-	YPL093W	NOG1	372425	372857
1897	ACCCGCTACCGTCGCAAGCAGTAGC	758	335	757	387	30	-0.126948	chr04:1410759+	YDR476C		1410759	1411140
1898	ACCCGCTTCAGGCGTATACATGTCC	482	71	5	1329	26	0.870234	chr11:126827-	YKL172W	EBP2	126618	126879
1899	ACCCGGAGGCTGCAGAGACAGAAGC	819	1177	1569	808	59	0.0710539	chr04:331081-	YDL070W	BDF2	330705	331133
1900	ACCCGGATACTTGAGATTTCGTCGC	207	1060	718	502	36	0.158131	chr04:601153-	YDR077W	SED1	600797	601205
1901	ACCCGGCTTCCTTTTGAAAACTCAT	4	702	410	180	14	0.13042	chr06:224419+	YFR033C	QCR6	224419	224819
1902	ACCCGTAAATAACTAACAGCCTGAT	5	697	287	108	18	0.0155637	chr10:495735+	YJR033C	RAV1	495735	496236
1903	ACCCGTCATAAATTTGGTGCCTCCC	487	940	1312	474	52	0.0668713	chr13:83444-	YML093W	UTP14	83160	83496
1904	ACCCGTCCCGTCATTATGTTGAATA	342	241	104	1309	25	0.872632	chr15:345145-	YOR009W	TIR4	344720	345197
1906	ACCCGTTTAAAGTCGCGTCTTTGCG	0	53	83	279	3	1.18943	chr15:30899+	YOL155C	HPF1	NA	NA
1907	ACCCTATTGTAGGAGCCTGTGGTAA	405	637	1053	324	45	0.0427333	chr15:197637+	YOL070C	NBA1	197637	198033
1908	ACCCTATTTATCGAATGGATCAATT	535	1930	426	305	62	-0.239771	chr16:109039-	YPL231W	FAS2	108698	109091
1909	ACCCTCAATGTACTGTGTGCGGTTC	746	797	2073	631	80	0.101046	chr08:527183-	YHR211W	FLO5	526758	527235
1910	ACCCTCATGCATGGTAACGACGTAC	0	147	2	42	5	0.0834095	chr07:442412+	YGL028C	SCW11	442412	442772
1911	ACCCTGCGCAAGCGGTATGTTGGTG	1	0	277	2	0	0.333694	chr08:142011+	YHR019C	DED81	142011	142440
1912	ACCCTGGCACGGGGTGGTAGGGGAG	774	251	426	248	32	-0.383212	chr10:400149+	YJL020C	BBC1	400149	400410
1913	ACCCTGGCTTAACATCGTGAATCTC	622	868	356	597	31	-0.0280774	chr13:683103+	YMR207C	HFA1	683103	683433
1914	ACCCTGGGATAGGCTTAGTCTTTCG	1065	1206	1165	975	55	0.0222853	chr08:247465-	YHR074W	QNS1	247148	247517
1915	ACCCTTAGAAACGTGCTTTCTGGAA	242	915	790	430	38	0.129104	chr14:33468+	YNL322C	KRE1	33468	33829
1916	ACCCTTCCATATGGATCTTAGATCC	478	1147	1246	944	68	0.235559	chr13:220222-	YML028W	TSA1	219888	220274
1917	ACCCTTGTGCGCACCTTCAGGCGCG	88	255	2	331	6	0.497694	chr14:480314-	YNL078W	NIS1	NA	NA
1919	ACCCTTTAGCCAACCATGGGGCTGA	3	671	407	363	18	0.326923	chr13:289288-	YMR011W	HXT2	288959	289340
1920	ACCCTTTAGCCAGTCGAGGTGTTGG	417	522	370	731	31	0.282403	chr04:16630-	YDL244W	THI13	16193	16682
1921	ACCGAAATTCAGTTGCTTTATTGGT	3308	358	1310	904	76	-0.523789	chr15:1010542-	YOR358W	HAP5	1010162	1010594
1922	ACCGAAGATATTGATTGATAGGGTG	144	0	1	1	0	-1.85973	chr09:25276+	YIL169C	CSS1	25276	25723
1923	ACCGAAGCGTGGGCATATCGTGATA	167	179	281	97	11	-0.0551611	chr03:33849-	YCL054W	SPB1	33478	33901
1924	ACCGAAGGTATTGTCTTTACTTTCC	765	3871	4262	1604	163	0.152196	chr15:30845+	YOL155C	HPF1	30845	31253
1925	ACCGAAGTCATGAGTGTCGTAATGG	771	661	841	769	53	0.0838661	chr15:402413-	YOR037W	CYC2	402186	402465
1926	ACCGACAGATCGCTCTTTGGGTGTA	24	3	434	2	6	0.24733	chr13:390166-	YMR058W	FET3	389717	390197
1927	ACCGACCACGCAATCTTTGGCTGGA	3	48	1134	200	15	0.490633	chr11:175233-	YKL145W	RPT1	174850	175285
1928	ACCGACCCTATGTCTTCTCGAGAGC	1	258	23	80	11	0.118295	chr12:921564+	YLR399C	BDF1	921564	921856
1929	ACCGACCTCAAGACGTACAACTGGC	312	482	23	765	25	0.430385	chr05:481973+	YER155C	BEM2	481973	482417
1930	ACCGACTATTTTACATATGCAAAGA	728	285	2355	449	57	0.114793	chr04:891485-	YDR213W	UPC2	891048	891537
1931	ACCGAGATATGCTGATTGGGTCAGG	515	2	5	414	19	-0.0350917	chr10:465729+	YJR016C	ILV3	465729	466188
1932	ACCGAGGAGCGGGCACGTGGCGGTG	0	405	168	15	7	-0.101051	chr08:82570+	YHL010C	ETP1	82570	83002
1933	ACCGAGGGCCTACGGCCAAAGCGTT	730	2115	1676	4038	115	0.645905	chr15:946569+	YOR335C	ALA1	946569	946938
1934	ACCGATGACTCATAGGTTAGTGCCT	1247	1773	1067	1970	94	0.208467	chr04:331078-	YDL070W	BDF2	330706	331130
1935	ACCGATTAGTGGATTTTTAGTTGAG	715	168	13	221	22	-0.693388	chr04:1003029+	YDR267C	CIA1	1003029	1003431
1936	ACCGCACACGTCTATTCGTGTAGAT	373	2	3	3	6	-1.83684	chr14:705256-	YNR044W	AGA1	NA	NA
1937	ACCGCCCGGGGGTCTGGGAGGTTGG	256	70	117	40	5	-0.621987	chr10:95596-	YJL174W	KRE9	95213	95648
1938	ACCGCGGGGTAGGTGTTAACCTCTT	570	2321	1469	767	95	0.0268522	chr10:680181+	YJR137C	MET5	680181	680648
1939	ACCGCGGTGAAGTGAGGTTTCGGTT	4208	634	863	1479	95	-0.516821	chr04:331144-	YDL070W	BDF2	330791	331196
1940	ACCGCGTACCTCTTTCGAAAGCGAA	2511	880	2022	667	82	-0.34867	chr16:284028+	YPL141C	FRK1	284028	284379
1941	ACCGCGTGATATTTTGGAGACAATG	1	204	79	2	2	-0.145084	chr05:390896+	YER114C	BOI2	390896	391190
1942	ACCGCTGTCGAGTGCTCGGTTATTA	168	55	0	11	6	-1.18086	chr15:30845+	YOL155C	HPF1	30845	31253
1944	ACCGGATAAGTATGAAGTCGCTCGA	337	1594	5141	1194	118	0.316277	chr04:742225+	YDR143C	SAN1	742225	742621
1945	ACCGGCACGACGTAGTCTGGAATTA	76	2	196	4	4	-0.119107	chr07:1049446+	YGR279C	SCW4	1049446	1049919
1946	ACCGGCACGTAGAGTGCGAAAAATG	308	53	77	2	9	-1.11363	chr07:988895-	YGR249W	1	NA	NA
1948	ACCGGGAGGTAGTTTTTCGAGGGTA	1652	2704	763	1754	120	-0.0158905	chr02:793149-	YBR295W	PCA1	792919	793201
1949	ACCGGGATTAGATTGTGATGCATCT	2374	612	1595	1964	87	0.0445997	chr07:442076+	YGL028C	SCW11	442076	442601
1950	ACCGGGGATGATGTCCTTCCGACGC	11126	219	61	54	154	-1.8277	chr13:250659-	YML010W	SPT5	250216	250690
1952	ACCGGGTTTTAAATTTTCTAAATCA	239	5	36	2101	36	1.49469	chr03:58019+	YCL037C	SRO9	58019	58484
1953	ACCGGTACAGCGGATGTCGGTGGCG	358	399	205	65	12	-0.462701	chr13:69122-	YML102W	CAC2	68805	69174
1954	ACCGGTCTGTGATTGGATACCTTGG	6	5	32	1649	14	1.85947	chr15:777445-	YOR233W	KIN4	NA	NA
1955	ACCGGTCTTTCGTAATCGGCCGTTT	301	479	1055	203	32	0.0515068	chr07:761977-	YGR135W	PRE9	761567	762029
1956	ACCGGTGCAAGGTTACGTGCGTTCG	5	6	7	1300	24	1.88199	chr16:456317-	YPL054W	LEE1	455904	456369
1957	ACCGGTTACATGTTGGGGTAGTTTG	507	359	22	101	16	-0.718739	chr14:33501+	YNL322C	KRE1	33501	34038
1958	ACCGGTTTTATGACATGACTAATCC	1062	410	1093	476	61	-0.157493	chr07:681872-	YGR097W	ASK10	681387	681903
1959	ACCGTAATGGCCGTTTTACTTATCT	417	1015	280	612	26	0.0691459	chr01:114217+	YAL020C	1	114217	114646
1960	ACCGTACATAGTCTGCGTTGGTTGT	236	1179	1203	1048	46	0.371767	chr02:734064+	YBR260C	RGD1	734064	734526
1961	ACCGTACATAGTTAGGGTTGTTCTC	827	1391	1605	1580	135210	0.279565	chr14:556134-	YNL039W	BDP1	555790	556186
1962	ACCGTAGCGTGATTTGTTATTTAAA	4	199	5	268	7	0.772248	chr11:145070-	YKL163W	PIR3	144774	145122
1963	ACCGTAGTGAAAACCAATAGGAAAA	6	102	24	890	17	1.5528	chr06:175711+	YFR015C	GSY1	175711	176269
1965	ACCGTATGTATTCGATCTGTCAGGT	283	546	439	322	24	0.0578691	chr04:1486427+	YDR523C	SPS1	NA	NA
1966	ACCGTCCATACAACGTTGTATCCTA	4	383	655	2	26	0.0760619	chr05:28719-	YEL065W	1	28321	28771
1967	ACCGTCCGCGAAGCCACTGAGCTTG	1049	47	112	450	28	-0.472681	chr04:168905-	YDL161W	ENT1	168525	168957
1968	ACCGTCCGGAATGTTTCGGGTGATT	1536	463	2668	918	69	0.0244333	chr02:574236+	YBR169C	SSE2	574236	574710
1969	ACCGTCGGGGAACGACAGGCGGGCT	656	1055	2055	963	156757	0.210645	chr07:379346-	YGL066W	SGF73	378972	379398
1970	ACCGTGCTGTACAGCGTCGCAGTTA	5	215	399	173	9	0.412908	chr07:188363+	YGL167C	PMR1	188363	188810
1971	ACCGTGGTAGTAGACTGTAGTGCTA	603	1022	1119	591	65	0.046	chr08:329380-	YHR108W	GGA2	329015	329432
1973	ACCGTTAAGGTTTCTGGCCAGGTTC	274	338	14	846	28	0.636946	chr06:224419+	YFR033C	QCR6	224419	224819
1974	ACCGTTAGCTATCTTTGTCTTTCTC	149	1166	426	684	34	0.259103	chr04:170437+	YDL160C	DHH1	170437	171004
1975	ACCGTTCTTAAGTTAGCTTTGTCTG	2	28	162	18	2	0.332433	chr16:577909+	YPR010C	RPA135	577908	578341
1976	ACCGTTGATAATCTCTCATATAAGC	499	3597	1247	1053	100	0.0264036	chr16:640245-	YPR034W	7	639940	640297
1977	ACCGTTGATCTGCTTCCCGTGTCGT	72	264	38	271	18	0.409876	chr12:1012576-	YLR438W	CAR2	1012229	1012628
1978	ACCGTTGATTGGAGGTGTGCGAGGA	2	187	293	50	14	0.201787	chr09:309497+	YIL023C	YKE4	309497	309920
1979	ACCGTTTTGTAATCCTCGCCCGGGT	192	156	291	74	6	-0.143237	chr05:470946+	YER151C	UBP3	470946	471399
1980	ACCGTTTTTTCAGCAGAAAGTAGCT	10	406	349	827	21	0.839115	chr02:734064+	YBR260C	RGD1	734064	734526
1981	ACCTAAACTAGAGGGGTTTTTGGAG	242	657	99	25	20	-0.478795	chr08:420514+	YHR161C	YAP1801	420514	420796
1982	ACCTAAAGCGAGGACTACATTAGTA	137	646	378	186	26	0.00972522	chr15:317499-	YOL004W	SIN3	317077	317551
1983	ACCTAAAGCGTAAAAGGGTTTAATT	651	734	38	867	32	0.124436	chr08:527189-	YHR211W	FLO5	526809	527241
1984	ACCTAAAGTTACCTTGCCCCGATTA	5	1	3	522	12	1.86719	chr13:250482-	YML010W	SPT5	250024	250534
1985	ACCTAAGCCTGTGCTTTATGATATG	225	787	178	152	29	-0.205947	chr05:313061+	YER076C		313061	313532
1986	ACCTAATAGGTGAGCAAGAACGCGG	1044	1205	1329	735	78	-0.0498893	chr16:269076-	YPL150W		268804	269128
1987	ACCTAATATCAGTGAATTAATTCAG	225	2174	1232	544	71	0.051195	chr11:298308-	YKL073W	LHS1	297967	298360
1988	ACCTAATGAGTGTACACAACTTTGA	2	217	83	1	7	-0.156505	chr02:72262-	YBL081W		71861	72314
1989	ACCTACCTTCGGGCTCTCACCCTTA	101	916	258	353	38	0.118296	chr11:227284-	YKL112W	ABF1	226835	227336
1990	ACCTACGTGAATAATATTTGTGGTT	97	537	107	81	13	-0.184134	chr02:85534+	YBL075C	SSA3	85534	86056
1991	ACCTAGAAGGGAGGGGGATTCGCTG	342	366	907	934	154	0.495187	chr02:762496-	YBR279W	PAF1	762209	762548
1992	ACCTAGAGTCGAATTGTCTGACCGT	688	388	18	149	23	-0.742597	chr14:445353+	YNL095C		445353	445607
1993	ACCTAGATGGATCTTGCGATTGAGG	3668	1474	2507	5837	208	0.378418	chr14:267743+	YNL197C	WHI3	267743	268106
1994	ACCTAGATTCGAACGCCCTGGGGG	1904	430	564	118	44	-0.909381	chr14:269294+	YNL197C	WHI3	269294	269645
1996	ACCTAGTTGCGTAAGGCGACCAGCA	10	662	997	444	31	0.375145	chr10:121319-	YJL159W	HSP150	121002	121371
1997	ACCTAGTTGGTACGTGGGGTTGATC	1438	719	1140	271	56	-0.417049	chr12:503756-	YLR173W		503358	503808
1998	ACCTATAGTTGGATATTATTCAACC	3	111	63	76	4	0.392865	chr10:714697+	YJR151C	DAN4	NA	NA
1999	ACCTATCGAGATCATCATCATATGA	1181	2108	583	735	84	-0.214061	chr16:858864-	YPR159W	KRE6	858493	858916
2000	ACCTATGATACCACTGAGGGCAGGA	1258	2966	3342	2121	167	0.186705	chr04:305684-	YDL084W	SUB2	305265	305736
2001	ACCTATTAATTTAGTGAGGCGATTA	135	123	31	34	7	-0.534563	chr13:12591+	YML130C	ERO1	12591	12887
2002	ACCTATTTACTGCGATAATTTTTC	105	339	264	45	14	-0.133179	chr08:67842+	YHL019C	APM2	67842	68229
2003	ACCTATTTAGTATTTGCGAGCCTAA	76	629	307	213	12	0.097536	chr02:70309+	YBL082C	ALG3	70309	70723
2004	ACCTATTTTAGACGGGGTGGAGCGG	91	272	4	36	11	-0.398187	chr12:730143-	YLR300W	EXG1	NA	NA
2005	ACCTATTTTGACTGCCTAAACGTTC	6	136	148	7	7	0.0154785	chr15:696669-	YOR191W	ULS1	696253	696700
2006	ACCTATTTTTTATACAGCGAGCGAT	112	334	59	167	11	0.0295374	chr11:175233-	YKL145W	RPT1	174850	175285
2007	ACCTCAACATAGACTATTCCGCTTT	1	0	2	135	0	1.8632	chr04:833855+	YDR186C	SND1	833855	834248
2008	ACCTCACATTTTTAAATTGATCCGA	171	2	0	1	4	-1.86008	chr16:919850-	YPR191W	QCR2	919559	919902
2009	ACCTCATAGGCTGGCACCCTTTGGG	3912	946	971	1068	91	-0.589667	chr14:708079-	YNR046W	TRM112	707765	708131
2010	ACCTCTTAGGTATTCTGCGTTTTTG	159	1214	1268	2362	59	0.738315	chr14:487216+	YNL074C	3	487216	487618
2011	ACCTCTTCTGGCGGCATGCGAAGTC	640	592	1564	708	60	0.172993	chr08:341935-	YHR116W	COX23	341705	341987
2012	ACCTCTTTTGTGTAGACAAGGCGGA	3705	1596	988	1269	109	-0.467812	chr11:357321-	YKL043W	PHD1	356869	357373
2013	ACCTCTTTTTGGCTTCAAGGATATG	544	294	90	83	14	-0.74864	chr04:1457862+	YDR505C	PSP1	1457862	1458252
2014	ACCTGAACGATTTCGGTACTTTTAA	98	360	681	387	28	0.390655	chr10:121319-	YJL159W	HSP150	121002	121371
2015	ACCTGAGTATTGACCCGTGTTCTGG	917	2061	2176	1695	131	0.221074	chr04:1307791-	YDR420W	HKR1	1308152	1308593
2016	ACCTGATATTCGACGATCTAGCTCA	3	244	331	92	7	0.246796	chr04:466294-	YDR011W	SNQ2	465881	466346
2017	ACCTGCCTTAGGTAATTCCAGATTT	106	1091	713	371	37	0.132788	chr15:473133-	YOR078W	BUD21	472714	473185
2018	ACCTGCTGTATTGCGTTGGAAAGGT	729	81	166	280	17	-0.462559	chr14:518432+	YNL055C	POR1	518432	518855
2020	ACCTGGTAGCGAGCGCAAGAATATG	367	1020	960	412	49	0.0469346	chr15:30845+	YOL155C	HPF1	30845	31241
2021	ACCTGGTGGCGAAGGAGCAAATCTG	74	493	828	1126	45	0.742038	chr11:520079-	YKR042W	UTH1	520077	520596
2022	ACCTGTATAATGTATGTTCGTGACG	579	626	790	11	39	-0.373708	chr10:596252+	YJR091C	JSN1	596252	596630
2023	ACCTGTTATAGGATCGTCAGGCCGA	2727	447	291	890	50	-0.616306	chr02:796158-	YBR295W	PCA1	795769	796210
2024	ACCTGTTATGTCGTTATTTGCGGGG	318	414	353	375	34	0.103443	chr02:756756+	YBR275C	RIF1	756756	757008
2025	ACCTGTTTCGGCAGGTAACCTAAAT	8	3	10	1341	14	1.87678	chr03:58070+	YCL037C	SRO9	58070	58487
2026	ACCTGTTTTTGGCGTAATCGCAGAT	110	156	184	143	9	0.152614	chr14:775227+	YNR073C	MAN2	20106	20661
2027	ACCTTAACAGGTAGTTTGTTTACGG	508	1	5	55	8	-1.38174	chr06:229815-	YFR038W	IRC5	229549	229867
2028	ACCTTAAGAGTAATGCACAATACCT	2	361	302	399	12	0.579641	chr10:399690+	YJL020C	BBC1	399690	400158
2029	ACCTTACAGCTTCAAACGATGCCGG	10	657	381	1148	24	0.812407	chr13:511357-	YMR122W-A		510882	511388
2030	ACCTTATAGATTTCTGAAGATGGCC	215	436	504	165	23	-0.00771924	chr13:511336-	YMR122W-A		510882	511388
2031	ACCTTATCTCGTCACACTACGATGC	273	1357	1184	1104	61	0.34006	chr10:400602+	YJL020C	BBC1	400602	400947
2032	ACCTTATGTTTTGGCTGGGGGTATG	408	283	287	29	22	-0.54322	chr14:408923-	YNL116W	DMA2	408687	408975
2033	ACCTTCGAAGTGGTACCGGCTAGAG	1	74	2	82	4	0.672623	chr10:382260-	YJL034W	KAR2	NA	NA
2034	ACCTTGAAAATTTAAAACGATACTA	364	277	499	178	22	-0.107992	chr16:108652-	YPL231W	FAS2	108395	108704
2035	ACCTTGATTAGAAGGGCAGCGCTAG	1	413	49	150	6	0.175858	chr14:139984-	YNL268W	LYP1	139476	140036
2036	ACCTTGCTTCCTATGTTGATACCCA	0	143	0	6	1	-0.256972	chr14:267743+	YNL197C	WHI3	267743	268088
2037	ACCTTTAATTTGGCAGTTAGCATAG	0	0	84	55	1	0.867522	chr14:665582-	YNR019W	ARE2	665272	665613
2038	ACCTTTACTATCTGAAACGTTGGCT	1456	3456	1616	1001	146	-0.138758	chr15:346252+	YOR010C	TIR2	346252	346810
2039	ACCTTTCCACTATTGTCTCGGAATA	495	532	289	205	32	-0.296553	chr16:86681-	YPL245W		86376	86733
2040	ACCTTTCCTAACACCACCCGTTTTA	743	1202	1014	218	44	-0.2375	chr04:1410759+	YDR476C		1410759	1411140
2041	ACCTTTCGTACTCGTCGATGGACTG	1067	427	742	660	48	-0.104771	chr16:694719+	YPR074C	TKL1	694719	695182
2042	ACCTTTGACGACGGGGCCATTTCCA	12	20	7	389	6	1.63659	chr11:126827-	YKL172W	EBP2	126618	126879
2043	ACCTTTGTCATACTTATATGTGAGA	2	88	336	173	11	0.601153	chr15:328532-	YOR001W	RRP6	328168	328584
2044	ACCTTTGTCTTTTACAAAAAGCGAG	718	1300	512	737	49	-0.0221089	chr09:23566+	YIL169C	CSS1	23566	23983
2045	ACCTTTGTTTTGTGGAGTGTCATCC	67	0	81	355	6	1.12307	chr06:222615+	YFR032C	RRT5	222615	222996
2046	ACCTTTTCATTTAGGGTCTAAAATT	0	124	2	2	6	-0.292018	chr02:575244+	YBR169C	SSE2	NA	NA
2047	ACCTTTTGAATCCTTTCTCAAACCC	290	271	262	158	13	-0.155224	chr13:771746-	YMR250W	GAD1	771318	771798
2048	ACGAAAATGTTGGCAGCGGCCTTAG	1	180	0	10	8	-0.240155	chr15:763128-	YOR227W	HER1	762994	763180
2049	ACGAACAATAGAACCAAGCCGCCTG	2207	1104	456	291	79	-0.762346	chr02:464832+	YBR112C	CYC8	464832	465162
2050	ACGAACTTCACTGCATTCTCTGCGT	737	247	828	959	42	0.283037	chr04:1504043+	YDR534C	FIT1	1504043	1504601
2051	ACGAAGCCTAGATGACCTAGTGGGG	2326	1299	1441	1796	111	-0.0355466	chr08:336772-	YHR113W	APE4	336365	336824
2052	ACGAAGGCTCTGTAAGAAGGAAAGC	6927	1699	2569	1689	197	-0.558267	chr05:84147+	YEL036C	ANP1	84147	84565
2053	ACGAAGGTGCTTCAGTTTAGGAGCC	99	229	261	214	15	0.275026	chr07:379346-	YGL066W	SGF73	378972	379398
2054	ACGAATCTACCGTGTCTGTCACTGC	904	1603	1624	2935	87	0.511094	chr04:466369-	YDR011W	SNQ2	465908	466421
2055	ACGACCGCGCGGTAACTTTAGAACG	7	6	58	2046	22	1.84312	chr04:865135+	YDR207C	UME6	865135	865372
2056	ACGACGACTTGCTGTCGTATTACTG	81	974	138	314	22	0.0644834	chr11:436123-	YKL004W	AUR1	435791	436175
2057	ACGACGAGCCTTAATAAAGGGATTT	15	565	731	1205	37	0.804455	chr04:116825-	YDL192W	ARF1	116322	116856
2058	ACGACGGATCGACGGTTACGCTTCA	2952	1271	2018	326	103	-0.539569	chr08:137415+	YHR016C	YSC84	137415	137655
2059	ACGACGTCTGATGGTGGAGGCAGAA	103	169	1	1	5	-0.755287	chr13:771767-	YMR250W	GAD1	771318	771798
2061	ACGACTCGCAGCGCTGTTTACGTAC	118	1029	479	1963	46	0.810477	chr15:220237-	YOL058W	ARG1	219869	220289
2063	ACGACTTAGTGTTCTTATGAGAAGG	2	614	97	72	16	-0.0855317	chr15:345365-	YOR009W	TIR4	345083	345417
2065	ACGAGAAGGAGGGAGTATGTGGGAA	14	189	7	24	6	-0.183029	chr08:420484+	YHR161C	YAP1801	NA	NA
2066	ACGAGACACTTCGTTTTGCCGTGAT	5	303	5	184	14	0.366292	chr05:461636+	YER145C	FTR1	461636	462088
2067	ACGAGATGTAAACGACATTAATGGA	391	142	918	37	27	-0.148847	chr05:390929+	YER114C	BOI2	390929	391319
2068	ACGAGATTAATGGATAGTGTTTACG	1226	2194	2762	2695	127	0.326985	chr07:442076+	YGL028C	SCW11	442076	442601
2069	ACGAGCGTTTTTCGCGCCCGAGTGA	123	767	798	181	32	0.0642272	chr04:522695-	YDR035W	ARO3	522291	522747
2070	ACGAGCTTGTCGTTGCCTTTTACTG	4	1	1	610	13	1.88817	chr04:59458+	YDL223C	HBT1	59458	59905
2071	ACGAGGATTTGCAAAATCCACTGAT	2516	2917	3986	791	152	-0.184046	chr16:167309-	YPL203W	TPK2	166986	167361
2072	ACGAGGCCCGAGTAGGAAAAATGTC	6597	2980	1361	121	174	-0.968855	chr04:890810-	YDR213W	UPC2	890439	890862
2073	ACGAGGCGAGGTTATAATGGTATTC	566	102	1179	793	36	0.346691	chr10:100292+	YJL171C	TOH1	100292	100763
2074	ACGAGGGAATGCATCGGTGGTCCG	93	64	52	58	7	-0.149423	chr10:94102+	YJL176C	SWI3	94102	94459
2075	ACGAGGGAGTATATGCTCCACGATC	455	782	315	113	20	-0.372486	chr07:224809+	YGL150C	INO80	224809	225205
2076	ACGAGGGGCCTCGTTAGAGATTACG	235	689	102	232	20	-0.122138	chr12:274264+	YLR070C	XYL2	NA	NA
2077	ACGAGTAGCCCTGAGTGGCGAGGGG	394	653	557	230	31	-0.114764	chr14:439733+	YNL098C	RAS2	439733	440166
2078	ACGAGTCTAGGGGTATGGCGTGACA	2	140	22	298	8	0.992228	chr05:350367-	YER095W	RAD51	349963	350419
2079	ACGAGTGGTTTAGGGGAGGAGGAGG	4	429	48	154	16	0.164382	chr08:329380-	YHR108W	GGA2	329016	329432
2080	ACGATAACGCGTACCTGTATGAGT	0	0	58	106	2	1.25658	chr12:509744+	YLR176C	RFX1	509744	510101
2081	ACGATAATGTTGTGTTTGAGCTCCG	84	2	1	53	0	-0.236017	chr11:126971-	YKL172W	EBP2	126618	127002
2082	ACGATACTGGAGCAGATTTGGTGAT	189	365	7	372	9	0.241264	chr04:191086-	YDL147W	RPN5	190707	191138
2083	ACGATACTTGCGGTGAGCGAAGAAG	5	233	341	640	9	0.90108	chr15:766209-	YOR227W	HER1	765820	766261
2084	ACGATAGAGTATTTGTTACCGCCTC	762	2127	233	956	71	-0.0400583	chr02:70309+	YBL082C	ALG3	70309	70723
2085	ACGATATATATCATGGATATTTATT	11	96	0	36	1	0.0640125	chr15:114963+	YOL105C	WSC3	114963	115368
2086	ACGATCCGTAAATTTCATCTTATGT	502	444	217	94	21	-0.520195	chr14:48836-	YNL312W	RFA2	48465	48867
2087	ACGATCGCTGTTGGTCAATTTACGT	278	236	1187	1681	54	0.825469	chr02:99657+	YBL066C	SEF1	99657	100149
2088	ACGATCTACTGTGAGTATTCACGAG	4	467	188	2	14	-0.149689	chr14:652897-	YNR014W		652454	652949
2089	ACGATCTTCGCTGAGGGGTCGATTG	11	6	16	2628	33	1.88637	chr07:409194+	YGL049C	TIF4632	409194	409608
2090	ACGATGAGTTATACGTATCGTTGTA	334	40	77	115	12	-0.516497	chr14:138865-	YNL268W	LYP1	138578	138917
2091	ACGATGCACAGGGTCGAGGGGCAAG	3	1	183	442	13	1.3424	chr07:752981+	YGR130C		NA	NA
2092	ACGATGCACCTCGCTTGGGTGTTGG	2510	1705	725	1866	80	-0.117513	chr02:661416+	YBR218C	PYC2	661416	661689
2093	ACGATGCCCAATTACGTTGGTGTTC	353	615	841	1007	45	0.442259	chr11:648312-	YKR102W	FLO10	648046	648364
2094	ACGATGGGCTAAGAAATCTTTAGCG	2345	1320	1236	329	76	-0.561449	chr07:1049575+	YGR279C	SCW4	1049575	1049983
2095	ACGATGGGGTTATTCTAATAGGGAT	1891	1041	796	1105	66	-0.195624	chr02:365351+	YBR061C	TRM7	365351	365747
2096	ACGATGTGAAGGCCGGGGCGCTCTC	0	42	211	3	3	0.231912	chr08:329401-	YHR108W	GGA2	329015	329432
2097	ACGATTAATGGGTTTATGAGATGGC	2586	697	73	241	36	-1.11784	chr13:289288-	YMR011W	HXT2	288959	289340
2098	ACGATTAGCTTCCCCAGTCTTTTCA	590	567	773	926	54	0.274513	chr04:331054-	YDL070W	BDF2	330697	331106
2099	ACGATTAGTCCAGCAGTTGTTTGTA	1462	1898	2494	829	104	-0.0731781	chr14:333080-	YNL161W	CBK1	332754	333132
2100	ACGATTATCTTTAGATGTTTGATTT	1620	4784	3325	682	175	-0.159932	chr05:461636+	YER145C	FTR1	461636	462079
2101	ACGATTATTTAAACGTGCAATGAGT	41	1010	240	121	30	-0.0925029	chr04:1306921-	YDR420W	HKR1	1306538	1306952
2102	ACGATTGCGCTCTCTGCCCTAGGCA	137	1	3	190	3	0.412776	chr11:54169-	YKL204W	EAP1	53756	54221
2103	ACGATTGTTAGATTTTGCGATTGGG	3239	1652	2563	239	121	-0.523901	chr04:207520+	YDL140C	RPO21	207520	207910
2104	ACGATTTCAGCTGGCAGTGGCCGGT	1913	1669	2724	1366	158028	-0.00871409	chr14:427915-	YNL103W	MET4	427602	427967
2105	ACGATTTGCGAGAGTGGGGCTTCAC	213	457	379	670	22	0.45355	chr16:694719+	YPR074C	TKL1	694719	695182
2106	ACGCAAAGCCTGGGGAAGAAACGGC	1703	151	185	172	21	-1.1305	chr10:622206-	YJR103W	URA8	621718	622258
2107	ACGCAAATGCTTGGATGTAGTCTAG	2562	1738	3904	1918	126	0.0326721	chr04:928865-	YDR232W	HEM1	928596	928917
2108	ACGCAACGCCAAACTATATGAGTCC	209	1	34	102	6	-0.358506	chr02:793264-	YBR295W	PCA1	NA	NA
2109	ACGCAAGTTTCGAGCCCAGAGCC	67	136	115	18	5	-0.214102	chr02:359423+	YBR059C	AKL1	NA	NA
2110	ACGCAATCGATCGGGGATATCCGTG	4	119	34	605	13	1.3615	chr07:580256-	YGR042W	MTE1	579774	580287
2111	ACGCAATGACGAGAGTGTTCAATAT	3	270	558	89	17	0.245769	chr14:530461-	YNL053W	MSG5	530063	530513
2112	ACGCAATGCTGGGTTGCGAGCAGTA	5178	5341	3378	2646	255	-0.221223	chr15:201992+	YOL067C	RTG1	201992	202345
2113	ACGCAATTTCTGCTATATAAGCGCG	95	450	486	3142	50	1.30266	chr04:59581+	YDL223C	HBT1	59581	60004
2114	ACGCACAGTGAAGCTTTCTCTCTAG	2	141	180	179	11	0.594016	chr14:653017-	YNR014W		652616	653048
2115	ACGCACATTTGCGCTTTGTTGTGGC	76	166	87	32	6	-0.226233	chr09:54588+	YIL154C	IMP2'	54588	54920
2116	ACGCACCGAAAGAACTTCTGTACTC	644	357	72	84	21	-0.815916	chr07:611389-	YGR060W	ERG25	610856	611420
2117	ACGCACCGAGTTTGTGTGTGTGGTT	2596	355	2245	422	71	-0.43327	chr12:560142-	YLR208W	SEC13	559840	560194
2118	ACGCACTTTGTTCATAATCGCTTAT	2089	4954	1238	964	132	-0.28532	chr15:588529-	YOR140W	SFL1	588206	588581
2119	ACGCAGAGATAAAAAGGCGAGGTAG	4	712	28	357	15	0.291652	chr04:331156-	YDL070W	BDF2	330767	331208
2120	ACGCAGGGGCTCTAATCCTTTAGGC	466	3	52	163	16	-0.609113	chr14:106108+	YNL283C	WSC2	106108	106408
2121	ACGCAGTCTACTTATACTTTAAGTC	2	264	3	231	13	0.556107	chr09:333867-	YIL011W	TIR3	333723	333919
2122	ACGCAGTTGGGACAGTCTTGCTAAT	379	1089	674	3894	73	0.994028	chr04:59413+	YDL223C	HBT1	59413	59893
2125	ACGCATGCCATAATTTCGCTGTCAG	211	1026	512	322	36	0.0206784	chr09:23563+	YIL169C	CSS1	23563	24112
2126	ACGCATGCTTATCATAATGGTGCCT	1	261	52	10	7	-0.175036	chr07:92155-	YGL212W	VAM7	91760	92186
2127	ACGCATGGATGCTACTGGTGAAGCC	1	51	111	363	3	1.24214	chr10:338670-	YJL052W	TDH1	338362	338722
2128	ACGCATTCATGGTTTTACTGTATCT	483	556	54	100	19	-0.598583	chr12:180792-	YLR019W	PSR2	180336	180844
2129	ACGCCACTGAGACGTACTGGACCAA	238	486	508	223	22	0.0250296	chr11:175233-	YKL145W	RPT1	174850	175285
2130	ACGCCCCGTCTAAAGCAGTGTTAGC	63	223	374	112	15	0.183169	chr07:761998-	YGR135W	PRE9	761567	762029
2131	ACGCCCGACGGTCGTGAGATGAGGT	1115	740	25	239	34	-0.721955	chr16:642964-	YPR035W	GLN1	642461	642995
2132	ACGCCCTATAATTAGTGTGGTCGCC	265	46	32	98	9	-0.536985	chr07:1049446+	YGR279C	SCW4	1049446	1049919
2133	ACGCCGATAGATTTAGCGAGCCGTA	225	695	191	1075	39	0.59087	chr14:697266-	YNR038W	DBP6	696943	697318
2134	ACGCCGGTTGCGCTAGTGGCGCGGC	2487	1908	1337	1046	87	-0.298919	chr04:1232132-	YDR379W	RGA2	1231779	1232184
2135	ACGCCGTTAATTACATTCACGGTGA	1215	349	527	115	25	-0.720978	chr08:329380-	YHR108W	GGA2	329015	329432
2137	ACGCCTGATTGGTACTGGTACTTAG	480	1179	487	386	32	-0.111647	chr07:741189-	YGR124W	ASN2	740776	741241
2138	ACGCCTTGGTCAAGATACATAATCC	288	842	1165	355	39	0.103942	chr16:915124-	YPR189W	SKI3	914660	915176
2139	ACGCGAAGCATCAAAATCGAGGGGT	143	113	1	93	3	-0.25544	chr10:290232+	YJL079C	PRY1	290232	290661
2140	ACGCGAAGGTCCTAAATATGAAAAC	963	3559	4448	1047	129	0.0613086	chr02:25249+	YBL101C	ECM21	25249	25623
2141	ACGCGAGGCAGCGGTATGTAGGGGG	671	519	410	684	29	0.0686755	chr07:518701-	YGR014W	MSB2	518192	518753
2142	ACGCGCAGACCAACTAGTGGTGGGT	149	7	249	384	13	0.677425	chr12:952701-	YLR413W	INA1	952147	952732
2143	ACGCGCCCGGAAAGGCCGGCCACAT	1658	2051	2185	664	91431	-0.18318	chr07:507275-	YGR007W	ECT1	506952	507327
2145	ACGCGCTATGTTCATTCAATTTCTA	364	752	312	716	26	0.239528	chr15:345145-	YOR009W	TIR4	344720	345197
2146	ACGCGCTTCAATGAACTATTTTGCT	278	783	3773	1123	69	0.407916	chr15:677646-	YOR181W	LAS17	677188	677697
2147	ACGCGGCAGTCTATAGTACCTGATG	0	363	89	3	6	-0.19422	chr11:647886-	YKR102W	FLO10	647504	647938
2148	ACGCGGCGTATTGCGCGAGCTCGTC	1	45	4	353	7	1.55723	chr02:651751-	YBR214W	SDS24	651386	651803
2149	ACGCGGCTTCCCGGTTAGATGCAGA	449	200	991	200	25	-0.0137929	chr05:383627+	YER111C	SWI4	383627	383825
2151	ACGCGGGCATAGCATCAAATGTTGC	300	1430	157	566	40	0.0223174	chr14:33513+	YNL322C	KRE1	33513	33987
2152	ACGCGTACCTTGTGGATATGTGAGT	2163	1668	1014	1376	109	-0.16343	chr03:36468-	YCL051W	LRE1	36166	36520
2153	ACGCGTCACTATATATTTCATCAAT	81	398	67	24	13	-0.32561	chr07:442229+	YGL028C	SCW11	442229	442550
2154	ACGCGTCTTGGGGTCTTAGAGCCGA	165	129	268	580	19	0.702173	chr05:482321+	YER155C	BEM2	482321	482723
2155	ACGCGTGTTTGCACACTTAAAAATT	2	355	126	0	13	-0.168603	chr05:101075-	YEL027W	VMA3	100762	101127
2156	ACGCGTTATCCAGGATTCAACCTAT	4	432	8	199	11	0.25139	chr12:388966+	YLR121C	YPS3	388966	389536
2158	ACGCTAAAGCGGTGAAAGTCGGGGT	0	18	748	297	14	0.689667	chr16:714037-	YPR089W		713807	714068
2159	ACGCTAATAGCTTTTATTGCCTGAA	640	1231	3023	1892	118852	0.41418	chr14:48815-	YNL312W	RFA2	48465	48867
2160	ACGCTACATAGTGGCAACCGCTCAT	2	288	369	196	14	0.387271	chr02:27769+	YBL101C	ECM21	27769	28228
2161	ACGCTACGTTGGGGGCCCCCTAAGT	42	89	61	68	1	0.163724	chr15:880400-	YOR299W	BUD7	879993	880452
2162	ACGCTAGCCGCGCAAGGTGTGTGGT	17	76	6	1458	14	1.72091	chr13:250458-	YML010W	SPT5	250024	250510
2163	ACGCTAGGGGGCGCTGTCGGGTTGC	539	612	448	220	27	-0.252185	chr13:303476+	YMR016C	SOK2	303476	303857
2164	ACGCTATTCTCTTGTGTTCCTTTGG	2504	2240	1319	981	111	-0.323848	chr05:266635+	YER056C	FCY2	266635	266977
2165	ACGCTCATTCGGGGGGTTCTTATGT	162	264	203	237	15	0.16313	chr04:148890-	YDL173W	PAR32	148480	148942
2166	ACGCTCGCCAGGTGGGACGACGAGG	1512	41	1451	490	58	-0.246549	chr05:358201+	YER099C	PRS2	358201	358666
2167	ACGCTCTATGGGACGTGGCCCGCCG	18516	1903	4003	11378	520	-0.190037	chr14:33519+	YNL322C	KRE1	33519	34038
2168	ACGCTGATTTACAAGGATGGTTCGT	610	2215	158	809	72	-0.0656762	chr05:489055+	YER158C		489055	489511
[truncated: 22,017 more rows]

## Sheet: Supplementary Data 4
Reynaud_Supplementary_Data_4
	coordinates	activity.score	num.bc	num.read	ORF	gene	description
1	chr01:100378-100918(-)	-0.232576	1	1324	YAL025C	MAK16	Essential nuclear protein; constituent of 66S pre-ribosomal particles; required for maturation of 25S and 5.8S rRNAs; required for maintenance of M1 satellite double-stranded RNA of the L-A virus
2	chr01:102379-102708(-)	0.12582	1	2264	YAL024C	LTE1	Protein similar to GDP/GTP exchange factors; without detectable GEF activity; required for asymmetric localization of Bfa1p at daughter-directed spindle pole bodies and for mitotic exit at low temperatures
3	chr01:108927-109303(-)	-0.231123	1	8551	YAL022C	FUN26	High affinity, broad selectivity, nucleoside/nucleobase transporter; vacuolar membrane localized transporter which may regulate the balance of nicotinamide riboside (NmR) levels between the cytosol and vacuole, contributing to salvage of NmR for use in cytosolic NAD+ synthesis; equilibrative nucleoside transporter (ENT) family member
4	chr01:109213-109909(-)	-0.426818	2	3562	YAL022C	FUN26	High affinity, broad selectivity, nucleoside/nucleobase transporter; vacuolar membrane localized transporter which may regulate the balance of nicotinamide riboside (NmR) levels between the cytosol and vacuole, contributing to salvage of NmR for use in cytosolic NAD+ synthesis; equilibrative nucleoside transporter (ENT) family member
5	chr01:109216-109909(-)	-0.181473	1	2118	YAL022C	FUN26	High affinity, broad selectivity, nucleoside/nucleobase transporter; vacuolar membrane localized transporter which may regulate the balance of nicotinamide riboside (NmR) levels between the cytosol and vacuole, contributing to salvage of NmR for use in cytosolic NAD+ synthesis; equilibrative nucleoside transporter (ENT) family member
6	chr01:109552-110002(-)	0.08239	3	8660	YAL022C	FUN26	High affinity, broad selectivity, nucleoside/nucleobase transporter; vacuolar membrane localized transporter which may regulate the balance of nicotinamide riboside (NmR) levels between the cytosol and vacuole, contributing to salvage of NmR for use in cytosolic NAD+ synthesis; equilibrative nucleoside transporter (ENT) family member
7	chr01:109561-110069(-)	-0.335223	1	3529	YAL022C	FUN26	High affinity, broad selectivity, nucleoside/nucleobase transporter; vacuolar membrane localized transporter which may regulate the balance of nicotinamide riboside (NmR) levels between the cytosol and vacuole, contributing to salvage of NmR for use in cytosolic NAD+ synthesis; equilibrative nucleoside transporter (ENT) family member
8	chr01:109561-110072(-)	0.0824772	18	89750	YAL022C	FUN26	High affinity, broad selectivity, nucleoside/nucleobase transporter; vacuolar membrane localized transporter which may regulate the balance of nicotinamide riboside (NmR) levels between the cytosol and vacuole, contributing to salvage of NmR for use in cytosolic NAD+ synthesis; equilibrative nucleoside transporter (ENT) family member
9	chr01:109576-109972(-)	0.237632	1	2333	YAL022C	FUN26	High affinity, broad selectivity, nucleoside/nucleobase transporter; vacuolar membrane localized transporter which may regulate the balance of nicotinamide riboside (NmR) levels between the cytosol and vacuole, contributing to salvage of NmR for use in cytosolic NAD+ synthesis; equilibrative nucleoside transporter (ENT) family member
10	chr01:109576-110038(-)	-0.0931498	8	19623	YAL022C	FUN26	High affinity, broad selectivity, nucleoside/nucleobase transporter; vacuolar membrane localized transporter which may regulate the balance of nicotinamide riboside (NmR) levels between the cytosol and vacuole, contributing to salvage of NmR for use in cytosolic NAD+ synthesis; equilibrative nucleoside transporter (ENT) family member
11	chr01:109597-110074(-)	0.0515923	20	51343	YAL022C	FUN26	High affinity, broad selectivity, nucleoside/nucleobase transporter; vacuolar membrane localized transporter which may regulate the balance of nicotinamide riboside (NmR) levels between the cytosol and vacuole, contributing to salvage of NmR for use in cytosolic NAD+ synthesis; equilibrative nucleoside transporter (ENT) family member
12	chr01:111418-111803(-)	0.00565244	1	4616	YAL021C	CCR4	Component of the CCR4-NOT transcriptional complex; CCR4-NOT is involved in regulation of gene expression; component of the major cytoplasmic deadenylase, which is involved in mRNA poly(A) tail shortening
13	chr01:112079-112490(-)	0.032364	7	20824	YAL021C	CCR4	Component of the CCR4-NOT transcriptional complex; CCR4-NOT is involved in regulation of gene expression; component of the major cytoplasmic deadenylase, which is involved in mRNA poly(A) tail shortening
14	chr01:112172-112568(-)	-0.0117853	1	2681	YAL021C	CCR4	Component of the CCR4-NOT transcriptional complex; CCR4-NOT is involved in regulation of gene expression; component of the major cytoplasmic deadenylase, which is involved in mRNA poly(A) tail shortening
15	chr01:112178-112823(-)	0.132156	10	24522	YAL021C	CCR4	Component of the CCR4-NOT transcriptional complex; CCR4-NOT is involved in regulation of gene expression; component of the major cytoplasmic deadenylase, which is involved in mRNA poly(A) tail shortening
16	chr01:112181-112877(-)	-0.652652	5	11354	YAL021C	CCR4	Component of the CCR4-NOT transcriptional complex; CCR4-NOT is involved in regulation of gene expression; component of the major cytoplasmic deadenylase, which is involved in mRNA poly(A) tail shortening
17	chr01:112265-112673(-)	-0.320143	4	4428	YAL021C	CCR4	Component of the CCR4-NOT transcriptional complex; CCR4-NOT is involved in regulation of gene expression; component of the major cytoplasmic deadenylase, which is involved in mRNA poly(A) tail shortening
18	chr01:112267-112673(-)	0.0739772	1	5782	YAL021C	CCR4	Component of the CCR4-NOT transcriptional complex; CCR4-NOT is involved in regulation of gene expression; component of the major cytoplasmic deadenylase, which is involved in mRNA poly(A) tail shortening
19	chr01:112277-112805(-)	-0.0148555	1	1062	YAL021C	CCR4	Component of the CCR4-NOT transcriptional complex; CCR4-NOT is involved in regulation of gene expression; component of the major cytoplasmic deadenylase, which is involved in mRNA poly(A) tail shortening
20	chr01:112349-112841(-)	-0.0995007	1	3694	YAL021C	CCR4	Component of the CCR4-NOT transcriptional complex; CCR4-NOT is involved in regulation of gene expression; component of the major cytoplasmic deadenylase, which is involved in mRNA poly(A) tail shortening
21	chr01:112439-113057(-)	-0.45949	3	3152	YAL021C	CCR4	Component of the CCR4-NOT transcriptional complex; CCR4-NOT is involved in regulation of gene expression; component of the major cytoplasmic deadenylase, which is involved in mRNA poly(A) tail shortening
22	chr01:112439-113099(-)	-0.760116	1	951	YAL021C	CCR4	Component of the CCR4-NOT transcriptional complex; CCR4-NOT is involved in regulation of gene expression; component of the major cytoplasmic deadenylase, which is involved in mRNA poly(A) tail shortening
23	chr01:112517-113079(-)	-0.245583	1	5432	YAL021C	CCR4	Component of the CCR4-NOT transcriptional complex; CCR4-NOT is involved in regulation of gene expression; component of the major cytoplasmic deadenylase, which is involved in mRNA poly(A) tail shortening
24	chr01:112517-113081(-)	-0.601338	14	41521	YAL021C	CCR4	Component of the CCR4-NOT transcriptional complex; CCR4-NOT is involved in regulation of gene expression; component of the major cytoplasmic deadenylase, which is involved in mRNA poly(A) tail shortening
25	chr01:112523-112904(-)	0.0258911	1	208	YAL021C	CCR4	Component of the CCR4-NOT transcriptional complex; CCR4-NOT is involved in regulation of gene expression; component of the major cytoplasmic deadenylase, which is involved in mRNA poly(A) tail shortening
26	chr01:112523-113114(-)	-1.3327	6	16566	YAL021C	CCR4	Component of the CCR4-NOT transcriptional complex; CCR4-NOT is involved in regulation of gene expression; component of the major cytoplasmic deadenylase, which is involved in mRNA poly(A) tail shortening
27	chr01:112523-113177(-)	-1.15833	2	4984	YAL021C	CCR4	Component of the CCR4-NOT transcriptional complex; CCR4-NOT is involved in regulation of gene expression; component of the major cytoplasmic deadenylase, which is involved in mRNA poly(A) tail shortening
28	chr01:112526-113165(-)	-1.34235	19	103997	YAL021C	CCR4	Component of the CCR4-NOT transcriptional complex; CCR4-NOT is involved in regulation of gene expression; component of the major cytoplasmic deadenylase, which is involved in mRNA poly(A) tail shortening
29	chr01:112538-113075(-)	-0.754145	5	11884	YAL021C	CCR4	Component of the CCR4-NOT transcriptional complex; CCR4-NOT is involved in regulation of gene expression; component of the major cytoplasmic deadenylase, which is involved in mRNA poly(A) tail shortening
30	chr01:112751-113354(-)	-1.73863	1	5069	YAL021C	CCR4	Component of the CCR4-NOT transcriptional complex; CCR4-NOT is involved in regulation of gene expression; component of the major cytoplasmic deadenylase, which is involved in mRNA poly(A) tail shortening
31	chr01:112778-113150(-)	1.02487	2	552	YAL021C	CCR4	Component of the CCR4-NOT transcriptional complex; CCR4-NOT is involved in regulation of gene expression; component of the major cytoplasmic deadenylase, which is involved in mRNA poly(A) tail shortening
32	chr01:112808-113351(-)	-1.17925	5	55727	YAL021C	CCR4	Component of the CCR4-NOT transcriptional complex; CCR4-NOT is involved in regulation of gene expression; component of the major cytoplasmic deadenylase, which is involved in mRNA poly(A) tail shortening
33	chr01:112826-113348(-)	-0.588074	2	1831	YAL021C	CCR4	Component of the CCR4-NOT transcriptional complex; CCR4-NOT is involved in regulation of gene expression; component of the major cytoplasmic deadenylase, which is involved in mRNA poly(A) tail shortening
34	chr01:112832-113384(-)	-1.10336	1	1829	YAL021C	CCR4	Component of the CCR4-NOT transcriptional complex; CCR4-NOT is involved in regulation of gene expression; component of the major cytoplasmic deadenylase, which is involved in mRNA poly(A) tail shortening
35	chr01:112955-113333(-)	0.164688	7	28175	YAL021C	CCR4	Component of the CCR4-NOT transcriptional complex; CCR4-NOT is involved in regulation of gene expression; component of the major cytoplasmic deadenylase, which is involved in mRNA poly(A) tail shortening
36	chr01:112970-113357(-)	-0.645853	4	12641	YAL021C	CCR4	Component of the CCR4-NOT transcriptional complex; CCR4-NOT is involved in regulation of gene expression; component of the major cytoplasmic deadenylase, which is involved in mRNA poly(A) tail shortening
37	chr01:114142-114613(-)	-0.0246747	2	6121	YAL020C	1	Protein required for modification of wobble nucleosides in tRNA; acts with Elongator complex, Kti11p, and Kti12p; has a potential role in regulatory interactions between microtubules and the cell cycle; forms a stable heterodimer with Kti11p
38	chr01:114190-114616(-)	0.269191	2	3832	YAL020C	1	Protein required for modification of wobble nucleosides in tRNA; acts with Elongator complex, Kti11p, and Kti12p; has a potential role in regulatory interactions between microtubules and the cell cycle; forms a stable heterodimer with Kti11p
39	chr01:114193-114616(-)	0.443924	1	2511	YAL020C	1	Protein required for modification of wobble nucleosides in tRNA; acts with Elongator complex, Kti11p, and Kti12p; has a potential role in regulatory interactions between microtubules and the cell cycle; forms a stable heterodimer with Kti11p
40	chr01:114217-114604(-)	-0.302645	7	12195	YAL020C	1	Protein required for modification of wobble nucleosides in tRNA; acts with Elongator complex, Kti11p, and Kti12p; has a potential role in regulatory interactions between microtubules and the cell cycle; forms a stable heterodimer with Kti11p
41	chr01:114217-114646(-)	-0.0809615	29	107832	YAL020C	1	Protein required for modification of wobble nucleosides in tRNA; acts with Elongator complex, Kti11p, and Kti12p; has a potential role in regulatory interactions between microtubules and the cell cycle; forms a stable heterodimer with Kti11p
42	chr01:114221-114604(-)	0.145212	1	7683	YAL020C	1	Protein required for modification of wobble nucleosides in tRNA; acts with Elongator complex, Kti11p, and Kti12p; has a potential role in regulatory interactions between microtubules and the cell cycle; forms a stable heterodimer with Kti11p
43	chr01:114280-114613(-)	-0.280766	4	11219	YAL020C	1	Protein required for modification of wobble nucleosides in tRNA; acts with Elongator complex, Kti11p, and Kti12p; has a potential role in regulatory interactions between microtubules and the cell cycle; forms a stable heterodimer with Kti11p
44	chr01:114406-114616(-)	0.0232581	1	8081	YAL020C	1	Protein required for modification of wobble nucleosides in tRNA; acts with Elongator complex, Kti11p, and Kti12p; has a potential role in regulatory interactions between microtubules and the cell cycle; forms a stable heterodimer with Kti11p
45	chr01:114854-115157(+)	-0.066408	3	6452	YAL019W	FUN30	Snf2p family member with ATP-dependent chromatin remodeling activity; has a role in silencing at the mating type locus, telomeres and centromeres; enriched at centromeres and is required for correct chromatin structure around centromeres, as well as at the boundary element of the silent HMR; recruited to DNA double-strand breaks (DSBs) where it promotes 5' strand resection of DSBs; potential Cdc2…
46	chr01:115215-115690(+)	-1.05706	1	516	YAL019W	FUN30	Snf2p family member with ATP-dependent chromatin remodeling activity; has a role in silencing at the mating type locus, telomeres and centromeres; enriched at centromeres and is required for correct chromatin structure around centromeres, as well as at the boundary element of the silent HMR; recruited to DNA double-strand breaks (DSBs) where it promotes 5' strand resection of DSBs; potential Cdc2…
47	chr01:115238-115793(+)	-0.737067	1	3060	YAL019W	FUN30	Snf2p family member with ATP-dependent chromatin remodeling activity; has a role in silencing at the mating type locus, telomeres and centromeres; enriched at centromeres and is required for correct chromatin structure around centromeres, as well as at the boundary element of the silent HMR; recruited to DNA double-strand breaks (DSBs) where it promotes 5' strand resection of DSBs; potential Cdc2…
48	chr01:115277-115694(+)	1.12096	2	1248	YAL019W	FUN30	Snf2p family member with ATP-dependent chromatin remodeling activity; has a role in silencing at the mating type locus, telomeres and centromeres; enriched at centromeres and is required for correct chromatin structure around centromeres, as well as at the boundary element of the silent HMR; recruited to DNA double-strand breaks (DSBs) where it promotes 5' strand resection of DSBs; potential Cdc2…
49	chr01:115340-115694(+)	0.549912	3	3140	YAL019W	FUN30	Snf2p family member with ATP-dependent chromatin remodeling activity; has a role in silencing at the mating type locus, telomeres and centromeres; enriched at centromeres and is required for correct chromatin structure around centromeres, as well as at the boundary element of the silent HMR; recruited to DNA double-strand breaks (DSBs) where it promotes 5' strand resection of DSBs; potential Cdc2…
50	chr01:115461-116015(+)	-1.16731	1	1752	YAL019W	FUN30	Snf2p family member with ATP-dependent chromatin remodeling activity; has a role in silencing at the mating type locus, telomeres and centromeres; enriched at centromeres and is required for correct chromatin structure around centromeres, as well as at the boundary element of the silent HMR; recruited to DNA double-strand breaks (DSBs) where it promotes 5' strand resection of DSBs; potential Cdc2…
51	chr01:115463-115871(+)	0.268492	1	514	YAL019W	FUN30	Snf2p family member with ATP-dependent chromatin remodeling activity; has a role in silencing at the mating type locus, telomeres and centromeres; enriched at centromeres and is required for correct chromatin structure around centromeres, as well as at the boundary element of the silent HMR; recruited to DNA double-strand breaks (DSBs) where it promotes 5' strand resection of DSBs; potential Cdc2…
52	chr01:115490-116022(+)	-1.2824	1	1001	YAL019W	FUN30	Snf2p family member with ATP-dependent chromatin remodeling activity; has a role in silencing at the mating type locus, telomeres and centromeres; enriched at centromeres and is required for correct chromatin structure around centromeres, as well as at the boundary element of the silent HMR; recruited to DNA double-strand breaks (DSBs) where it promotes 5' strand resection of DSBs; potential Cdc2…
53	chr01:11577-11946(-)	-0.828099	1	15926	YAL065C		Putative protein of unknown function; shows sequence similarity to FLO1 and other flocculins
54	chr01:11581-11946(-)	0.110445	1	2535	YAL065C		Putative protein of unknown function; shows sequence similarity to FLO1 and other flocculins
55	chr01:115994-116501(+)	-0.384544	3	3331	YAL019W	FUN30	Snf2p family member with ATP-dependent chromatin remodeling activity; has a role in silencing at the mating type locus, telomeres and centromeres; enriched at centromeres and is required for correct chromatin structure around centromeres, as well as at the boundary element of the silent HMR; recruited to DNA double-strand breaks (DSBs) where it promotes 5' strand resection of DSBs; potential Cdc2…
56	chr01:115994-116513(+)	-0.274046	6	18643	YAL019W	FUN30	Snf2p family member with ATP-dependent chromatin remodeling activity; has a role in silencing at the mating type locus, telomeres and centromeres; enriched at centromeres and is required for correct chromatin structure around centromeres, as well as at the boundary element of the silent HMR; recruited to DNA double-strand breaks (DSBs) where it promotes 5' strand resection of DSBs; potential Cdc2…
57	chr01:116090-116459(+)	0.159394	2	4396	YAL019W	FUN30	Snf2p family member with ATP-dependent chromatin remodeling activity; has a role in silencing at the mating type locus, telomeres and centromeres; enriched at centromeres and is required for correct chromatin structure around centromeres, as well as at the boundary element of the silent HMR; recruited to DNA double-strand breaks (DSBs) where it promotes 5' strand resection of DSBs; potential Cdc2…
58	chr01:116090-116471(+)	-0.535854	3	15561	YAL019W	FUN30	Snf2p family member with ATP-dependent chromatin remodeling activity; has a role in silencing at the mating type locus, telomeres and centromeres; enriched at centromeres and is required for correct chromatin structure around centromeres, as well as at the boundary element of the silent HMR; recruited to DNA double-strand breaks (DSBs) where it promotes 5' strand resection of DSBs; potential Cdc2…
59	chr01:116105-116510(+)	-0.127761	8	34329	YAL019W	FUN30	Snf2p family member with ATP-dependent chromatin remodeling activity; has a role in silencing at the mating type locus, telomeres and centromeres; enriched at centromeres and is required for correct chromatin structure around centromeres, as well as at the boundary element of the silent HMR; recruited to DNA double-strand breaks (DSBs) where it promotes 5' strand resection of DSBs; potential Cdc2…
60	chr01:116120-116438(+)	0.0958497	1	3346	YAL019W	FUN30	Snf2p family member with ATP-dependent chromatin remodeling activity; has a role in silencing at the mating type locus, telomeres and centromeres; enriched at centromeres and is required for correct chromatin structure around centromeres, as well as at the boundary element of the silent HMR; recruited to DNA double-strand breaks (DSBs) where it promotes 5' strand resection of DSBs; potential Cdc2…
61	chr01:116168-116423(+)	0.14378	2	1402	YAL019W	FUN30	Snf2p family member with ATP-dependent chromatin remodeling activity; has a role in silencing at the mating type locus, telomeres and centromeres; enriched at centromeres and is required for correct chromatin structure around centromeres, as well as at the boundary element of the silent HMR; recruited to DNA double-strand breaks (DSBs) where it promotes 5' strand resection of DSBs; potential Cdc2…
62	chr01:116189-116654(+)	0.280195	1	1886	YAL019W	FUN30	Snf2p family member with ATP-dependent chromatin remodeling activity; has a role in silencing at the mating type locus, telomeres and centromeres; enriched at centromeres and is required for correct chromatin structure around centromeres, as well as at the boundary element of the silent HMR; recruited to DNA double-strand breaks (DSBs) where it promotes 5' strand resection of DSBs; potential Cdc2…
63	chr01:116192-116728(+)	0.253242	1	2220	YAL019W	FUN30	Snf2p family member with ATP-dependent chromatin remodeling activity; has a role in silencing at the mating type locus, telomeres and centromeres; enriched at centromeres and is required for correct chromatin structure around centromeres, as well as at the boundary element of the silent HMR; recruited to DNA double-strand breaks (DSBs) where it promotes 5' strand resection of DSBs; potential Cdc2…
64	chr01:116475-116724(+)	-0.874273	1	1790	YAL019W	FUN30	Snf2p family member with ATP-dependent chromatin remodeling activity; has a role in silencing at the mating type locus, telomeres and centromeres; enriched at centromeres and is required for correct chromatin structure around centromeres, as well as at the boundary element of the silent HMR; recruited to DNA double-strand breaks (DSBs) where it promotes 5' strand resection of DSBs; potential Cdc2…
65	chr01:11670-12222(-)	-0.243548	4	9370	YAL065C		Putative protein of unknown function; shows sequence similarity to FLO1 and other flocculins
66	chr01:11724-12222(-)	0.15672	7	9944	YAL065C		Putative protein of unknown function; shows sequence similarity to FLO1 and other flocculins
67	chr01:11724-12255(-)	-0.212572	3	10209	YAL065C		Putative protein of unknown function; shows sequence similarity to FLO1 and other flocculins
68	chr01:11781-12222(-)	0.141221	4	5828	YAL065C		Putative protein of unknown function; shows sequence similarity to FLO1 and other flocculins
69	chr01:11784-12222(-)	-0.476072	2	4394	YAL065C		Putative protein of unknown function; shows sequence similarity to FLO1 and other flocculins
70	chr01:11784-12330(-)	0.268262	5	17051	YAL065C		Putative protein of unknown function; shows sequence similarity to FLO1 and other flocculins
71	chr01:11784-12331(-)	NA	NA	NA	YAL065C		Putative protein of unknown function; shows sequence similarity to FLO1 and other flocculins
72	chr01:11787-12156(+)	-0.479794	1	209	YAL064W-B		Fungal-specific protein of unknown function
73	chr01:11883-12401(-)	0.871111	1	275	YAL065C		Putative protein of unknown function; shows sequence similarity to FLO1 and other flocculins
74	chr01:11883-12408(-)	-0.0111868	10	25021	YAL065C		Putative protein of unknown function; shows sequence similarity to FLO1 and other flocculins
75	chr01:11884-12158(+)	0.234395	2	4142	YAL064W-B		Fungal-specific protein of unknown function
76	chr01:11901-12195(-)	-0.243688	1	10872	YAL065C		Putative protein of unknown function; shows sequence similarity to FLO1 and other flocculins
77	chr01:128345-128696(-)	0.17436	1	4313	YAL014C	SYN8	Endosomal SNARE related to mammalian syntaxin 8
78	chr01:128461-129017(-)	-0.0673939	4	11760	YAL014C	SYN8	Endosomal SNARE related to mammalian syntaxin 8
79	chr01:128471-128741(-)	-0.00671443	1	1159	YAL014C	SYN8	Endosomal SNARE related to mammalian syntaxin 8
80	chr01:128471-129017(-)	-1.61315	1	466	YAL014C	SYN8	Endosomal SNARE related to mammalian syntaxin 8
81	chr01:128492-128834(-)	-0.0525046	4	4851	YAL014C	SYN8	Endosomal SNARE related to mammalian syntaxin 8
82	chr01:128618-129011(-)	-0.843855	1	372	YAL014C	SYN8	Endosomal SNARE related to mammalian syntaxin 8
83	chr01:128669-128834(-)	0.221369	4	28846	YAL014C	SYN8	Endosomal SNARE related to mammalian syntaxin 8
84	chr01:128669-129011(-)	-0.274222	2	9395	YAL014C	SYN8	Endosomal SNARE related to mammalian syntaxin 8
85	chr01:128675-129119(-)	-0.0392121	2	2788	YAL014C	SYN8	Endosomal SNARE related to mammalian syntaxin 8
86	chr01:129205-129499(+)	-0.021479	2	5068	YAL013W	DEP1	Component of the Rpd3L histone deacetylase complex; required for diauxic shift-induced histone H2B deposition onto rDNA genes; transcriptional modulator involved in regulation of structural phospholipid biosynthesis genes and metabolically unrelated genes, as well as maintenance of telomeres, mating efficiency, and sporulation
87	chr01:129205-129784(+)	0.341293	1	926	YAL013W	DEP1	Component of the Rpd3L histone deacetylase complex; required for diauxic shift-induced histone H2B deposition onto rDNA genes; transcriptional modulator involved in regulation of structural phospholipid biosynthesis genes and metabolically unrelated genes, as well as maintenance of telomeres, mating efficiency, and sporulation
88	chr01:129223-129688(+)	0.203416	3	3817	YAL013W	DEP1	Component of the Rpd3L histone deacetylase complex; required for diauxic shift-induced histone H2B deposition onto rDNA genes; transcriptional modulator involved in regulation of structural phospholipid biosynthesis genes and metabolically unrelated genes, as well as maintenance of telomeres, mating efficiency, and sporulation
89	chr01:129241-129682(+)	1.35527	2	681	YAL013W	DEP1	Component of the Rpd3L histone deacetylase complex; required for diauxic shift-induced histone H2B deposition onto rDNA genes; transcriptional modulator involved in regulation of structural phospholipid biosynthesis genes and metabolically unrelated genes, as well as maintenance of telomeres, mating efficiency, and sporulation
90	chr01:129250-129784(+)	0.128326	36	60509	YAL013W	DEP1	Component of the Rpd3L histone deacetylase complex; required for diauxic shift-induced histone H2B deposition onto rDNA genes; transcriptional modulator involved in regulation of structural phospholipid biosynthesis genes and metabolically unrelated genes, as well as maintenance of telomeres, mating efficiency, and sporulation
91	chr01:129250-129785(+)	-0.0395245	1	1332	YAL013W	DEP1	Component of the Rpd3L histone deacetylase complex; required for diauxic shift-induced histone H2B deposition onto rDNA genes; transcriptional modulator involved in regulation of structural phospholipid biosynthesis genes and metabolically unrelated genes, as well as maintenance of telomeres, mating efficiency, and sporulation
92	chr01:129260-129784(+)	0.661703	1	1539	YAL013W	DEP1	Component of the Rpd3L histone deacetylase complex; required for diauxic shift-induced histone H2B deposition onto rDNA genes; transcriptional modulator involved in regulation of structural phospholipid biosynthesis genes and metabolically unrelated genes, as well as maintenance of telomeres, mating efficiency, and sporulation
93	chr01:129289-129919(+)	0.00530852	1	219	YAL013W	DEP1	Component of the Rpd3L histone deacetylase complex; required for diauxic shift-induced histone H2B deposition onto rDNA genes; transcriptional modulator involved in regulation of structural phospholipid biosynthesis genes and metabolically unrelated genes, as well as maintenance of telomeres, mating efficiency, and sporulation
94	chr01:129301-129757(+)	-0.219785	1	1555	YAL013W	DEP1	Component of the Rpd3L histone deacetylase complex; required for diauxic shift-induced histone H2B deposition onto rDNA genes; transcriptional modulator involved in regulation of structural phospholipid biosynthesis genes and metabolically unrelated genes, as well as maintenance of telomeres, mating efficiency, and sporulation
95	chr01:129326-129700(+)	0.224059	3	2271	YAL013W	DEP1	Component of the Rpd3L histone deacetylase complex; required for diauxic shift-induced histone H2B deposition onto rDNA genes; transcriptional modulator involved in regulation of structural phospholipid biosynthesis genes and metabolically unrelated genes, as well as maintenance of telomeres, mating efficiency, and sporulation
96	chr01:129331-129754(+)	0.453208	2	1192	YAL013W	DEP1	Component of the Rpd3L histone deacetylase complex; required for diauxic shift-induced histone H2B deposition onto rDNA genes; transcriptional modulator involved in regulation of structural phospholipid biosynthesis genes and metabolically unrelated genes, as well as maintenance of telomeres, mating efficiency, and sporulation
97	chr01:129355-129727(+)	-0.483519	1	3608	YAL013W	DEP1	Component of the Rpd3L histone deacetylase complex; required for diauxic shift-induced histone H2B deposition onto rDNA genes; transcriptional modulator involved in regulation of structural phospholipid biosynthesis genes and metabolically unrelated genes, as well as maintenance of telomeres, mating efficiency, and sporulation
98	chr01:129355-129826(+)	-0.293535	3	5672	YAL013W	DEP1	Component of the Rpd3L histone deacetylase complex; required for diauxic shift-induced histone H2B deposition onto rDNA genes; transcriptional modulator involved in regulation of structural phospholipid biosynthesis genes and metabolically unrelated genes, as well as maintenance of telomeres, mating efficiency, and sporulation
99	chr01:129397-129754(+)	0.271519	3	3791	YAL013W	DEP1	Component of the Rpd3L histone deacetylase complex; required for diauxic shift-induced histone H2B deposition onto rDNA genes; transcriptional modulator involved in regulation of structural phospholipid biosynthesis genes and metabolically unrelated genes, as well as maintenance of telomeres, mating efficiency, and sporulation
100	chr01:129397-129793(+)	0.0444995	4	17262	YAL013W	DEP1	Component of the Rpd3L histone deacetylase complex; required for diauxic shift-induced histone H2B deposition onto rDNA genes; transcriptional modulator involved in regulation of structural phospholipid biosynthesis genes and metabolically unrelated genes, as well as maintenance of telomeres, mating efficiency, and sporulation
101	chr01:129397-129913(+)	-0.114415	30	62504	YAL013W	DEP1	Component of the Rpd3L histone deacetylase complex; required for diauxic shift-induced histone H2B deposition onto rDNA genes; transcriptional modulator involved in regulation of structural phospholipid biosynthesis genes and metabolically unrelated genes, as well as maintenance of telomeres, mating efficiency, and sporulation
102	chr01:129412-129811(+)	-0.185938	14	27632	YAL013W	DEP1	Component of the Rpd3L histone deacetylase complex; required for diauxic shift-induced histone H2B deposition onto rDNA genes; transcriptional modulator involved in regulation of structural phospholipid biosynthesis genes and metabolically unrelated genes, as well as maintenance of telomeres, mating efficiency, and sporulation
103	chr01:129412-129898(+)	-0.235096	2	783	YAL013W	DEP1	Component of the Rpd3L histone deacetylase complex; required for diauxic shift-induced histone H2B deposition onto rDNA genes; transcriptional modulator involved in regulation of structural phospholipid biosynthesis genes and metabolically unrelated genes, as well as maintenance of telomeres, mating efficiency, and sporulation
104	chr01:129412-129982(+)	0.841017	2	6341	YAL013W	DEP1	Component of the Rpd3L histone deacetylase complex; required for diauxic shift-induced histone H2B deposition onto rDNA genes; transcriptional modulator involved in regulation of structural phospholipid biosynthesis genes and metabolically unrelated genes, as well as maintenance of telomeres, mating efficiency, and sporulation
105	chr01:129454-130009(+)	0.123108	1	5091	YAL013W	DEP1	Component of the Rpd3L histone deacetylase complex; required for diauxic shift-induced histone H2B deposition onto rDNA genes; transcriptional modulator involved in regulation of structural phospholipid biosynthesis genes and metabolically unrelated genes, as well as maintenance of telomeres, mating efficiency, and sporulation
106	chr01:129490-129925(+)	-0.586929	6	4456	YAL013W	DEP1	Component of the Rpd3L histone deacetylase complex; required for diauxic shift-induced histone H2B deposition onto rDNA genes; transcriptional modulator involved in regulation of structural phospholipid biosynthesis genes and metabolically unrelated genes, as well as maintenance of telomeres, mating efficiency, and sporulation
107	chr01:129490-130030(+)	-0.0918973	1	898	YAL013W	DEP1	Component of the Rpd3L histone deacetylase complex; required for diauxic shift-induced histone H2B deposition onto rDNA genes; transcriptional modulator involved in regulation of structural phospholipid biosynthesis genes and metabolically unrelated genes, as well as maintenance of telomeres, mating efficiency, and sporulation
108	chr01:129562-130024(+)	0.099548	3	3901	YAL013W	DEP1	Component of the Rpd3L histone deacetylase complex; required for diauxic shift-induced histone H2B deposition onto rDNA genes; transcriptional modulator involved in regulation of structural phospholipid biosynthesis genes and metabolically unrelated genes, as well as maintenance of telomeres, mating efficiency, and sporulation
109	chr01:129568-129913(+)	0.345584	7	6643	YAL013W	DEP1	Component of the Rpd3L histone deacetylase complex; required for diauxic shift-induced histone H2B deposition onto rDNA genes; transcriptional modulator involved in regulation of structural phospholipid biosynthesis genes and metabolically unrelated genes, as well as maintenance of telomeres, mating efficiency, and sporulation
110	chr01:129569-129913(+)	0.365139	1	9951	YAL013W	DEP1	Component of the Rpd3L histone deacetylase complex; required for diauxic shift-induced histone H2B deposition onto rDNA genes; transcriptional modulator involved in regulation of structural phospholipid biosynthesis genes and metabolically unrelated genes, as well as maintenance of telomeres, mating efficiency, and sporulation
111	chr01:129601-130024(+)	-0.0769964	4	8488	YAL013W	DEP1	Component of the Rpd3L histone deacetylase complex; required for diauxic shift-induced histone H2B deposition onto rDNA genes; transcriptional modulator involved in regulation of structural phospholipid biosynthesis genes and metabolically unrelated genes, as well as maintenance of telomeres, mating efficiency, and sporulation
112	chr01:130741-131154(+)	-1.61627	1	1135	YAL012W	CYS3	Cystathionine gamma-lyase; catalyzes one of the two reactions involved in the transsulfuration pathway that yields cysteine from homocysteine with the intermediary formation of cystathionine; protein abundance increases in response to DNA replication stress
113	chr01:130746-131154(+)	0.268639	6	17328	YAL012W	CYS3	Cystathionine gamma-lyase; catalyzes one of the two reactions involved in the transsulfuration pathway that yields cysteine from homocysteine with the intermediary formation of cystathionine; protein abundance increases in response to DNA replication stress
114	chr01:130752-131103(+)	0.399614	1	1060	YAL012W	CYS3	Cystathionine gamma-lyase; catalyzes one of the two reactions involved in the transsulfuration pathway that yields cysteine from homocysteine with the intermediary formation of cystathionine; protein abundance increases in response to DNA replication stress
115	chr01:130752-131162(+)	0.467842	1	4863	YAL012W	CYS3	Cystathionine gamma-lyase; catalyzes one of the two reactions involved in the transsulfuration pathway that yields cysteine from homocysteine with the intermediary formation of cystathionine; protein abundance increases in response to DNA replication stress
116	chr01:130752-131163(+)	0.182506	14	47058	YAL012W	CYS3	Cystathionine gamma-lyase; catalyzes one of the two reactions involved in the transsulfuration pathway that yields cysteine from homocysteine with the intermediary formation of cystathionine; protein abundance increases in response to DNA replication stress
117	chr01:130752-131172(+)	0.302042	1	1772	YAL012W	CYS3	Cystathionine gamma-lyase; catalyzes one of the two reactions involved in the transsulfuration pathway that yields cysteine from homocysteine with the intermediary formation of cystathionine; protein abundance increases in response to DNA replication stress
118	chr01:130764-131244(+)	0.633589	1	272	YAL012W	CYS3	Cystathionine gamma-lyase; catalyzes one of the two reactions involved in the transsulfuration pathway that yields cysteine from homocysteine with the intermediary formation of cystathionine; protein abundance increases in response to DNA replication stress
119	chr01:130767-130956(+)	0.876152	1	235	YAL012W	CYS3	Cystathionine gamma-lyase; catalyzes one of the two reactions involved in the transsulfuration pathway that yields cysteine from homocysteine with the intermediary formation of cystathionine; protein abundance increases in response to DNA replication stress
120	chr01:130806-131118(+)	0.228791	1	2647	YAL012W	CYS3	Cystathionine gamma-lyase; catalyzes one of the two reactions involved in the transsulfuration pathway that yields cysteine from homocysteine with the intermediary formation of cystathionine; protein abundance increases in response to DNA replication stress
121	chr01:130821-131361(+)	0.103778	5	12098	YAL012W	CYS3	Cystathionine gamma-lyase; catalyzes one of the two reactions involved in the transsulfuration pathway that yields cysteine from homocysteine with the intermediary formation of cystathionine; protein abundance increases in response to DNA replication stress
122	chr01:130884-131466(+)	0.279171	2	2030	YAL012W	CYS3	Cystathionine gamma-lyase; catalyzes one of the two reactions involved in the transsulfuration pathway that yields cysteine from homocysteine with the intermediary formation of cystathionine; protein abundance increases in response to DNA replication stress
123	chr01:130962-131542(+)	-0.0727115	10	29366	YAL012W	CYS3	Cystathionine gamma-lyase; catalyzes one of the two reactions involved in the transsulfuration pathway that yields cysteine from homocysteine with the intermediary formation of cystathionine; protein abundance increases in response to DNA replication stress
124	chr01:130974-131466(+)	-0.0510997	2	1280	YAL012W	CYS3	Cystathionine gamma-lyase; catalyzes one of the two reactions involved in the transsulfuration pathway that yields cysteine from homocysteine with the intermediary formation of cystathionine; protein abundance increases in response to DNA replication stress
125	chr01:131007-131406(+)	0.688874	10	23392	YAL012W	CYS3	Cystathionine gamma-lyase; catalyzes one of the two reactions involved in the transsulfuration pathway that yields cysteine from homocysteine with the intermediary formation of cystathionine; protein abundance increases in response to DNA replication stress
126	chr01:131106-131745(+)	-0.144413	1	4351	YAL012W	CYS3	Cystathionine gamma-lyase; catalyzes one of the two reactions involved in the transsulfuration pathway that yields cysteine from homocysteine with the intermediary formation of cystathionine; protein abundance increases in response to DNA replication stress
127	chr01:131169-131616(+)	-0.512784	1	3640	YAL012W	CYS3	Cystathionine gamma-lyase; catalyzes one of the two reactions involved in the transsulfuration pathway that yields cysteine from homocysteine with the intermediary formation of cystathionine; protein abundance increases in response to DNA replication stress
128	chr01:131358-131877(+)	-0.0771373	6	11012	YAL012W	CYS3	Cystathionine gamma-lyase; catalyzes one of the two reactions involved in the transsulfuration pathway that yields cysteine from homocysteine with the intermediary formation of cystathionine; protein abundance increases in response to DNA replication stress
129	chr01:133190-133574(+)	0.524088	2	3988	YAL011W	SWC3	Protein of unknown function; component of the SWR1 complex, which exchanges histone variant H2AZ (Htz1p) for chromatin-bound histone H2A; required for formation of nuclear-associated array of smooth endoplasmic reticulum known as karmellae
130	chr01:133232-133574(+)	0.950108	16	19254	YAL011W	SWC3	Protein of unknown function; component of the SWR1 complex, which exchanges histone variant H2AZ (Htz1p) for chromatin-bound histone H2A; required for formation of nuclear-associated array of smooth endoplasmic reticulum known as karmellae
131	chr01:13402-13711(-)	-1.20771	1	337	YAL064C-A	TDA8	Putative protein of unknown function; null mutant is sensitive to expression of the top1-T722A allele; not an essential gene
132	chr01:136868-137347(+)	-1.16672	1	12300	YAL009W	SPO7	Putative regulatory subunit of Nem1p-Spo7p phosphatase holoenzyme; regulates nuclear growth by controlling phospholipid biosynthesis, required for normal nuclear envelope morphology, premeiotic replication, and sporulation
133	chr01:136987-137374(+)	-0.078037	1	2425	YAL008W	FUN14	Integral mitochondrial outer membrane (MOM) protein; dosage suppressor of an MDM10 null that reduces ERMES-related phenotypes, such as alterations in mitochondrial morphology, protein complex assembly, and lipid profile; dosage suppressor of MDM12, MDM34, and MMM1 null mutant growth defects; novel mechanism of MOM import involving Tom70p, the TOM complex, and the TIM23 complex, requiring mitochon…
134	chr01:137038-137359(+)	0.161376	1	1121	YAL008W	FUN14	Integral mitochondrial outer membrane (MOM) protein; dosage suppressor of an MDM10 null that reduces ERMES-related phenotypes, such as alterations in mitochondrial morphology, protein complex assembly, and lipid profile; dosage suppressor of MDM12, MDM34, and MMM1 null mutant growth defects; novel mechanism of MOM import involving Tom70p, the TOM complex, and the TIM23 complex, requiring mitochon…
135	chr01:140829-141405(-)	0.446616	1	2048	YAL005C	SSA1	ATPase involved in protein folding and NLS-directed nuclear transport; member of HSP70 family; required for ubiquitin-dependent degradation of short-lived proteins; forms chaperone complex with Ydj1p; localized to nucleus, cytoplasm, cell wall; 98% identical to paralog Ssa2p with different functional specificity in propagation of yeast [URE3] prions, vacuolar-mediated degradations of gluconeogene…
136	chr01:140865-141393(-)	0.385891	1	2224	YAL005C	SSA1	ATPase involved in protein folding and NLS-directed nuclear transport; member of HSP70 family; required for ubiquitin-dependent degradation of short-lived proteins; forms chaperone complex with Ydj1p; localized to nucleus, cytoplasm, cell wall; 98% identical to paralog Ssa2p with different functional specificity in propagation of yeast [URE3] prions, vacuolar-mediated degradations of gluconeogene…
137	chr01:165498-165834(-)	1.7747	1	327	YAR010C		Retrotransposon TYA Gag gene co-transcribed with TYB Pol; Gag processing produces capsid proteins; in YARCTy1-1 TYB is mutant and probably non-functional
138	chr01:166781-167297(-)	-0.433059	3	1877	YAR014C	BUD14	Protein involved in bud-site selection; Bud14p-Glc7p complex is a cortical regulator of dynein; forms a complex with Kel1p and Kel2p that regulates Bnr1p (formin) to affect actin cable assembly, cytokinesis, and polarized growth; diploid mutants display a random budding pattern instead of the wild-type bipolar pattern; relative distribution to the nucleus increases upon DNA replication stress
139	chr01:166856-167348(-)	0.0810994	2	15094	YAR014C	BUD14	Protein involved in bud-site selection; Bud14p-Glc7p complex is a cortical regulator of dynein; forms a complex with Kel1p and Kel2p that regulates Bnr1p (formin) to affect actin cable assembly, cytokinesis, and polarized growth; diploid mutants display a random budding pattern instead of the wild-type bipolar pattern; relative distribution to the nucleus increases upon DNA replication stress
140	chr01:167396-167831(-)	0.418799	2	2993	YAR014C	BUD14	Protein involved in bud-site selection; Bud14p-Glc7p complex is a cortical regulator of dynein; forms a complex with Kel1p and Kel2p that regulates Bnr1p (formin) to affect actin cable assembly, cytokinesis, and polarized growth; diploid mutants display a random budding pattern instead of the wild-type bipolar pattern; relative distribution to the nucleus increases upon DNA replication stress
141	chr01:167501-167795(-)	0.197713	5	11727	YAR014C	BUD14	Protein involved in bud-site selection; Bud14p-Glc7p complex is a cortical regulator of dynein; forms a complex with Kel1p and Kel2p that regulates Bnr1p (formin) to affect actin cable assembly, cytokinesis, and polarized growth; diploid mutants display a random budding pattern instead of the wild-type bipolar pattern; relative distribution to the nucleus increases upon DNA replication stress
142	chr01:167501-167960(-)	0.0710931	2	22379	YAR014C	BUD14	Protein involved in bud-site selection; Bud14p-Glc7p complex is a cortical regulator of dynein; forms a complex with Kel1p and Kel2p that regulates Bnr1p (formin) to affect actin cable assembly, cytokinesis, and polarized growth; diploid mutants display a random budding pattern instead of the wild-type bipolar pattern; relative distribution to the nucleus increases upon DNA replication stress
143	chr01:167606-168083(-)	-0.546562	3	7526	YAR014C	BUD14	Protein involved in bud-site selection; Bud14p-Glc7p complex is a cortical regulator of dynein; forms a complex with Kel1p and Kel2p that regulates Bnr1p (formin) to affect actin cable assembly, cytokinesis, and polarized growth; diploid mutants display a random budding pattern instead of the wild-type bipolar pattern; relative distribution to the nucleus increases upon DNA replication stress
144	chr01:167630-167876(-)	0.418782	1	4298	YAR014C	BUD14	Protein involved in bud-site selection; Bud14p-Glc7p complex is a cortical regulator of dynein; forms a complex with Kel1p and Kel2p that regulates Bnr1p (formin) to affect actin cable assembly, cytokinesis, and polarized growth; diploid mutants display a random budding pattern instead of the wild-type bipolar pattern; relative distribution to the nucleus increases upon DNA replication stress
145	chr01:169544-170099(+)	1.02628	1	228	YAR015W	ADE1	N-succinyl-5-aminoimidazole-4-carboxamide ribotide synthetase; required for 'de novo' purine nucleotide biosynthesis; red pigment accumulates in mutant cells deprived of adenine; protein abundance increases in response to DNA replication stress
146	chr01:169733-170249(+)	-0.591727	1	4318	YAR015W	ADE1	N-succinyl-5-aminoimidazole-4-carboxamide ribotide synthetase; required for 'de novo' purine nucleotide biosynthesis; red pigment accumulates in mutant cells deprived of adenine; protein abundance increases in response to DNA replication stress
147	chr01:174242-174633(-)	-0.898803	1	412	YAR019C	CDC15	Protein kinase of the Mitotic Exit Network; localized to the spindle pole bodies at late anaphase; promotes mitotic exit by directly switching on the kinase activity of Dbf2p; required for spindle disassembly after meiosis II; relocalizes to the cytoplasm upon DNA replication stress
148	chr01:174242-174731(-)	0.0245837	8	14830	YAR019C	CDC15	Protein kinase of the Mitotic Exit Network; localized to the spindle pole bodies at late anaphase; promotes mitotic exit by directly switching on the kinase activity of Dbf2p; required for spindle disassembly after meiosis II; relocalizes to the cytoplasm upon DNA replication stress
149	chr01:191118-191780(+)	0.0602888	1	420	YAR035W	YAT1	Outer mitochondrial carnitine acetyltransferase; minor ethanol-inducible enzyme involved in transport of activated acyl groups from the cytoplasm into the mitochondrial matrix; phosphorylated
150	chr01:191118-191781(+)	-0.430015	2	10904	YAR035W	YAT1	Outer mitochondrial carnitine acetyltransferase; minor ethanol-inducible enzyme involved in transport of activated acyl groups from the cytoplasm into the mitochondrial matrix; phosphorylated
151	chr01:192570-193295(+)	-0.136531	1	1020	YAR042W	SWH1	Protein similar to mammalian oxysterol-binding protein; contains ankyrin repeats and FFAT motif; interacts with ER anchor Scs2p at the nucleus-vacuole junction; regulated by sterol binding; SWH1 has a paralog, OSH2, that arose from the whole genome duplication
152	chr01:192599-193091(+)	-0.0699588	2	13392	YAR042W	SWH1	Protein similar to mammalian oxysterol-binding protein; contains ankyrin repeats and FFAT motif; interacts with ER anchor Scs2p at the nucleus-vacuole junction; regulated by sterol binding; SWH1 has a paralog, OSH2, that arose from the whole genome duplication
153	chr01:192608-193214(+)	0.157053	3	3397	YAR042W	SWH1	Protein similar to mammalian oxysterol-binding protein; contains ankyrin repeats and FFAT motif; interacts with ER anchor Scs2p at the nucleus-vacuole junction; regulated by sterol binding; SWH1 has a paralog, OSH2, that arose from the whole genome duplication
154	chr01:192614-193322(+)	-0.856657	2	8574	YAR042W	SWH1	Protein similar to mammalian oxysterol-binding protein; contains ankyrin repeats and FFAT motif; interacts with ER anchor Scs2p at the nucleus-vacuole junction; regulated by sterol binding; SWH1 has a paralog, OSH2, that arose from the whole genome duplication
155	chr01:192632-193307(+)	-0.163732	5	45853	YAR042W	SWH1	Protein similar to mammalian oxysterol-binding protein; contains ankyrin repeats and FFAT motif; interacts with ER anchor Scs2p at the nucleus-vacuole junction; regulated by sterol binding; SWH1 has a paralog, OSH2, that arose from the whole genome duplication
156	chr01:192644-193084(+)	-0.329944	1	762	YAR042W	SWH1	Protein similar to mammalian oxysterol-binding protein; contains ankyrin repeats and FFAT motif; interacts with ER anchor Scs2p at the nucleus-vacuole junction; regulated by sterol binding; SWH1 has a paralog, OSH2, that arose from the whole genome duplication
157	chr01:192644-193091(+)	0.0456229	32	158692	YAR042W	SWH1	Protein similar to mammalian oxysterol-binding protein; contains ankyrin repeats and FFAT motif; interacts with ER anchor Scs2p at the nucleus-vacuole junction; regulated by sterol binding; SWH1 has a paralog, OSH2, that arose from the whole genome duplication
158	chr01:192645-193091(+)	0.165265	1	1306	YAR042W	SWH1	Protein similar to mammalian oxysterol-binding protein; contains ankyrin repeats and FFAT motif; interacts with ER anchor Scs2p at the nucleus-vacuole junction; regulated by sterol binding; SWH1 has a paralog, OSH2, that arose from the whole genome duplication
159	chr01:192704-193295(+)	-0.232095	3	3618	YAR042W	SWH1	Protein similar to mammalian oxysterol-binding protein; contains ankyrin repeats and FFAT motif; interacts with ER anchor Scs2p at the nucleus-vacuole junction; regulated by sterol binding; SWH1 has a paralog, OSH2, that arose from the whole genome duplication
160	chr01:192740-193334(+)	-0.189289	1	1268	YAR042W	SWH1	Protein similar to mammalian oxysterol-binding protein; contains ankyrin repeats and FFAT motif; interacts with ER anchor Scs2p at the nucleus-vacuole junction; regulated by sterol binding; SWH1 has a paralog, OSH2, that arose from the whole genome duplication
161	chr01:192857-193370(+)	0.343531	3	3179	YAR042W	SWH1	Protein similar to mammalian oxysterol-binding protein; contains ankyrin repeats and FFAT motif; interacts with ER anchor Scs2p at the nucleus-vacuole junction; regulated by sterol binding; SWH1 has a paralog, OSH2, that arose from the whole genome duplication
162	chr01:192872-193262(+)	0.197832	1	2072	YAR042W	SWH1	Protein similar to mammalian oxysterol-binding protein; contains ankyrin repeats and FFAT motif; interacts with ER anchor Scs2p at the nucleus-vacuole junction; regulated by sterol binding; SWH1 has a paralog, OSH2, that arose from the whole genome duplication
163	chr01:192872-193559(+)	0.391523	5	6656	YAR042W	SWH1	Protein similar to mammalian oxysterol-binding protein; contains ankyrin repeats and FFAT motif; interacts with ER anchor Scs2p at the nucleus-vacuole junction; regulated by sterol binding; SWH1 has a paralog, OSH2, that arose from the whole genome duplication
164	chr01:192899-193450(+)	-0.224701	3	9393	YAR042W	SWH1	Protein similar to mammalian oxysterol-binding protein; contains ankyrin repeats and FFAT motif; interacts with ER anchor Scs2p at the nucleus-vacuole junction; regulated by sterol binding; SWH1 has a paralog, OSH2, that arose from the whole genome duplication
165	chr01:192951-193562(+)	-0.315547	5	16115	YAR042W	SWH1	Protein similar to mammalian oxysterol-binding protein; contains ankyrin repeats and FFAT motif; interacts with ER anchor Scs2p at the nucleus-vacuole junction; regulated by sterol binding; SWH1 has a paralog, OSH2, that arose from the whole genome duplication
166	chr01:192983-193370(+)	-0.399089	7	20932	YAR042W	SWH1	Protein similar to mammalian oxysterol-binding protein; contains ankyrin repeats and FFAT motif; interacts with ER anchor Scs2p at the nucleus-vacuole junction; regulated by sterol binding; SWH1 has a paralog, OSH2, that arose from the whole genome duplication
167	chr01:192998-193257(+)	-0.259391	1	2428	YAR042W	SWH1	Protein similar to mammalian oxysterol-binding protein; contains ankyrin repeats and FFAT motif; interacts with ER anchor Scs2p at the nucleus-vacuole junction; regulated by sterol binding; SWH1 has a paralog, OSH2, that arose from the whole genome duplication
168	chr01:193079-193553(+)	0.675459	2	3481	YAR042W	SWH1	Protein similar to mammalian oxysterol-binding protein; contains ankyrin repeats and FFAT motif; interacts with ER anchor Scs2p at the nucleus-vacuole junction; regulated by sterol binding; SWH1 has a paralog, OSH2, that arose from the whole genome duplication
169	chr01:193208-193736(+)	0.283281	1	316	YAR042W	SWH1	Protein similar to mammalian oxysterol-binding protein; contains ankyrin repeats and FFAT motif; interacts with ER anchor Scs2p at the nucleus-vacuole junction; regulated by sterol binding; SWH1 has a paralog, OSH2, that arose from the whole genome duplication
170	chr01:193361-193934(+)	1.24305	1	990	YAR042W	SWH1	Protein similar to mammalian oxysterol-binding protein; contains ankyrin repeats and FFAT motif; interacts with ER anchor Scs2p at the nucleus-vacuole junction; regulated by sterol binding; SWH1 has a paralog, OSH2, that arose from the whole genome duplication
171	chr01:193418-193922(+)	0.277365	1	508	YAR042W	SWH1	Protein similar to mammalian oxysterol-binding protein; contains ankyrin repeats and FFAT motif; interacts with ER anchor Scs2p at the nucleus-vacuole junction; regulated by sterol binding; SWH1 has a paralog, OSH2, that arose from the whole genome duplication
172	chr01:193505-193904(+)	0.27646	1	1258	YAR042W	SWH1	Protein similar to mammalian oxysterol-binding protein; contains ankyrin repeats and FFAT motif; interacts with ER anchor Scs2p at the nucleus-vacuole junction; regulated by sterol binding; SWH1 has a paralog, OSH2, that arose from the whole genome duplication
173	chr01:195275-195698(+)	-0.326285	1	225	YAR042W	SWH1	Protein similar to mammalian oxysterol-binding protein; contains ankyrin repeats and FFAT motif; interacts with ER anchor Scs2p at the nucleus-vacuole junction; regulated by sterol binding; SWH1 has a paralog, OSH2, that arose from the whole genome duplication
174	chr01:203740-204307(+)	-0.467233	13	41392	YAR050W	FLO1	Lectin-like protein involved in flocculation; cell wall protein that binds mannose chains on the surface of other cells, confers floc-forming ability that is chymotrypsin sensitive and heat resistant; important for co-flocculation with other yeasts, mediating interaction with specific species; FLO1 has a paralog, FLO5, that arose from a segmental duplication
175	chr01:203859-204702(+)	-0.285381	2	14356	YAR050W	FLO1	Lectin-like protein involved in flocculation; cell wall protein that binds mannose chains on the surface of other cells, confers floc-forming ability that is chymotrypsin sensitive and heat resistant; important for co-flocculation with other yeasts, mediating interaction with specific species; FLO1 has a paralog, FLO5, that arose from a segmental duplication
176	chr01:203895-204553(+)	0.45629	1	636	YAR050W	FLO1	Lectin-like protein involved in flocculation; cell wall protein that binds mannose chains on the surface of other cells, confers floc-forming ability that is chymotrypsin sensitive and heat resistant; important for co-flocculation with other yeasts, mediating interaction with specific species; FLO1 has a paralog, FLO5, that arose from a segmental duplication
177	chr01:203896-204571(+)	-0.245122	11	12059	YAR050W	FLO1	Lectin-like protein involved in flocculation; cell wall protein that binds mannose chains on the surface of other cells, confers floc-forming ability that is chymotrypsin sensitive and heat resistant; important for co-flocculation with other yeasts, mediating interaction with specific species; FLO1 has a paralog, FLO5, that arose from a segmental duplication
178	chr01:203897-204571(+)	-0.0501119	1	1916	YAR050W	FLO1	Lectin-like protein involved in flocculation; cell wall protein that binds mannose chains on the surface of other cells, confers floc-forming ability that is chymotrypsin sensitive and heat resistant; important for co-flocculation with other yeasts, mediating interaction with specific species; FLO1 has a paralog, FLO5, that arose from a segmental duplication
179	chr01:203989-204442(+)	-0.497031	1	940	YAR050W	FLO1	Lectin-like protein involved in flocculation; cell wall protein that binds mannose chains on the surface of other cells, confers floc-forming ability that is chymotrypsin sensitive and heat resistant; important for co-flocculation with other yeasts, mediating interaction with specific species; FLO1 has a paralog, FLO5, that arose from a segmental duplication
180	chr01:203989-204577(+)	-0.156383	13	58503	YAR050W	FLO1	Lectin-like protein involved in flocculation; cell wall protein that binds mannose chains on the surface of other cells, confers floc-forming ability that is chymotrypsin sensitive and heat resistant; important for co-flocculation with other yeasts, mediating interaction with specific species; FLO1 has a paralog, FLO5, that arose from a segmental duplication
181	chr01:204010-204559(+)	-0.0739738	1	2535	YAR050W	FLO1	Lectin-like protein involved in flocculation; cell wall protein that binds mannose chains on the surface of other cells, confers floc-forming ability that is chymotrypsin sensitive and heat resistant; important for co-flocculation with other yeasts, mediating interaction with specific species; FLO1 has a paralog, FLO5, that arose from a segmental duplication
182	chr01:204023-204591(+)	-0.249402	2	2830	YAR050W	FLO1	Lectin-like protein involved in flocculation; cell wall protein that binds mannose chains on the surface of other cells, confers floc-forming ability that is chymotrypsin sensitive and heat resistant; important for co-flocculation with other yeasts, mediating interaction with specific species; FLO1 has a paralog, FLO5, that arose from a segmental duplication
183	chr01:204038-204526(+)	-0.140857	8	12204	YAR050W	FLO1	Lectin-like protein involved in flocculation; cell wall protein that binds mannose chains on the surface of other cells, confers floc-forming ability that is chymotrypsin sensitive and heat resistant; important for co-flocculation with other yeasts, mediating interaction with specific species; FLO1 has a paralog, FLO5, that arose from a segmental duplication
184	chr01:204043-204547(+)	-0.0231407	6	13082	YAR050W	FLO1	Lectin-like protein involved in flocculation; cell wall protein that binds mannose chains on the surface of other cells, confers floc-forming ability that is chymotrypsin sensitive and heat resistant; important for co-flocculation with other yeasts, mediating interaction with specific species; FLO1 has a paralog, FLO5, that arose from a segmental duplication
185	chr01:204079-204643(+)	-0.842269	1	9964	YAR050W	FLO1	Lectin-like protein involved in flocculation; cell wall protein that binds mannose chains on the surface of other cells, confers floc-forming ability that is chymotrypsin sensitive and heat resistant; important for co-flocculation with other yeasts, mediating interaction with specific species; FLO1 has a paralog, FLO5, that arose from a segmental duplication
186	chr01:204094-204577(+)	0.216985	1	3246	YAR050W	FLO1	Lectin-like protein involved in flocculation; cell wall protein that binds mannose chains on the surface of other cells, confers floc-forming ability that is chymotrypsin sensitive and heat resistant; important for co-flocculation with other yeasts, mediating interaction with specific species; FLO1 has a paralog, FLO5, that arose from a segmental duplication
187	chr01:204118-204571(+)	-0.355053	5	14398	YAR050W	FLO1	Lectin-like protein involved in flocculation; cell wall protein that binds mannose chains on the surface of other cells, confers floc-forming ability that is chymotrypsin sensitive and heat resistant; important for co-flocculation with other yeasts, mediating interaction with specific species; FLO1 has a paralog, FLO5, that arose from a segmental duplication
188	chr01:204175-204805(+)	-0.0508912	1	399	YAR050W	FLO1	Lectin-like protein involved in flocculation; cell wall protein that binds mannose chains on the surface of other cells, confers floc-forming ability that is chymotrypsin sensitive and heat resistant; important for co-flocculation with other yeasts, mediating interaction with specific species; FLO1 has a paralog, FLO5, that arose from a segmental duplication
189	chr01:204181-204577(+)	-0.471561	1	3759	YAR050W	FLO1	Lectin-like protein involved in flocculation; cell wall protein that binds mannose chains on the surface of other cells, confers floc-forming ability that is chymotrypsin sensitive and heat resistant; important for co-flocculation with other yeasts, mediating interaction with specific species; FLO1 has a paralog, FLO5, that arose from a segmental duplication
190	chr01:204181-204703(+)	NA	NA	NA	YAR050W	FLO1	Lectin-like protein involved in flocculation; cell wall protein that binds mannose chains on the surface of other cells, confers floc-forming ability that is chymotrypsin sensitive and heat resistant; important for co-flocculation with other yeasts, mediating interaction with specific species; FLO1 has a paralog, FLO5, that arose from a segmental duplication
191	chr01:204181-204708(+)	-0.245355	1	8732	YAR050W	FLO1	Lectin-like protein involved in flocculation; cell wall protein that binds mannose chains on the surface of other cells, confers floc-forming ability that is chymotrypsin sensitive and heat resistant; important for co-flocculation with other yeasts, mediating interaction with specific species; FLO1 has a paralog, FLO5, that arose from a segmental duplication
192	chr01:204181-204709(+)	-0.290038	31	98831	YAR050W	FLO1	Lectin-like protein involved in flocculation; cell wall protein that binds mannose chains on the surface of other cells, confers floc-forming ability that is chymotrypsin sensitive and heat resistant; important for co-flocculation with other yeasts, mediating interaction with specific species; FLO1 has a paralog, FLO5, that arose from a segmental duplication
193	chr01:204184-204307(+)	-0.261978	1	158	YAR050W	FLO1	Lectin-like protein involved in flocculation; cell wall protein that binds mannose chains on the surface of other cells, confers floc-forming ability that is chymotrypsin sensitive and heat resistant; important for co-flocculation with other yeasts, mediating interaction with specific species; FLO1 has a paralog, FLO5, that arose from a segmental duplication
194	chr01:204184-204577(+)	-0.102801	4	21008	YAR050W	FLO1	Lectin-like protein involved in flocculation; cell wall protein that binds mannose chains on the surface of other cells, confers floc-forming ability that is chymotrypsin sensitive and heat resistant; important for co-flocculation with other yeasts, mediating interaction with specific species; FLO1 has a paralog, FLO5, that arose from a segmental duplication
195	chr01:204184-204706(+)	-0.542262	1	1376	YAR050W	FLO1	Lectin-like protein involved in flocculation; cell wall protein that binds mannose chains on the surface of other cells, confers floc-forming ability that is chymotrypsin sensitive and heat resistant; important for co-flocculation with other yeasts, mediating interaction with specific species; FLO1 has a paralog, FLO5, that arose from a segmental duplication
196	chr01:204184-204709(+)	-0.214922	33	114151	YAR050W	FLO1	Lectin-like protein involved in flocculation; cell wall protein that binds mannose chains on the surface of other cells, confers floc-forming ability that is chymotrypsin sensitive and heat resistant; important for co-flocculation with other yeasts, mediating interaction with specific species; FLO1 has a paralog, FLO5, that arose from a segmental duplication
197	chr01:204184-204769(+)	0.0811847	3	9197	YAR050W	FLO1	Lectin-like protein involved in flocculation; cell wall protein that binds mannose chains on the surface of other cells, confers floc-forming ability that is chymotrypsin sensitive and heat resistant; important for co-flocculation with other yeasts, mediating interaction with specific species; FLO1 has a paralog, FLO5, that arose from a segmental duplication
198	chr01:204184-205111(+)	-0.283909	8	22225	YAR050W	FLO1	Lectin-like protein involved in flocculation; cell wall protein that binds mannose chains on the surface of other cells, confers floc-forming ability that is chymotrypsin sensitive and heat resistant; important for co-flocculation with other yeasts, mediating interaction with specific species; FLO1 has a paralog, FLO5, that arose from a segmental duplication
199	chr01:204192-204709(+)	-0.252961	1	8046	YAR050W	FLO1	Lectin-like protein involved in flocculation; cell wall protein that binds mannose chains on the surface of other cells, confers floc-forming ability that is chymotrypsin sensitive and heat resistant; important for co-flocculation with other yeasts, mediating interaction with specific species; FLO1 has a paralog, FLO5, that arose from a segmental duplication
200	chr01:204193-204709(+)	0.158513	1	545	YAR050W	FLO1	Lectin-like protein involved in flocculation; cell wall protein that binds mannose chains on the surface of other cells, confers floc-forming ability that is chymotrypsin sensitive and heat resistant; important for co-flocculation with other yeasts, mediating interaction with specific species; FLO1 has a paralog, FLO5, that arose from a segmental duplication
201	chr01:204202-204792(+)	-0.211439	5	10527	YAR050W	FLO1	Lectin-like protein involved in flocculation; cell wall protein that binds mannose chains on the surface of other cells, confers floc-forming ability that is chymotrypsin sensitive and heat resistant; important for co-flocculation with other yeasts, mediating interaction with specific species; FLO1 has a paralog, FLO5, that arose from a segmental duplication
202	chr01:204208-204781(+)	NA	NA	NA	YAR050W	FLO1	Lectin-like protein involved in flocculation; cell wall protein that binds mannose chains on the surface of other cells, confers floc-forming ability that is chymotrypsin sensitive and heat resistant; important for co-flocculation with other yeasts, mediating interaction with specific species; FLO1 has a paralog, FLO5, that arose from a segmental duplication
203	chr01:204223-204304(+)	-0.101819	1	10534	YAR050W	FLO1	Lectin-like protein involved in flocculation; cell wall protein that binds mannose chains on the surface of other cells, confers floc-forming ability that is chymotrypsin sensitive and heat resistant; important for co-flocculation with other yeasts, mediating interaction with specific species; FLO1 has a paralog, FLO5, that arose from a segmental duplication
204	chr01:204223-204708(+)	1.91263	1	225	YAR050W	FLO1	Lectin-like protein involved in flocculation; cell wall protein that binds mannose chains on the surface of other cells, confers floc-forming ability that is chymotrypsin sensitive and heat resistant; important for co-flocculation with other yeasts, mediating interaction with specific species; FLO1 has a paralog, FLO5, that arose from a segmental duplication
205	chr01:204223-204709(+)	-0.065185	18	54727	YAR050W	FLO1	Lectin-like protein involved in flocculation; cell wall protein that binds mannose chains on the surface of other cells, confers floc-forming ability that is chymotrypsin sensitive and heat resistant; important for co-flocculation with other yeasts, mediating interaction with specific species; FLO1 has a paralog, FLO5, that arose from a segmental duplication
206	chr01:204232-204577(+)	-0.193249	2	16068	YAR050W	FLO1	Lectin-like protein involved in flocculation; cell wall protein that binds mannose chains on the surface of other cells, confers floc-forming ability that is chymotrypsin sensitive and heat resistant; important for co-flocculation with other yeasts, mediating interaction with specific species; FLO1 has a paralog, FLO5, that arose from a segmental duplication
207	chr01:204232-204841(+)	-0.203023	22	44824	YAR050W	FLO1	Lectin-like protein involved in flocculation; cell wall protein that binds mannose chains on the surface of other cells, confers floc-forming ability that is chymotrypsin sensitive and heat resistant; important for co-flocculation with other yeasts, mediating interaction with specific species; FLO1 has a paralog, FLO5, that arose from a segmental duplication
208	chr01:204244-204709(+)	0.108147	1	1814	YAR050W	FLO1	Lectin-like protein involved in flocculation; cell wall protein that binds mannose chains on the surface of other cells, confers floc-forming ability that is chymotrypsin sensitive and heat resistant; important for co-flocculation with other yeasts, mediating interaction with specific species; FLO1 has a paralog, FLO5, that arose from a segmental duplication
209	chr01:204245-204522(+)	-0.709044	2	10656	YAR050W	FLO1	Lectin-like protein involved in flocculation; cell wall protein that binds mannose chains on the surface of other cells, confers floc-forming ability that is chymotrypsin sensitive and heat resistant; important for co-flocculation with other yeasts, mediating interaction with specific species; FLO1 has a paralog, FLO5, that arose from a segmental duplication
210	chr01:204245-204574(+)	0.453833	1	4466	YAR050W	FLO1	Lectin-like protein involved in flocculation; cell wall protein that binds mannose chains on the surface of other cells, confers floc-forming ability that is chymotrypsin sensitive and heat resistant; important for co-flocculation with other yeasts, mediating interaction with specific species; FLO1 has a paralog, FLO5, that arose from a segmental duplication
211	chr01:204250-204571(+)	0.286774	1	4802	YAR050W	FLO1	Lectin-like protein involved in flocculation; cell wall protein that binds mannose chains on the surface of other cells, confers floc-forming ability that is chymotrypsin sensitive and heat resistant; important for co-flocculation with other yeasts, mediating interaction with specific species; FLO1 has a paralog, FLO5, that arose from a segmental duplication
212	chr01:204250-204748(+)	-0.0468176	6	8797	YAR050W	FLO1	Lectin-like protein involved in flocculation; cell wall protein that binds mannose chains on the surface of other cells, confers floc-forming ability that is chymotrypsin sensitive and heat resistant; important for co-flocculation with other yeasts, mediating interaction with specific species; FLO1 has a paralog, FLO5, that arose from a segmental duplication
213	chr01:204281-204709(+)	0.100472	18	58505	YAR050W	FLO1	Lectin-like protein involved in flocculation; cell wall protein that binds mannose chains on the surface of other cells, confers floc-forming ability that is chymotrypsin sensitive and heat resistant; important for co-flocculation with other yeasts, mediating interaction with specific species; FLO1 has a paralog, FLO5, that arose from a segmental duplication
214	chr01:204312-204844(+)	-0.647372	1	308	YAR050W	FLO1	Lectin-like protein involved in flocculation; cell wall protein that binds mannose chains on the surface of other cells, confers floc-forming ability that is chymotrypsin sensitive and heat resistant; important for co-flocculation with other yeasts, mediating interaction with specific species; FLO1 has a paralog, FLO5, that arose from a segmental duplication
215	chr01:204344-204844(+)	-0.828812	1	1486	YAR050W	FLO1	Lectin-like protein involved in flocculation; cell wall protein that binds mannose chains on the surface of other cells, confers floc-forming ability that is chymotrypsin sensitive and heat resistant; important for co-flocculation with other yeasts, mediating interaction with specific species; FLO1 has a paralog, FLO5, that arose from a segmental duplication
216	chr01:204352-205045(+)	0.771695	2	810	YAR050W	FLO1	Lectin-like protein involved in flocculation; cell wall protein that binds mannose chains on the surface of other cells, confers floc-forming ability that is chymotrypsin sensitive and heat resistant; important for co-flocculation with other yeasts, mediating interaction with specific species; FLO1 has a paralog, FLO5, that arose from a segmental duplication
217	chr01:204358-204792(+)	0.173047	2	5377	YAR050W	FLO1	Lectin-like protein involved in flocculation; cell wall protein that binds mannose chains on the surface of other cells, confers floc-forming ability that is chymotrypsin sensitive and heat resistant; important for co-flocculation with other yeasts, mediating interaction with specific species; FLO1 has a paralog, FLO5, that arose from a segmental duplication
218	chr01:204526-204979(+)	-0.864638	1	375	YAR050W	FLO1	Lectin-like protein involved in flocculation; cell wall protein that binds mannose chains on the surface of other cells, confers floc-forming ability that is chymotrypsin sensitive and heat resistant; important for co-flocculation with other yeasts, mediating interaction with specific species; FLO1 has a paralog, FLO5, that arose from a segmental duplication
219	chr01:204599-205078(+)	-0.72331	1	6002	YAR050W	FLO1	Lectin-like protein involved in flocculation; cell wall protein that binds mannose chains on the surface of other cells, confers floc-forming ability that is chymotrypsin sensitive and heat resistant; important for co-flocculation with other yeasts, mediating interaction with specific species; FLO1 has a paralog, FLO5, that arose from a segmental duplication
220	chr01:204622-205117(+)	-0.292257	12	21318	YAR050W	FLO1	Lectin-like protein involved in flocculation; cell wall protein that binds mannose chains on the surface of other cells, confers floc-forming ability that is chymotrypsin sensitive and heat resistant; important for co-flocculation with other yeasts, mediating interaction with specific species; FLO1 has a paralog, FLO5, that arose from a segmental duplication
221	chr01:204637-205387(+)	-0.404928	2	1543	YAR050W	FLO1	Lectin-like protein involved in flocculation; cell wall protein that binds mannose chains on the surface of other cells, confers floc-forming ability that is chymotrypsin sensitive and heat resistant; important for co-flocculation with other yeasts, mediating interaction with specific species; FLO1 has a paralog, FLO5, that arose from a segmental duplication
222	chr01:204638-205197(+)	0.0771866	3	11544	YAR050W	FLO1	Lectin-like protein involved in flocculation; cell wall protein that binds mannose chains on the surface of other cells, confers floc-forming ability that is chymotrypsin sensitive and heat resistant; important for co-flocculation with other yeasts, mediating interaction with specific species; FLO1 has a paralog, FLO5, that arose from a segmental duplication
223	chr01:204655-205246(+)	-0.388871	1	1750	YAR050W	FLO1	Lectin-like protein involved in flocculation; cell wall protein that binds mannose chains on the surface of other cells, confers floc-forming ability that is chymotrypsin sensitive and heat resistant; important for co-flocculation with other yeasts, mediating interaction with specific species; FLO1 has a paralog, FLO5, that arose from a segmental duplication
224	chr01:204655-205387(+)	-0.501222	1	1426	YAR050W	FLO1	Lectin-like protein involved in flocculation; cell wall protein that binds mannose chains on the surface of other cells, confers floc-forming ability that is chymotrypsin sensitive and heat resistant; important for co-flocculation with other yeasts, mediating interaction with specific species; FLO1 has a paralog, FLO5, that arose from a segmental duplication
225	chr01:204661-205188(+)	0.0486393	1	3680	YAR050W	FLO1	Lectin-like protein involved in flocculation; cell wall protein that binds mannose chains on the surface of other cells, confers floc-forming ability that is chymotrypsin sensitive and heat resistant; important for co-flocculation with other yeasts, mediating interaction with specific species; FLO1 has a paralog, FLO5, that arose from a segmental duplication
226	chr01:204661-205197(+)	NA	NA	NA	YAR050W	FLO1	Lectin-like protein involved in flocculation; cell wall protein that binds mannose chains on the surface of other cells, confers floc-forming ability that is chymotrypsin sensitive and heat resistant; important for co-flocculation with other yeasts, mediating interaction with specific species; FLO1 has a paralog, FLO5, that arose from a segmental duplication
227	chr01:204661-205252(+)	0.274495	5	7533	YAR050W	FLO1	Lectin-like protein involved in flocculation; cell wall protein that binds mannose chains on the surface of other cells, confers floc-forming ability that is chymotrypsin sensitive and heat resistant; important for co-flocculation with other yeasts, mediating interaction with specific species; FLO1 has a paralog, FLO5, that arose from a segmental duplication
228	chr01:204671-205261(+)	-0.0175396	5	18258	YAR050W	FLO1	Lectin-like protein involved in flocculation; cell wall protein that binds mannose chains on the surface of other cells, confers floc-forming ability that is chymotrypsin sensitive and heat resistant; important for co-flocculation with other yeasts, mediating interaction with specific species; FLO1 has a paralog, FLO5, that arose from a segmental duplication
229	chr01:204765-205381(+)	-0.283179	1	3111	YAR050W	FLO1	Lectin-like protein involved in flocculation; cell wall protein that binds mannose chains on the surface of other cells, confers floc-forming ability that is chymotrypsin sensitive and heat resistant; important for co-flocculation with other yeasts, mediating interaction with specific species; FLO1 has a paralog, FLO5, that arose from a segmental duplication
230	chr01:204773-205036(+)	-0.164933	1	768	YAR050W	FLO1	Lectin-like protein involved in flocculation; cell wall protein that binds mannose chains on the surface of other cells, confers floc-forming ability that is chymotrypsin sensitive and heat resistant; important for co-flocculation with other yeasts, mediating interaction with specific species; FLO1 has a paralog, FLO5, that arose from a segmental duplication
231	chr01:204773-205117(+)	0.427657	20	63106	YAR050W	FLO1	Lectin-like protein involved in flocculation; cell wall protein that binds mannose chains on the surface of other cells, confers floc-forming ability that is chymotrypsin sensitive and heat resistant; important for co-flocculation with other yeasts, mediating interaction with specific species; FLO1 has a paralog, FLO5, that arose from a segmental duplication
232	chr01:204773-205174(+)	-0.433604	2	5151	YAR050W	FLO1	Lectin-like protein involved in flocculation; cell wall protein that binds mannose chains on the surface of other cells, confers floc-forming ability that is chymotrypsin sensitive and heat resistant; important for co-flocculation with other yeasts, mediating interaction with specific species; FLO1 has a paralog, FLO5, that arose from a segmental duplication
233	chr01:204773-205393(+)	-1.72228	1	578	YAR050W	FLO1	Lectin-like protein involved in flocculation; cell wall protein that binds mannose chains on the surface of other cells, confers floc-forming ability that is chymotrypsin sensitive and heat resistant; important for co-flocculation with other yeasts, mediating interaction with specific species; FLO1 has a paralog, FLO5, that arose from a segmental duplication
234	chr01:204796-205204(+)	0.773184	1	1882	YAR050W	FLO1	Lectin-like protein involved in flocculation; cell wall protein that binds mannose chains on the surface of other cells, confers floc-forming ability that is chymotrypsin sensitive and heat resistant; important for co-flocculation with other yeasts, mediating interaction with specific species; FLO1 has a paralog, FLO5, that arose from a segmental duplication
235	chr01:204830-205249(+)	-0.0350023	1	2196	YAR050W	FLO1	Lectin-like protein involved in flocculation; cell wall protein that binds mannose chains on the surface of other cells, confers floc-forming ability that is chymotrypsin sensitive and heat resistant; important for co-flocculation with other yeasts, mediating interaction with specific species; FLO1 has a paralog, FLO5, that arose from a segmental duplication
236	chr01:204830-205348(+)	-0.124985	11	20797	YAR050W	FLO1	Lectin-like protein involved in flocculation; cell wall protein that binds mannose chains on the surface of other cells, confers floc-forming ability that is chymotrypsin sensitive and heat resistant; important for co-flocculation with other yeasts, mediating interaction with specific species; FLO1 has a paralog, FLO5, that arose from a segmental duplication
237	chr01:204832-205387(+)	-0.00777983	2	2233	YAR050W	FLO1	Lectin-like protein involved in flocculation; cell wall protein that binds mannose chains on the surface of other cells, confers floc-forming ability that is chymotrypsin sensitive and heat resistant; important for co-flocculation with other yeasts, mediating interaction with specific species; FLO1 has a paralog, FLO5, that arose from a segmental duplication
238	chr01:204967-205387(+)	0.00297959	28	94937	YAR050W	FLO1	Lectin-like protein involved in flocculation; cell wall protein that binds mannose chains on the surface of other cells, confers floc-forming ability that is chymotrypsin sensitive and heat resistant; important for co-flocculation with other yeasts, mediating interaction with specific species; FLO1 has a paralog, FLO5, that arose from a segmental duplication
239	chr01:204967-205879(+)	-0.14582	1	1208	YAR050W	FLO1	Lectin-like protein involved in flocculation; cell wall protein that binds mannose chains on the surface of other cells, confers floc-forming ability that is chymotrypsin sensitive and heat resistant; important for co-flocculation with other yeasts, mediating interaction with specific species; FLO1 has a paralog, FLO5, that arose from a segmental duplication
240	chr01:204974-205387(+)	0.000922276	12	31503	YAR050W	FLO1	Lectin-like protein involved in flocculation; cell wall protein that binds mannose chains on the surface of other cells, confers floc-forming ability that is chymotrypsin sensitive and heat resistant; important for co-flocculation with other yeasts, mediating interaction with specific species; FLO1 has a paralog, FLO5, that arose from a segmental duplication
241	chr01:205027-205518(+)	-0.39411	11	18318	YAR050W	FLO1	Lectin-like protein involved in flocculation; cell wall protein that binds mannose chains on the surface of other cells, confers floc-forming ability that is chymotrypsin sensitive and heat resistant; important for co-flocculation with other yeasts, mediating interaction with specific species; FLO1 has a paralog, FLO5, that arose from a segmental duplication
242	chr01:205042-205387(+)	1.52329	1	274	YAR050W	FLO1	Lectin-like protein involved in flocculation; cell wall protein that binds mannose chains on the surface of other cells, confers floc-forming ability that is chymotrypsin sensitive and heat resistant; important for co-flocculation with other yeasts, mediating interaction with specific species; FLO1 has a paralog, FLO5, that arose from a segmental duplication
243	chr01:205066-205387(+)	-0.188817	6	23044	YAR050W	FLO1	Lectin-like protein involved in flocculation; cell wall protein that binds mannose chains on the surface of other cells, confers floc-forming ability that is chymotrypsin sensitive and heat resistant; important for co-flocculation with other yeasts, mediating interaction with specific species; FLO1 has a paralog, FLO5, that arose from a segmental duplication
244	chr01:205066-205516(+)	0.0926855	2	3240	YAR050W	FLO1	Lectin-like protein involved in flocculation; cell wall protein that binds mannose chains on the surface of other cells, confers floc-forming ability that is chymotrypsin sensitive and heat resistant; important for co-flocculation with other yeasts, mediating interaction with specific species; FLO1 has a paralog, FLO5, that arose from a segmental duplication
245	chr01:205073-205486(+)	0.375813	1	263	YAR050W	FLO1	Lectin-like protein involved in flocculation; cell wall protein that binds mannose chains on the surface of other cells, confers floc-forming ability that is chymotrypsin sensitive and heat resistant; important for co-flocculation with other yeasts, mediating interaction with specific species; FLO1 has a paralog, FLO5, that arose from a segmental duplication
246	chr01:205195-205996(+)	0.141836	1	698	YAR050W	FLO1	Lectin-like protein involved in flocculation; cell wall protein that binds mannose chains on the surface of other cells, confers floc-forming ability that is chymotrypsin sensitive and heat resistant; important for co-flocculation with other yeasts, mediating interaction with specific species; FLO1 has a paralog, FLO5, that arose from a segmental duplication
247	chr01:205201-205792(+)	-0.188934	29	84599	YAR050W	FLO1	Lectin-like protein involved in flocculation; cell wall protein that binds mannose chains on the surface of other cells, confers floc-forming ability that is chymotrypsin sensitive and heat resistant; important for co-flocculation with other yeasts, mediating interaction with specific species; FLO1 has a paralog, FLO5, that arose from a segmental duplication
248	chr01:205227-205744(+)	0.0742041	15	39099	YAR050W	FLO1	Lectin-like protein involved in flocculation; cell wall protein that binds mannose chains on the surface of other cells, confers floc-forming ability that is chymotrypsin sensitive and heat resistant; important for co-flocculation with other yeasts, mediating interaction with specific species; FLO1 has a paralog, FLO5, that arose from a segmental duplication
249	chr01:205262-205921(+)	0.0914594	1	5802	YAR050W	FLO1	Lectin-like protein involved in flocculation; cell wall protein that binds mannose chains on the surface of other cells, confers floc-forming ability that is chymotrypsin sensitive and heat resistant; important for co-flocculation with other yeasts, mediating interaction with specific species; FLO1 has a paralog, FLO5, that arose from a segmental duplication
250	chr01:205268-205879(+)	-0.448897	6	9546	YAR050W	FLO1	Lectin-like protein involved in flocculation; cell wall protein that binds mannose chains on the surface of other cells, confers floc-forming ability that is chymotrypsin sensitive and heat resistant; important for co-flocculation with other yeasts, mediating interaction with specific species; FLO1 has a paralog, FLO5, that arose from a segmental duplication
[truncated: 13,788 more rows]

## Sheet: Supplementary Data 5
Reynaud_Supplementary_Data_5
[truncated: 13,890 more rows]

## Sheet: Supplementary Data 6
Reynaud_Supplementary_Data_6
[truncated: 19,409 more rows]

## Sheet: Supplementary Data 7
Reynaud_Supplementary_Data_7
[truncated: 1,127 more rows]

[truncated: 2 more sheets: Supplementary Data 8, Supplementary Data 9]
