# Supplementary material for: Surveying the global landscape of post-transcriptional regulators
Source: Nat Struct Mol Biol. 2023 May 25;30(6):740–52. doi: 10.1038/s41594-023-00999-5 (PMC10279529; doi:10.1038/s41594-023-00999-5)
Supplement: Source Data Fig. 1 — Statistical source data. [file 41594_2023_999_MOESM5_ESM.csv]

Protein	Tether	Target	Replicate	FITC	Tex-R	YFP / RFP	BFP ratio	Change in ratio		log2(change)
Pab1	BoxB	YFP	A	40998	14772	2.775385865	1.08	2.569801727		1.36
Pab1	BoxB	YFP	B	37667	16095	2.340292016	1.08	2.166937052		1.12
Pop2	BoxB	YFP	A	3455	17894	0.1930814798	1.08	0.178779148		-2.48
Pop2	BoxB	YFP	B	3469	17372	0.199689155	1.08	0.1848973657		-2.44
Pab1	BoxB	RFP	A	12829	31678	2.469249357	0.98	2.519642201		1.33
Pab1	BoxB	RFP	B	11851	29996	2.531094422	0.98	2.582749411		1.37
Pop2	BoxB	RFP	A	29508	2399	0.08129998644	0.45	0.1806666365		-2.47
Pop2	BoxB	RFP	B	24706	2209	0.08941147899	0.45	0.1986921755		-2.33
Pab1	PP7	YFP	A	36431	11895	3.062715427	1.005	3.047478036		1.61
Pab1	PP7	YFP	B	39551	12763	3.098879574	1.005	3.083462262		1.62
Pop2	PP7	YFP	A	5091	9500	0.5358947368	1.005	0.5332285939		-0.91
Pop2	PP7	YFP	B	4893	10476	0.467067583	1.005	0.4647438637		-1.11
Pab1	PP7	RFP	A	25424	33506	1.317888609	0.45	2.928641354		1.55
Pab1	PP7	RFP	B	25813	33438	1.295393794	0.45	2.878652875		1.53
Pop2	PP7	RFP	A	8943	3896	0.4356479928	0.98	0.4445387682		-1.17
Pop2	PP7	RFP	B	11500	4209	0.366	0.98	0.3734693878		-1.42
