# Supplementary material for: Surveying the global landscape of post-transcriptional regulators
Source: Nat Struct Mol Biol. 2023 May 25;30(6):740–52. doi: 10.1038/s41594-023-00999-5 (PMC10279529; doi:10.1038/s41594-023-00999-5)
Supplement: Source Data Fig. 3 — Statistical source data. [file 41594_2023_999_MOESM6_ESM.csv]

	barcode	Yorf	gene	fragment start	far left	left	right	far right	unsorted	activity score
13201	GATAACACTTGCAGACCAATCTTTT	YDR429C	TIF35	chr04:1324585+	2637	1136	1243	46	66	0.844027714133754
11299	GGATACTAGCGCTCTGGTCATCTTA	YDR206W	EBS1	chr04:864649-	2	3	0	1178	10	-1.90412476200962
9223	CGCCTTTATTGGGTTTATCTGTGGG	YBR212W	NGR1	chr02:649731-	5	8	186	1508	21	-1.62289524555874
19180	ACCGGGTTTTAAATTTTCTAAATCA	YCL037C	SRO9	chr03:58019+	2101	36	5	239	36	1.49468680967035
13786	AAGTTCGGTCTGCACTAACCGTAAT	YOR204W	DED1	chr15:723124-	1525	10	0	5	22	1.89601078731184
262	TGTGTTGTGGGTAGTTATTGAATAG	YBR072W	HSP26	chr02:382528-	9	93	50	2232	29	-1.7140735244729
22279	CGGTGCGTATTTCGGCTCGGTGTGC	YJR091C	JSN1	chr10:596252+	5	98	2	427	6	-1.28224845386411
19290	TTTCTGATTGACGCTAAGCTTACTG	YNL197C	WHI3	chr14:267662+	995	510	493	5	30	0.8192232021004
11603	TCTTCACTTACGGTGGAGTGGAATT	YHL034C	SBP1	chr08:33544+	1553	0	0	0	690	1.92282366626408
1614	GGTGCACCATCCCGGACTATCGTG	YHR161C	YAP1801	chr08:420484+	175	13	710	2011	43	-1.09945042995034
20647	GGGGTAGGTACGAATAGACCCGTGG	YBR172C	SMY2	chr02:580677+	420	1697	2584	10527	294	-1.09337129158806
17094	GCGGGATCCACTGGGCGGCGAGATA	YOR227W	HER1	chr15:766230-	430	144	272	64	17	0.632431909746418
