# Supplementary material for: Surveying the global landscape of post-transcriptional regulators
Source: Nat Struct Mol Biol. 2023 May 25;30(6):740–52. doi: 10.1038/s41594-023-00999-5 (PMC10279529; doi:10.1038/s41594-023-00999-5)
Supplement: Source Data Fig. 5 — Statistical source data. [file 41594_2023_999_MOESM7_ESM.xlsx]

## Sheet: qPCR
Strain replicate	YFP	RFP	dCQ	ddCq	Fold change	SD		p-value different from Halo
Halo 1	13.86	20.09	-6.23						Fig. 5d and Fig. 7e,g qPCR performed at the same time and use the same Halo control
Halo 2	14.59	20.92	-6.33
Halo 3	14.25	20.52	-6.27
Fig. 5d
GTA1 1	17.1	21.69	-4.59	1.64	0.320856	0.0328081		0.000263641
GTA1 2	16.98	21.34	-4.36	1.97	0.255253
GTA1 3	17.05	21.53	-4.48	1.79	0.289172
								p-value from t-test, two samples, unequal variance
Fig. 5j
OE strain	Time (min)	Target	rep1	rep2	rep3	reps average
								Time	UBC6	Gta1	dCQ	ddCQ	FC	SD
GTA1	5	UBC6	19.19	19.45	19.66	19.4333		Gta1 5	19.4333	15.2567	-4.17667	-4.33333	20.1587	0.481906
GTA1	5	GTA1	15.17	15.25	15.35	15.2567		Halo 5	18.9933	19.15	0.156667
GTA1	30	UBC6	18.62	18.65	18.89	18.72		Gta1 30	18.72	14.4067	-4.31333	-4.29	19.5622	0.343948
GTA1	30	GTA1	14.28	14.4	14.54	14.4067		Halo 30	18.74	18.7167	-0.0233333
GTA1	120	UBC6	19.71	19.73	19.3	19.58		Gta1 2H	19.58	15.66	-3.92	-3.58	11.9588	0.145258
GTA1	120	GTA1	15.6	15.85	15.53	15.66		Halo 2H	19.1333	18.7933	-0.34
GTA1	240	UBC6	18.7	18.83	18.59	18.7067		Gta1 4H	18.7067	16.9	-1.80667	-1.93333	3.81937	0.087178
GTA1	240	GTA1	16.95	17.1	16.65	16.9		Halo 4H	18.91	19.0367	0.126667
									dCq	ddCq
Halo	5	UBC6	19.01	19.25	18.72	18.9933		Gta1 5_1	-4.02	-4.15
Halo	5	GTA1	19.14	19.02	19.29	19.15		Gta1 5_2	-4.2	-3.97
Halo	30	UBC6	18.7	18.98	18.54	18.74		Gta1 5_3	-4.31	-4.88
Halo	30	GTA1	18.71	18.65	18.79	18.7167		Halo 5_1	0.13
Halo	120	UBC6	19.45	19.04	18.91	19.1333		Halo 5_2	-0.23
Halo	120	GTA1	18.77	18.88	18.73	18.7933		Halo 5_3	0.57
Halo	240	UBC6	18.7	18.98	19.05	18.91		Gta1 30_1	-4.34	-4.35
Halo	240	GTA1	18.74	19.33	19.04	19.0367		Gta1 30_2	-4.25	-3.92
								Gta1 30_3	-4.35	-4.6
								Halo 30_1	0.01
								Halo 30_2	-0.33
								Halo 30_3	0.25
								Gta1 120_1	-4.11	-3.43
								Gta1 120_2	-3.88	-3.72
								Gta1 120_3	-3.77	-3.59
								Halo 120_1	-0.68
								Halo 120_2	-0.16
								Halo 120_3	-0.18
								Gta1 240_1	-1.75	-1.79
								Gta1 240_2	-1.73	-1.77
								Gta1 240_3	-1.94	-1.93
								Halo 240_1	0.04
								Halo 240_2	0.35
								Halo 240_3	-0.01
