# Supplementary material for: Surveying the global landscape of post-transcriptional regulators
Source: Nat Struct Mol Biol. 2023 May 25;30(6):740–52. doi: 10.1038/s41594-023-00999-5 (PMC10279529; doi:10.1038/s41594-023-00999-5)
Supplement: Source Data Fig. 7 — Statistical source data. [file 41594_2023_999_MOESM8_ESM.xlsx]

## Sheet: YFP QPCR
Strain replicate	YFP	RFP	dCQ	ddCq	Fold change	SD		p-value different from Halo
Halo 1	13.86	20.09	-6.23						Fig. 5d and Fig. 7e,g qPCR performed at the same time and use the same Halo control
Halo 2	14.59	20.92	-6.33
Halo 3	14.25	20.52	-6.27
Fig. 7e
SRO9 1	13.9	20.71	-6.81	-0.58	1.49485	0.0399658		0.00130719
SRO9 2	14.41	21.38	-6.97	-0.64	1.55833
SRO9 3	14.16	21	-6.84	-0.57	1.48452
Fig. 7g
CDC48 1	14.24	21.16	-6.92	-0.69	1.61328	0.146373		0.00977371
CDC48 2	13.55	20.81	-7.26	-0.93	1.90528
CDC48 3	13.92	20.99	-7.07	-0.8	1.7411
								p-value from t-test, two samples, unequal variance
Fig. 7d
Sample	Replicate	HRP Quantification		p-value different from Halo
Halo	1	857
Halo	2	971
Sro9	1	6662		0.0243887
Sro9	2	6131
Sro9(151-1)	1	3394		0.0116483
Sro9(151-1)	2	3415
				two-sample t-test with unequal variance
